# Supplementary material for: Origin of ammoniated phyllosilicates on dwarf planet Ceres and asteroids
Source: Nat Commun. 2021 May 11;12:2690. doi: 10.1038/s41467-021-23011-4 (PMC8113531; doi:10.1038/s41467-021-23011-4)
Supplement: Supplementary file 2 — Source Data [file 41467_2021_23011_MOESM2_ESM.xlsx]

## Sheet: Figure 1a
Wavenumber	Data
599.255	0.46854
601.691	0.45328
603.62	0.44799
605.548	0.44291
607.477	0.43922
609.405	0.43603
611.334	0.43283
613.262	0.43003
615.191	0.42811
617.119	0.42592
619.048	0.42454
620.976	0.42313
622.905	0.42229
624.833	0.42079
626.762	0.41888
628.69	0.41623
630.619	0.41304
632.547	0.4102
634.476	0.40666
636.404	0.40238
638.333	0.39873
640.261	0.39594
642.19	0.39475
644.118	0.39325
646.047	0.3926
647.975	0.39237
649.904	0.39232
651.832	0.39294
653.761	0.39386
655.689	0.39511
657.618	0.3975
659.546	0.39994
661.475	0.40287
663.403	0.40657
665.332	0.41187
667.26	0.41974
669.189	0.42248
671.117	0.42165
673.046	0.42517
674.974	0.42972
676.903	0.43358
678.831	0.43675
680.76	0.44014
682.688	0.44283
684.617	0.44614
686.545	0.4488
688.474	0.45158
690.402	0.45476
692.331	0.45797
694.259	0.45895
696.188	0.45926
698.116	0.45875
700.045	0.45919
701.973	0.46013
703.902	0.46191
705.83	0.46302
707.759	0.46413
709.687	0.46609
711.615	0.46842
713.544	0.47009
715.472	0.47276
717.401	0.47607
719.33	0.48019
721.258	0.48391
723.187	0.48703
725.115	0.48919
727.043	0.49219
728.972	0.4959
730.9	0.49925
732.829	0.50223
734.758	0.50546
736.686	0.50877
738.615	0.51233
740.543	0.51529
742.471	0.51836
744.4	0.52187
746.328	0.5248
748.257	0.52666
750.186	0.52969
752.114	0.53254
754.043	0.53441
755.971	0.53614
757.899	0.53827
759.828	0.54083
761.756	0.54375
763.685	0.54574
765.614	0.54866
767.542	0.55283
769.471	0.55754
771.399	0.56221
773.327	0.56719
775.256	0.57294
777.184	0.57768
779.113	0.58032
781.041	0.58377
782.97	0.58639
784.898	0.58804
786.827	0.58921
788.755	0.59017
790.684	0.59144
792.612	0.59344
794.541	0.59382
796.469	0.59439
798.398	0.59442
800.326	0.59372
802.255	0.59224
804.183	0.58949
806.112	0.58635
808.04	0.58482
809.969	0.5841
811.897	0.58476
813.826	0.585
815.754	0.58526
817.683	0.58615
819.611	0.58782
821.54	0.58897
823.468	0.58972
825.397	0.59052
827.325	0.59197
829.254	0.5928
831.182	0.59424
833.111	0.59542
835.039	0.59628
836.968	0.59748
838.896	0.59963
840.825	0.60134
842.753	0.60349
844.682	0.60535
846.61	0.60781
848.539	0.6107
850.467	0.61342
852.396	0.61576
854.324	0.61921
856.253	0.62267
858.181	0.62614
860.11	0.62954
862.038	0.63261
863.967	0.63656
865.895	0.64111
867.824	0.64444
869.752	0.64809
871.681	0.65225
873.609	0.65687
875.538	0.6601
877.466	0.66291
879.395	0.66533
881.323	0.66773
883.252	0.66927
885.18	0.671
887.109	0.67311
889.037	0.67593
890.966	0.67883
892.894	0.68187
894.823	0.68473
896.751	0.68771
898.68	0.69175
900.608	0.6963
902.537	0.69968
904.465	0.70201
906.394	0.70391
908.322	0.70611
910.251	0.70708
912.179	0.70755
914.108	0.70798
916.036	0.70764
917.965	0.70792
919.893	0.70838
921.822	0.70776
923.75	0.70847
925.679	0.70901
927.607	0.7087
929.536	0.70922
931.464	0.71103
933.393	0.71187
935.321	0.71291
937.25	0.71463
939.178	0.71642
941.107	0.7184
943.035	0.72119
944.964	0.72396
946.892	0.72779
948.821	0.73199
950.749	0.736
952.678	0.74047
954.606	0.7461
956.535	0.75074
958.463	0.75452
960.392	0.75798
962.32	0.76095
964.249	0.76368
966.177	0.7668
968.106	0.76879
970.034	0.77151
971.963	0.77442
973.891	0.77791
975.82	0.781
977.748	0.78434
979.677	0.78675
981.605	0.79005
983.534	0.79365
985.462	0.79748
987.391	0.80112
989.319	0.80546
991.248	0.80885
993.176	0.8127
995.105	0.81555
997.033	0.81827
998.962	0.82159
1000.89	0.82576
1002.82	0.82817
1004.75	0.82978
1006.68	0.83204
1008.6	0.8349
1010.53	0.8365
1012.46	0.83871
1014.39	0.84152
1016.32	0.84549
1018.25	0.8475
1020.17	0.84986
1022.1	0.85207
1024.03	0.85322
1025.96	0.85383
1027.89	0.85513
1029.82	0.85578
1031.75	0.85712
1033.67	0.85654
1035.6	0.85657
1037.53	0.85723
1039.46	0.8579
1041.39	0.85815
1043.32	0.85839
1045.25	0.85746
1047.17	0.85671
1049.1	0.85402
1051.03	0.8517
1052.96	0.84984
1054.89	0.84918
1056.82	0.8485
1058.74	0.84631
1060.67	0.84271
1062.6	0.83944
1064.53	0.83532
1066.46	0.83247
1068.39	0.82814
1070.32	0.82396
1072.24	0.82084
1074.17	0.81702
1076.1	0.81203
1078.03	0.80741
1079.96	0.80356
1081.89	0.80103
1083.82	0.79788
1085.74	0.79349
1087.67	0.78919
1089.6	0.78647
1091.53	0.78257
1093.46	0.77922
1095.39	0.7759
1097.32	0.77247
1099.24	0.76885
1101.17	0.76579
1103.1	0.76204
1105.03	0.75959
1106.96	0.75547
1108.89	0.7514
1110.81	0.74706
1112.74	0.74421
1114.67	0.74099
1116.6	0.73754
1118.53	0.73352
1120.46	0.72964
1122.38	0.72597
1124.31	0.72277
1126.24	0.71849
1128.17	0.7141
1130.1	0.70873
1132.03	0.70363
1133.96	0.69882
1135.88	0.69377
1137.81	0.68886
1139.74	0.68414
1141.67	0.6794
1143.6	0.67489
1145.53	0.66911
1147.46	0.66426
1149.38	0.65972
1151.31	0.65537
1153.24	0.65076
1155.17	0.6466
1157.1	0.64255
1159.03	0.63855
1160.95	0.63468
1162.88	0.63114
1164.81	0.62739
1166.74	0.62357
1168.67	0.6193
1170.6	0.61531
1172.53	0.61107
1174.45	0.6071
1176.38	0.60285
1178.31	0.59859
1180.24	0.59478
1182.17	0.59165
1184.1	0.58742
1186.03	0.5832
1187.95	0.57928
1189.88	0.5757
1191.81	0.57184
1193.74	0.56778
1195.67	0.56356
1197.6	0.55975
1199.53	0.55568
1201.45	0.55196
1203.38	0.54814
1205.31	0.54412
1207.24	0.53999
1209.17	0.53643
1211.1	0.53254
1213.03	0.52845
1214.95	0.52475
1216.88	0.52057
1218.81	0.51541
1220.74	0.51104
1222.67	0.50632
1224.6	0.50135
1226.52	0.4962
1228.45	0.49084
1230.38	0.48498
1232.31	0.4791
1234.24	0.47247
1236.17	0.46529
1238.1	0.45737
1240.02	0.44867
1241.95	0.43916
1243.88	0.42895
1245.81	0.41724
1247.74	0.40433
1249.67	0.39032
1251.6	0.37538
1253.52	0.35908
1255.45	0.34162
1257.38	0.32339
1259.31	0.30495
1261.24	0.28667
1263.17	0.26877
1265.09	0.25144
1267.02	0.23516
1268.95	0.21968
1270.88	0.20508
1272.81	0.19155
1274.74	0.179
1276.66	0.16765
1278.59	0.15717
1280.52	0.14689
1282.45	0.13678
1284.38	0.12755
1286.31	0.11949
1288.24	0.11216
1290.16	0.10562
1292.09	0.10012
1294.02	0.09541
1295.95	0.09126
1297.88	0.08751
1299.81	0.08616
1301.74	0.08464
1303.66	0.08323
1305.59	0.08206
1307.52	0.08141
1309.45	0.08127
1311.38	0.08144
1313.31	0.08193
1315.23	0.08269
1317.16	0.08377
1319.09	0.08167
1321.02	0.07989
1322.95	0.07822
1324.88	0.07648
1326.81	0.07516
1328.73	0.07391
1330.66	0.07287
1332.59	0.07216
1334.52	0.07172
1336.45	0.07137
1338.38	0.0713
1340.31	0.0714
1342.23	0.07158
1344.16	0.07163
1346.09	0.07189
1348.02	0.07237
1349.95	0.07306
1351.88	0.07376
1353.81	0.07462
1355.73	0.07563
1357.66	0.07509
1359.59	0.07449
1361.52	0.07417
1363.45	0.07405
1365.38	0.07404
1367.31	0.07407
1369.23	0.07432
1371.16	0.07443
1373.09	0.07446
1375.02	0.07445
1376.95	0.0742
1378.88	0.07304
1380.8	0.07187
1382.73	0.07196
1384.66	0.0722
1386.59	0.07254
1388.52	0.07306
1390.45	0.07306
1392.38	0.07308
1394.3	0.07345
1396.23	0.07397
1398.16	0.07398
1400.09	0.07443
1402.02	0.07448
1403.95	0.07438
1405.88	0.07452
1407.8	0.0747
1409.73	0.07481
1411.66	0.07491
1413.59	0.07485
1415.52	0.0747
1417.45	0.07507
1419.37	0.07628
1421.3	0.07714
1423.23	0.07696
1425.16	0.07713
1427.09	0.07698
1429.02	0.07685
1430.94	0.07677
1432.87	0.07628
1434.8	0.07538
1436.73	0.07534
1438.66	0.0754
1440.59	0.07478
1442.52	0.07496
1444.44	0.07507
1446.37	0.07502
1448.3	0.07522
1450.23	0.07551
1452.16	0.07564
1454.09	0.07543
1456.02	0.07529
1457.94	0.07669
1459.87	0.07694
1461.8	0.07665
1463.73	0.07667
1465.66	0.07746
1467.59	0.07779
1469.52	0.07746
1471.44	0.07707
1473.37	0.07748
1475.3	0.07739
1477.23	0.07729
1479.16	0.07709
1481.09	0.07699
1483.01	0.07688
1484.94	0.07665
1486.87	0.07645
1488.8	0.07641
1490.73	0.07681
1492.66	0.07681
1494.59	0.0761
1496.51	0.07633
1498.44	0.07643
1500.37	0.07633
1502.3	0.07659
1504.23	0.0761
1506.16	0.07702
1508.09	0.07877
1510.01	0.07895
1511.94	0.07918
1513.87	0.07934
1515.8	0.07959
1517.73	0.07986
1519.66	0.07959
1521.58	0.08031
1523.51	0.08077
1525.44	0.08052
1527.37	0.08101
1529.3	0.08112
1531.23	0.08077
1533.15	0.08081
1535.08	0.08139
1537.01	0.0804
1538.94	0.08018
1540.87	0.08131
1542.8	0.08162
1544.73	0.08152
1546.65	0.0819
1548.58	0.08164
1550.51	0.0818
1552.44	0.08159
1554.37	0.08167
1556.3	0.0811
1558.23	0.08096
1560.15	0.08293
1562.08	0.08328
1564.01	0.08299
1565.94	0.08367
1567.87	0.08398
1569.8	0.08515
1571.72	0.0864
1573.65	0.08635
1575.58	0.08714
1577.51	0.08917
1579.44	0.08983
1581.37	0.09057
1583.3	0.09131
1585.22	0.09215
1587.15	0.09312
1589.08	0.09431
1591.01	0.09554
1592.94	0.0969
1594.87	0.09815
1596.8	0.0995
1598.72	0.10099
1600.65	0.10263
1602.58	0.10414
1604.51	0.10576
1606.44	0.10719
1608.37	0.10863
1610.3	0.11011
1612.22	0.11156
1614.15	0.1121
1616.08	0.11314
1618.01	0.11495
1619.94	0.11509
1621.87	0.11475
1623.8	0.11505
1625.72	0.11475
1627.65	0.11382
1629.58	0.11291
1631.51	0.11134
1633.44	0.10923
1635.37	0.10786
1637.29	0.10702
1639.22	0.10509
1641.15	0.10338
1643.08	0.10125
1645.01	0.09911
1646.94	0.09796
1648.87	0.09669
1650.79	0.09372
1652.72	0.09244
1654.65	0.09282
1656.58	0.09146
1658.51	0.09009
1660.44	0.08865
1662.37	0.08751
1664.29	0.08688
1666.22	0.08559
1668.15	0.08427
1670.08	0.08384
1672.01	0.08309
1673.94	0.0819
1675.86	0.08171
1677.79	0.08101
1679.72	0.08
1681.65	0.07873
1683.58	0.07773
1685.51	0.07865
1687.43	0.07798
1689.36	0.07712
1691.29	0.07724
1693.22	0.07651
1695.15	0.07617
1697.08	0.07674
1699.01	0.07536
1700.93	0.07647
1702.86	0.07687
1704.79	0.07614
1706.72	0.07599
1708.65	0.07565
1710.58	0.07512
1712.51	0.07463
1714.43	0.07395
1716.36	0.07352
1718.29	0.07438
1720.22	0.07464
1722.15	0.07429
1724.08	0.07418
1726.01	0.07419
1727.93	0.07421
1729.86	0.07421
1731.79	0.07344
1733.72	0.07357
1735.65	0.07514
1737.58	0.07491
1739.51	0.07484
1741.43	0.07504
1743.36	0.07486
1745.29	0.07479
1747.22	0.07489
1749.15	0.07482
1751.08	0.07523
1753	0.07564
1754.93	0.07534
1756.86	0.07565
1758.79	0.07585
1760.72	0.07577
1762.65	0.07617
1764.58	0.07622
1766.5	0.076
1768.43	0.07621
1770.36	0.07598
1772.29	0.07623
1774.22	0.07708
1776.15	0.07709
1778.07	0.07713
1780	0.07715
1781.93	0.07744
1783.86	0.0774
1785.79	0.07777
1787.72	0.07784
1789.65	0.07748
1791.57	0.07742
1793.5	0.07817
1795.43	0.07834
1797.36	0.07859
1799.29	0.07872
1801.22	0.07896
1803.14	0.07924
1805.07	0.07949
1807	0.07961
1808.93	0.0798
1810.86	0.08004
1812.79	0.08027
1814.72	0.08026
1816.64	0.08033
1818.57	0.08056
1820.5	0.08077
1822.43	0.08076
1824.36	0.08089
1826.29	0.0813
1828.21	0.08119
1830.14	0.08137
1832.07	0.08176
1834	0.08174
1835.93	0.08204
1837.86	0.08221
1839.79	0.08226
1841.71	0.082
1843.64	0.08213
1845.57	0.08276
1847.5	0.08292
1849.43	0.08295
1851.36	0.08304
1853.29	0.08323
1855.21	0.08334
1857.14	0.08318
1859.07	0.08319
1861	0.08326
1862.93	0.083
1864.86	0.0827
1866.79	0.08233
1868.71	0.08227
1870.64	0.08263
1872.57	0.08248
1874.5	0.08215
1876.43	0.08172
1878.36	0.08138
1880.29	0.08125
1882.21	0.08113
1884.14	0.08076
1886.07	0.0804
1888	0.07994
1889.93	0.07982
1891.86	0.07958
1893.78	0.07911
1895.71	0.07875
1897.64	0.07833
1899.57	0.0783
1901.5	0.07841
1903.43	0.0783
1905.36	0.07829
1907.28	0.07825
1909.21	0.07831
1911.14	0.07858
1913.07	0.0785
1915	0.07834
1916.93	0.07832
1918.86	0.07862
1920.78	0.07869
1922.71	0.07881
1924.64	0.07892
1926.57	0.07886
1928.5	0.07913
1930.43	0.07941
1932.35	0.07949
1934.28	0.07952
1936.21	0.0797
1938.14	0.07987
1940.07	0.07989
1942	0.08004
1943.92	0.08016
1945.85	0.07994
1947.78	0.08012
1949.71	0.08044
1951.64	0.0806
1953.57	0.08055
1955.5	0.08061
1957.42	0.08052
1959.35	0.0808
1961.28	0.08106
1963.21	0.08087
1965.14	0.08099
1967.07	0.08133
1969	0.08143
1970.92	0.08137
1972.85	0.08123
1974.78	0.08129
1976.71	0.08132
1978.64	0.08138
1980.57	0.08133
1982.49	0.08127
1984.42	0.0814
1986.35	0.08149
1988.28	0.08149
1990.21	0.08146
1992.14	0.08142
1994.07	0.08137
1995.99	0.0814
1997.92	0.08157
1999.85	0.08146
2001.78	0.08135
2003.71	0.08119
2005.64	0.08129
2007.57	0.08136
2009.49	0.08122
2011.42	0.08111
2013.35	0.08117
2015.28	0.08096
2017.21	0.0808
2019.14	0.0808
2021.07	0.08077
2022.99	0.08083
2024.92	0.08085
2026.85	0.08069
2028.78	0.08061
2030.71	0.08061
2032.64	0.08054
2034.57	0.0804
2036.49	0.08046
2038.42	0.0804
2040.35	0.08045
2042.28	0.0804
2044.21	0.08037
2046.14	0.08036
2048.06	0.08037
2049.99	0.08033
2051.92	0.08005
2053.85	0.08002
2055.78	0.08024
2057.71	0.08013
2059.64	0.08003
2061.56	0.07995
2063.49	0.08001
2065.42	0.08015
2067.35	0.08012
2069.28	0.07974
2071.21	0.07973
2073.14	0.07982
2075.06	0.07984
2076.99	0.07985
2078.92	0.0799
2080.85	0.07983
2082.78	0.07969
2084.71	0.07979
2086.63	0.07981
2088.56	0.07952
2090.49	0.0795
2092.42	0.07981
2094.35	0.0799
2096.28	0.07972
2098.2	0.0797
2100.13	0.07979
2102.06	0.07987
2103.99	0.07979
2105.92	0.07974
2107.85	0.07959
2109.78	0.07961
2111.7	0.07969
2113.63	0.07961
2115.56	0.07953
2117.49	0.07941
2119.42	0.07924
2121.35	0.07923
2123.28	0.07931
2125.2	0.07941
2127.13	0.07934
2129.06	0.07916
2130.99	0.0791
2132.92	0.07923
2134.85	0.07927
2136.78	0.0793
2138.7	0.0791
2140.63	0.07897
2142.56	0.07901
2144.49	0.07898
2146.42	0.07905
2148.35	0.07899
2150.27	0.07881
2152.2	0.07872
2154.13	0.07862
2156.06	0.07862
2157.99	0.07828
2159.92	0.07821
2161.84	0.07832
2163.77	0.07825
2165.7	0.07817
2167.63	0.07811
2169.56	0.07808
2171.49	0.07798
2173.42	0.07787
2175.34	0.07786
2177.27	0.07788
2179.2	0.07799
2181.13	0.07778
2183.06	0.0775
2184.99	0.07738
2186.92	0.07744
2188.84	0.07721
2190.77	0.07706
2192.7	0.0769
2194.63	0.07671
2196.56	0.07675
2198.49	0.07675
2200.41	0.07667
2202.34	0.07659
2204.27	0.0764
2206.2	0.07626
2208.13	0.07627
2210.06	0.07636
2211.99	0.07648
2213.91	0.07643
2215.84	0.076
2217.77	0.07582
2219.7	0.07589
2221.63	0.07596
2223.56	0.07584
2225.49	0.07564
2227.41	0.07566
2229.34	0.07545
2231.27	0.07523
2233.2	0.07505
2235.13	0.07502
2237.06	0.07506
2238.99	0.0749
2240.91	0.0748
2242.84	0.07475
2244.77	0.07483
2246.7	0.07461
2248.63	0.07441
2250.56	0.07439
2252.49	0.07445
2254.41	0.07447
2256.34	0.07435
2258.27	0.07438
2260.2	0.0743
2262.13	0.0742
2264.06	0.07412
2265.98	0.0739
2267.91	0.07409
2269.84	0.074
2271.77	0.07377
2273.7	0.07367
2275.63	0.07381
2277.55	0.07364
2279.48	0.07345
2281.41	0.07333
2283.34	0.07315
2285.27	0.07322
2287.2	0.07322
2289.13	0.07316
2291.05	0.07314
2292.98	0.07297
2294.91	0.07304
2296.84	0.07303
2298.77	0.07309
2300.7	0.07313
2302.63	0.07317
2304.55	0.07324
2306.48	0.07338
2308.41	0.07369
2310.34	0.07389
2312.27	0.07419
2314.2	0.07455
2316.12	0.07509
2318.05	0.07536
2319.98	0.07535
2321.91	0.07579
2323.84	0.07623
2325.77	0.07659
2327.7	0.07706
2329.62	0.07739
2331.55	0.07735
2333.48	0.07719
2335.41	0.0771
2337.34	0.07657
2339.27	0.07599
2341.2	0.07522
2343.12	0.07387
2345.05	0.07207
2346.98	0.06948
2348.91	0.06785
2350.84	0.0685
2352.77	0.07052
2354.7	0.07235
2356.62	0.0738
2358.55	0.07463
2360.48	0.07467
2362.41	0.07443
2364.34	0.0744
2366.27	0.07398
2368.2	0.0732
2370.12	0.07226
2372.05	0.07134
2373.98	0.07016
2375.91	0.06936
2377.84	0.06849
2379.77	0.06815
2381.69	0.0681
2383.62	0.06842
2385.55	0.06891
2387.48	0.06913
2389.41	0.06962
2391.34	0.07027
2393.26	0.07077
2395.19	0.07127
2397.12	0.07176
2399.05	0.07243
2400.98	0.0729
2402.91	0.07351
2404.84	0.07411
2406.76	0.07464
2408.69	0.07525
2410.62	0.07512
2412.55	0.0751
2414.48	0.07509
2416.41	0.07522
2418.34	0.0752
2420.26	0.07519
2422.19	0.07526
2424.12	0.07505
2426.05	0.07512
2427.98	0.07524
2429.91	0.07532
2431.84	0.0754
2433.76	0.07536
2435.69	0.07529
2437.62	0.07542
2439.55	0.07563
2441.48	0.07546
2443.41	0.07557
2445.33	0.07588
2447.26	0.07579
2449.19	0.07579
2451.12	0.07576
2453.05	0.07584
2454.98	0.07579
2456.91	0.07575
2458.83	0.07586
2460.76	0.07587
2462.69	0.07598
2464.62	0.07608
2466.55	0.07615
2468.48	0.07595
2470.41	0.07592
2472.33	0.07612
2474.26	0.0762
2476.19	0.07633
2478.12	0.07628
2480.05	0.07633
2481.98	0.0763
2483.91	0.07657
2485.83	0.07672
2487.76	0.07644
2489.69	0.07632
2491.62	0.0762
2493.55	0.07621
2495.47	0.07637
2497.4	0.07637
2499.33	0.07631
2501.26	0.07626
2503.19	0.0764
2505.12	0.07643
2507.05	0.07642
2508.97	0.07655
2510.9	0.07668
2512.83	0.0767
2514.76	0.07653
2516.69	0.07644
2518.62	0.07654
2520.55	0.07664
2522.47	0.07677
2524.4	0.07682
2526.33	0.07689
2528.26	0.07671
2530.19	0.0767
2532.12	0.07683
2534.05	0.07677
2535.97	0.0768
2537.9	0.07675
2539.83	0.07678
2541.76	0.07668
2543.69	0.07663
2545.62	0.07683
2547.55	0.07689
2549.47	0.07672
2551.4	0.07652
2553.33	0.07666
2555.26	0.07666
2557.19	0.07648
2559.12	0.07661
2561.04	0.07665
2562.97	0.07675
2564.9	0.07658
2566.83	0.07656
2568.76	0.07679
2570.69	0.07669
2572.61	0.07678
2574.54	0.07679
2576.47	0.07694
2578.4	0.07684
2580.33	0.07678
2582.26	0.07691
2584.19	0.07693
2586.11	0.07698
2588.04	0.0768
2589.97	0.0768
2591.9	0.07701
2593.83	0.07696
2595.76	0.07697
2597.69	0.07692
2599.61	0.0769
2601.54	0.07677
2603.47	0.07682
2605.4	0.07686
2607.33	0.07673
2609.26	0.07678
2611.18	0.07684
2613.11	0.0769
2615.04	0.07694
2616.97	0.07688
2618.9	0.07688
2620.83	0.07681
2622.76	0.07685
2624.68	0.07675
2626.61	0.07681
2628.54	0.07705
2630.47	0.07709
2632.4	0.07705
2634.33	0.07684
2636.26	0.07679
2638.18	0.07688
2640.11	0.07694
2642.04	0.07692
2643.97	0.07671
2645.9	0.07678
2647.83	0.07688
2649.76	0.07686
2651.68	0.07679
2653.61	0.07669
2655.54	0.07661
2657.47	0.07648
2659.4	0.07664
2661.33	0.07673
2663.26	0.07672
2665.18	0.07682
2667.11	0.07679
2669.04	0.07694
2670.97	0.07684
2672.9	0.07679
2674.83	0.07682
2676.75	0.07675
2678.68	0.07677
2680.61	0.0766
2682.54	0.07661
2684.47	0.07676
2686.4	0.07684
2688.32	0.07682
2690.25	0.07678
2692.18	0.07697
2694.11	0.07681
2696.04	0.07677
2697.97	0.07684
2699.9	0.07678
2701.82	0.07673
2703.75	0.07663
2705.68	0.07676
2707.61	0.07665
2709.54	0.07647
2711.47	0.07662
2713.4	0.07674
2715.32	0.07683
2717.25	0.07664
2719.18	0.07669
2721.11	0.07668
2723.04	0.07674
2724.97	0.0769
2726.89	0.07676
2728.82	0.07663
2730.75	0.07657
2732.68	0.07657
2734.61	0.07668
2736.54	0.07666
2738.47	0.07658
2740.39	0.07637
2742.32	0.07652
2744.25	0.07654
2746.18	0.07646
2748.11	0.07658
2750.04	0.0764
2751.97	0.07647
2753.89	0.07661
2755.82	0.07645
2757.75	0.07636
2759.68	0.07646
2761.61	0.07659
2763.54	0.07642
2765.47	0.07655
2767.39	0.07646
2769.32	0.07617
2771.25	0.07615
2773.18	0.07608
2775.11	0.07621
2777.04	0.0761
2778.97	0.07619
2780.89	0.07627
2782.82	0.07593
2784.75	0.07594
2786.68	0.0758
2788.61	0.07587
2790.53	0.07589
2792.46	0.07581
2794.39	0.07605
2796.32	0.07589
2798.25	0.07576
2800.18	0.07592
2802.11	0.07588
2804.03	0.07586
2805.96	0.07578
2807.89	0.07582
2809.82	0.07576
2811.75	0.07573
2813.68	0.07579
2815.61	0.07602
2817.53	0.07611
2819.46	0.07598
2821.39	0.07625
2823.32	0.07617
2825.25	0.07603
2827.18	0.07609
2829.11	0.076
2831.03	0.07607
2832.96	0.07606
2834.89	0.07609
2836.82	0.0762
2838.75	0.07603
2840.68	0.07588
2842.61	0.076
2844.53	0.07605
2846.46	0.07592
2848.39	0.07606
2850.32	0.07621
2852.25	0.0761
2854.18	0.0764
2856.1	0.07635
2858.03	0.07608
2859.96	0.07598
2861.89	0.07596
2863.82	0.07604
2865.75	0.07587
2867.68	0.07582
2869.6	0.07582
2871.53	0.07577
2873.46	0.07567
2875.39	0.07554
2877.32	0.07566
2879.25	0.0755
2881.18	0.07527
2883.1	0.07525
2885.03	0.07541
2886.96	0.07562
2888.89	0.07537
2890.82	0.07534
2892.75	0.07533
2894.67	0.07543
2896.6	0.07558
2898.53	0.07554
2900.46	0.07544
2902.39	0.07543
2904.32	0.07534
2906.24	0.07536
2908.17	0.07535
2910.1	0.0753
2912.03	0.07512
2913.96	0.07521
2915.89	0.07533
2917.82	0.0753
2919.74	0.0755
2921.67	0.07575
2923.6	0.0759
2925.53	0.07566
2927.46	0.07553
2929.39	0.07565
2931.32	0.0756
2933.24	0.07555
2935.17	0.07552
2937.1	0.07558
2939.03	0.07558
2940.96	0.07537
2942.89	0.07526
2944.82	0.07508
2946.74	0.0751
2948.67	0.07517
2950.6	0.07501
2952.53	0.07489
2954.46	0.07481
2956.39	0.07462
2958.32	0.07439
2960.24	0.07466
2962.17	0.07469
2964.1	0.07471
2966.03	0.07486
2967.96	0.07461
2969.89	0.07455
2971.81	0.07462
2973.74	0.07451
2975.67	0.07433
2977.6	0.07402
2979.53	0.0742
2981.46	0.07433
2983.39	0.07435
2985.31	0.07434
2987.24	0.07414
2989.17	0.07431
2991.1	0.07436
2993.03	0.07433
2994.96	0.07456
2996.89	0.07482
2998.81	0.07494
3000.74	0.07479
3002.67	0.07497
3004.6	0.07517
3006.53	0.07511
3008.46	0.07525
3010.38	0.07526
3012.31	0.07548
3014.24	0.07557
3016.17	0.07553
3018.1	0.0756
3020.03	0.07589
3021.95	0.07612
3023.88	0.07599
3025.81	0.0761
3027.74	0.07621
3029.67	0.07622
3031.6	0.07643
3033.53	0.0765
3035.45	0.07665
3037.38	0.07672
3039.31	0.07678
3041.24	0.07685
3043.17	0.07689
3045.1	0.07695
3047.03	0.07716
3048.95	0.07754
3050.88	0.07787
3052.81	0.07789
3054.74	0.07782
3056.67	0.07774
3058.6	0.07797
3060.53	0.07802
3062.45	0.07798
3064.38	0.07811
3066.31	0.07803
3068.24	0.07801
3070.17	0.07802
3072.1	0.07814
3074.03	0.07819
3075.95	0.07821
3077.88	0.07842
3079.81	0.0785
3081.74	0.07851
3083.67	0.0785
3085.59	0.07862
3087.52	0.07879
3089.45	0.07866
3091.38	0.07858
3093.31	0.07874
3095.24	0.07884
3097.17	0.07886
3099.09	0.07874
3101.02	0.07877
3102.95	0.07871
3104.88	0.07871
3106.81	0.07863
3108.74	0.07871
3110.67	0.07915
3112.59	0.0784
3114.52	0.07848
3116.45	0.07839
3118.38	0.07831
3120.31	0.07852
3122.24	0.07844
3124.17	0.07843
3126.09	0.0783
3128.02	0.07829
3129.95	0.07824
3131.88	0.07811
3133.81	0.07838
3135.74	0.07841
3137.66	0.07837
3139.59	0.07854
3141.52	0.07866
3143.45	0.07886
3145.38	0.07869
3147.31	0.07878
3149.24	0.0789
3151.16	0.07881
3153.09	0.07875
3155.02	0.07862
3156.95	0.07869
3158.88	0.07876
3160.81	0.07883
3162.74	0.07888
3164.66	0.07876
3166.59	0.07866
3168.52	0.07858
3170.45	0.07864
3172.38	0.07883
3174.31	0.07911
3176.24	0.07908
3178.16	0.07889
3180.09	0.07911
3182.02	0.07888
3183.95	0.07855
3185.88	0.07859
3187.81	0.07847
3189.73	0.07837
3191.66	0.07824
3193.59	0.07828
3195.52	0.0783
3197.45	0.07819
3199.38	0.07812
3201.3	0.0779
3203.23	0.07792
3205.16	0.07792
3207.09	0.07777
3209.02	0.07863
3210.95	0.07833
3212.88	0.07815
3214.8	0.07803
3216.73	0.07783
3218.66	0.07762
3220.59	0.07758
3222.52	0.07766
3224.45	0.07764
3226.38	0.07757
3228.3	0.07735
3230.23	0.07741
3232.16	0.0776
3234.09	0.07752
3236.02	0.07747
3237.95	0.07764
3239.88	0.07775
3241.8	0.07784
3243.73	0.07793
3245.66	0.078
3247.59	0.07788
3249.52	0.07789
3251.45	0.07812
3253.38	0.07818
3255.3	0.07831
3257.23	0.0783
3259.16	0.07828
3261.09	0.07845
3263.02	0.07847
3264.95	0.07856
3266.87	0.07839
3268.8	0.07833
3270.73	0.0784
3272.66	0.07847
3274.59	0.07862
3276.52	0.07871
3278.45	0.07878
3280.37	0.0788
3282.3	0.07865
3284.23	0.0788
3286.16	0.0789
3288.09	0.07894
3290.02	0.07909
3291.95	0.07915
3293.87	0.07918
3295.8	0.07913
3297.73	0.07923
3299.66	0.07924
3301.59	0.07915
3303.52	0.07918
3305.44	0.0792
3307.37	0.07928
3309.3	0.07945
3311.23	0.07964
3313.16	0.07973
3315.09	0.07976
3317.01	0.07973
3318.94	0.07966
3320.87	0.07972
3322.8	0.07967
3324.73	0.07973
3326.66	0.07988
3328.59	0.07992
3330.51	0.08015
3332.44	0.07995
3334.37	0.0801
3336.3	0.08032
3338.23	0.08009
3340.16	0.08002
3342.09	0.08004
3344.01	0.08017
3345.94	0.08014
3347.87	0.0802
3349.8	0.08046
3351.73	0.08045
3353.66	0.08038
3355.59	0.08045
3357.51	0.08039
3359.44	0.08043
3361.37	0.08049
3363.3	0.08081
3365.23	0.08087
3367.16	0.08079
3369.09	0.08096
3371.01	0.08102
3372.94	0.0809
3374.87	0.08083
3376.8	0.08098
3378.73	0.08088
3380.66	0.08058
3382.58	0.08058
3384.51	0.08068
3386.44	0.08083
3388.37	0.0807
3390.3	0.08047
3392.23	0.08039
3394.16	0.08025
3396.08	0.08021
3398.01	0.07987
3399.94	0.07981
3401.87	0.07994
3403.8	0.07978
3405.73	0.07976
3407.66	0.07967
3409.58	0.07968
3411.51	0.07961
3413.44	0.07946
3415.37	0.07947
3417.3	0.07922
3419.23	0.07903
3421.15	0.07899
3423.08	0.07891
3425.01	0.07883
3426.94	0.07864
3428.87	0.07855
3430.8	0.07839
3432.72	0.07832
3434.65	0.07821
3436.58	0.07837
3438.51	0.07858
3440.44	0.0785
3442.37	0.07849
3444.3	0.07858
3446.22	0.07876
3448.15	0.07918
3450.08	0.07924
3452.01	0.07928
3453.94	0.07922
3455.87	0.07917
3457.8	0.07932
3459.72	0.07956
3461.65	0.07983
3463.58	0.07977
3465.51	0.07962
3467.44	0.07985
3469.37	0.07978
3471.3	0.07993
3473.22	0.08013
3475.15	0.08019
3477.08	0.08021
3479.01	0.08023
3480.94	0.08037
3482.87	0.08056
3484.79	0.08083
3486.72	0.08081
3488.65	0.08066
3490.58	0.08091
3492.51	0.0811
3494.44	0.08116
3496.36	0.08126
3498.29	0.08141
3500.22	0.08157
3502.15	0.08178
3504.08	0.08187
3506.01	0.08165
3507.94	0.08176
3509.86	0.08209
3511.79	0.08229
3513.72	0.08254
3515.65	0.08233
3517.58	0.08235
3519.51	0.08267
3521.44	0.08269
3523.36	0.08298
3525.29	0.08292
3527.22	0.08311
3529.15	0.08355
3531.08	0.08347
3533.01	0.0835
3534.94	0.08364
3536.86	0.08406
3538.79	0.08415
3540.72	0.08426
3542.65	0.08454
3544.58	0.08468
3546.51	0.08508
3548.43	0.08527
3550.36	0.08527
3552.29	0.0856
3554.22	0.086
3556.15	0.08646
3558.08	0.0866
3560.01	0.08677
3561.93	0.08715
3563.86	0.08718
3565.79	0.0874
3567.72	0.08798
3569.65	0.08864
3571.58	0.08896
3573.51	0.08928
3575.43	0.08981
3577.36	0.09025
3579.29	0.09066
3581.22	0.09097
3583.15	0.09127
3585.08	0.09142
3587.01	0.09187
3588.93	0.09317
3590.86	0.09362
3592.79	0.09365
3594.72	0.0941
3596.65	0.09455
3598.58	0.09505
3600.5	0.09562
3602.43	0.09623
3604.36	0.09643
3606.29	0.09617
3608.22	0.09641
3610.15	0.09709
3612.07	0.09715
3614	0.09735
3615.93	0.09719
3617.86	0.09691
3619.79	0.09704
3621.72	0.09672
3623.65	0.0956
3625.57	0.09418
3627.5	0.0927
3629.43	0.09378
3631.36	0.09364
3633.29	0.09245
3635.22	0.09217
3637.15	0.09172
3639.07	0.09139
3641	0.09086
3642.93	0.09006
3644.86	0.08879
3646.79	0.08743
3648.72	0.0874
3650.64	0.08814
3652.57	0.08739
3654.5	0.08588
3656.43	0.08614
3658.36	0.08594
3660.29	0.085
3662.22	0.0844
3664.14	0.08383
3666.07	0.08261
3668	0.08086
3669.93	0.08104
3671.86	0.08102
3673.79	0.07855
3675.72	0.07941
3677.64	0.07984
3679.57	0.07889
3681.5	0.0786
3683.43	0.07831
3685.36	0.0773
3687.29	0.0766
3689.22	0.07801
3691.14	0.07863
3693.07	0.07894
3695	0.07855
3696.93	0.07875
3698.86	0.07845
3700.79	0.07819
3702.72	0.0784
3704.64	0.07789
3706.57	0.07695
3708.5	0.07622
3710.43	0.07576
3712.36	0.07658
3714.29	0.0766
3716.21	0.07591
3718.14	0.07597
3720.07	0.07594
3722	0.0762
3723.93	0.07627
3725.86	0.07653
3727.78	0.07718
3729.71	0.07656
3731.64	0.07677
3733.57	0.07718
3735.5	0.07753
3737.43	0.07864
3739.36	0.07843
3741.28	0.07671
3743.21	0.07476
3745.14	0.07656
3747.07	0.07387
3749	0.07154
3750.93	0.0718
3752.86	0.073
3754.78	0.07263
3756.71	0.07204
3758.64	0.07228
3760.57	0.07269
3762.5	0.07255
3764.43	0.07249
3766.36	0.07293
3768.28	0.07258
3770.21	0.0732
3772.14	0.07346
3774.07	0.07337
3776	0.07315
3777.93	0.07304
3779.85	0.07341
3781.78	0.07353
3783.71	0.0735
3785.64	0.07384
3787.57	0.07399
3789.5	0.07403
3791.43	0.07405
3793.35	0.07382
3795.28	0.07361
3797.21	0.07395
3799.14	0.07278
3801.07	0.07364
3803	0.07519
3804.93	0.07375
3806.85	0.07452
3808.78	0.07538
3810.71	0.07489
3812.64	0.07398
3814.57	0.07345
3816.5	0.07528
3818.43	0.07458
3820.35	0.07418
3822.28	0.07568
3824.21	0.0753
3826.14	0.07519
3828.07	0.07525
3830	0.07496
3831.92	0.07528
3833.85	0.07516
3835.78	0.07439
3837.71	0.07523
3839.64	0.07603
3841.57	0.07543
3843.49	0.07567
3845.42	0.07606
3847.35	0.07573
3849.28	0.07462
3851.21	0.07283
3853.14	0.07446
3855.07	0.07731
3856.99	0.0765
3858.92	0.07573
3860.85	0.07535
3862.78	0.075
3864.71	0.07546
3866.64	0.07565
3868.57	0.07464
3870.49	0.07598
3872.42	0.07596
3874.35	0.07613
3876.28	0.07621
3878.21	0.07561
3880.14	0.07581
3882.07	0.07598
3883.99	0.07519
3885.92	0.07629
3887.85	0.0762
3889.78	0.07529
3891.71	0.07618
3893.64	0.07641
3895.56	0.07578
3897.49	0.07537
3899.42	0.07558
3901.35	0.07562
3903.28	0.0759
3905.21	0.07663
3907.14	0.07616
3909.06	0.07584
3910.99	0.07596
3912.92	0.0761
3914.85	0.07577
3916.78	0.07562
3918.71	0.07561
3920.64	0.07574
3922.56	0.07569
3924.49	0.07588
3926.42	0.07602
3928.35	0.0758
3930.28	0.07568
3932.21	0.07578
3934.13	0.07581
3936.06	0.07589
3937.99	0.07599
3939.92	0.07574
3941.85	0.07576
3943.78	0.07603
3945.7	0.07593
3947.63	0.07607
3949.56	0.07651
3951.49	0.07623
3953.42	0.07567
3955.35	0.07538
3957.28	0.07532
3959.2	0.07529
3961.13	0.07546
3963.06	0.07554
3964.99	0.07541
3966.92	0.07545
3968.85	0.07554
3970.78	0.07541
3972.7	0.07543
3974.63	0.0754
3976.56	0.07541
3978.49	0.07552
3980.42	0.07544
3982.35	0.07538
3984.28	0.07556
3986.2	0.07561
3988.13	0.07535
3990.06	0.07525
3991.99	0.07546
3993.92	0.07555
3995.85	0.07532
3997.78	0.0753
3999.7	0.07543
4001.63	0.0753
4003.56	0.07509
4005.49	0.07504
4007.42	0.07506
4009.35	0.07532
4011.27	0.07533
4013.2	0.07529
4015.13	0.07519
4017.06	0.0749
4018.99	0.07485
4020.92	0.07483
4022.84	0.07462
4024.77	0.07465
4026.7	0.07481
4028.63	0.07465
4030.56	0.07458
4032.49	0.07482
4034.42	0.07488
4036.34	0.07479
4038.27	0.0748
4040.2	0.07501
4042.13	0.0749
4044.06	0.07459
4045.99	0.07455
4047.92	0.07463
4049.84	0.07453
4051.77	0.07454
4053.7	0.07453
4055.63	0.07454
4057.56	0.07439
4059.49	0.0744
4061.41	0.0745
4063.34	0.07462
4065.27	0.07451
4067.2	0.07441
4069.13	0.07446
4071.06	0.07451
4072.99	0.07477
4074.91	0.07475
4076.84	0.07459
4078.77	0.07449
4080.7	0.07443
4082.63	0.0746
4084.56	0.07482
4086.49	0.07478
4088.41	0.07474
4090.34	0.07471
4092.27	0.07463
4094.2	0.07465
4096.13	0.07466
4098.06	0.07454
4099.98	0.07438
4101.91	0.07428
4103.84	0.07449
4105.77	0.07464
4107.7	0.07466
4109.63	0.07474
4111.56	0.07481
4113.48	0.07463
4115.41	0.07461
4117.34	0.07481
4119.27	0.07491
4121.2	0.0747
4123.13	0.07459
4125.06	0.07457
4126.98	0.07451
4128.91	0.07457
4130.84	0.07446
4132.77	0.07443
4134.7	0.07462
4136.63	0.07473
4138.56	0.07494
4140.48	0.07495
4142.41	0.0748
4144.34	0.07465
4146.27	0.07448
4148.2	0.0745
4150.13	0.07465
4152.06	0.07467
4153.98	0.07477
4155.91	0.07484
4157.84	0.07472
4159.77	0.07459
4161.7	0.0746
4163.62	0.07484
4165.55	0.07497
4167.48	0.07496
4169.41	0.075
4171.34	0.07487
4173.27	0.07461
4175.2	0.07479
4177.12	0.07509
4179.05	0.07525
4180.98	0.07515
4182.91	0.07502
4184.84	0.07497
4186.77	0.07496
4188.7	0.07493
4190.62	0.07484
4192.55	0.07484
4194.48	0.07504
4196.41	0.07512
4198.34	0.07542
4200.27	0.07539
4202.19	0.07525
4204.12	0.07516
4206.05	0.07505
4207.98	0.0751
4209.91	0.07528
4211.84	0.0754
4213.77	0.07553
4215.69	0.07566
4217.62	0.0756
4219.55	0.07542
4221.48	0.07531
4223.41	0.07549
4225.34	0.07562
4227.27	0.07572
4229.19	0.07555
4231.12	0.0755
4233.05	0.07567
4234.98	0.07578
4236.91	0.07597
4238.84	0.07597
4240.77	0.07606
4242.69	0.07604
4244.62	0.07577
4246.55	0.07585
4248.48	0.07602
4250.41	0.07618
4252.34	0.07624
4254.27	0.07604
4256.19	0.07583
4258.12	0.0759
4260.05	0.07586
4261.98	0.07577
4263.91	0.07591
4265.84	0.07586
4267.76	0.07615
4269.69	0.07635
4271.62	0.07632
4273.55	0.07614
4275.48	0.07616
4277.41	0.07638
4279.34	0.07652
4281.26	0.07644
4283.19	0.07645
4285.12	0.07628
4287.05	0.07641
4288.98	0.07648
4290.91	0.07654
4292.84	0.07665
4294.76	0.07632
4296.69	0.07647
4298.62	0.07682
4300.55	0.07675
4302.48	0.07678
4304.41	0.07707
4306.33	0.07727
4308.26	0.07699
4310.19	0.07684
4312.12	0.07687
4314.05	0.07673
4315.98	0.07682
4317.9	0.07694
4319.83	0.07709
4321.76	0.07725
4323.69	0.0773
4325.62	0.07714
4327.55	0.07706
4329.48	0.07715
4331.4	0.07729
4333.33	0.07744
4335.26	0.07741
4337.19	0.07721
4339.12	0.07729
4341.05	0.07748
4342.98	0.07751
4344.9	0.0775
4346.83	0.07749
4348.76	0.07729
4350.69	0.07728
4352.62	0.07766
4354.55	0.07781
4356.48	0.07789
4358.4	0.07792
4360.33	0.07753
4362.26	0.07743
4364.19	0.07767
4366.12	0.07767
4368.05	0.07763
4369.98	0.07778
4371.9	0.07812
4373.83	0.07796
4375.76	0.07787
4377.69	0.07787
4379.62	0.07786
4381.55	0.0779
4383.47	0.07802
4385.4	0.07802
4387.33	0.07809
4389.26	0.07825
4391.19	0.07841
4393.12	0.07835
4395.05	0.07828
4396.97	0.07835
4398.9	0.0784
4400.83	0.07837
4402.76	0.07832
4404.69	0.07816
4406.62	0.07829
4408.54	0.07849
4410.47	0.07866
4412.4	0.0787
4414.33	0.07875
4416.26	0.07874
4418.19	0.07886
4420.12	0.07896
4422.04	0.07877
4423.97	0.07896
4425.9	0.07923
4427.83	0.07931
4429.76	0.07903
4431.69	0.0787
4433.61	0.07886
4435.54	0.07905
4437.47	0.07931
4439.4	0.07959
4441.33	0.07949
4443.26	0.07922
4445.19	0.07914
4447.11	0.07924
4449.04	0.07915
4450.97	0.07902
4452.9	0.07906
[truncated: 802 more rows]

## Sheet: Figure 1b
Wavenumber	Data
599.753	0.15391
601.682	0.14762
603.61	0.14195
605.539	0.13725
607.467	0.13314
609.395	0.13061
611.324	0.12853
613.252	0.1257
615.181	0.12346
617.109	0.12113
619.038	0.1185
620.966	0.11579
622.895	0.1132
624.823	0.11088
626.752	0.10849
628.68	0.10626
630.609	0.10451
632.537	0.10365
634.466	0.10275
636.394	0.10243
638.322	0.10298
640.251	0.10455
642.179	0.10653
644.108	0.1089
646.036	0.11137
647.965	0.11436
649.893	0.11745
651.822	0.11772
653.75	0.10945
655.679	0.11036
657.607	0.12514
659.536	0.13965
661.464	0.15118
663.393	0.16038
665.321	0.1674
667.25	0.17672
669.178	0.17429
671.106	0.17454
673.035	0.1722
674.963	0.16711
676.892	0.15846
678.82	0.14545
680.749	0.13233
682.677	0.1346
684.606	0.14247
686.534	0.14266
688.463	0.14083
690.391	0.13829
692.32	0.13563
694.248	0.13269
696.177	0.13007
698.105	0.12757
700.033	0.12547
701.962	0.12387
703.89	0.12278
705.819	0.1216
707.747	0.12128
709.676	0.12175
711.604	0.12263
713.533	0.12361
715.461	0.12469
717.39	0.12553
719.318	0.12632
721.247	0.12685
723.175	0.12723
725.104	0.12731
727.032	0.12736
728.96	0.12733
730.889	0.12726
732.817	0.127
734.746	0.12752
736.674	0.12842
738.603	0.12906
740.531	0.12948
742.46	0.13005
744.388	0.13064
746.317	0.13123
748.245	0.1319
750.174	0.13287
752.102	0.1338
754.03	0.13485
755.959	0.13604
757.888	0.1373
759.816	0.1386
761.744	0.14005
763.673	0.14143
765.601	0.14288
767.53	0.1444
769.458	0.14615
771.387	0.14784
773.315	0.14952
775.244	0.15121
777.172	0.15291
779.101	0.15435
781.029	0.15571
782.957	0.15694
784.886	0.1581
786.814	0.15921
788.743	0.1603
790.671	0.16129
792.6	0.16238
794.528	0.16341
796.457	0.16443
798.385	0.1653
800.314	0.16612
802.242	0.16681
804.171	0.16745
806.099	0.16797
808.028	0.16847
809.956	0.16893
811.885	0.1695
813.813	0.17013
815.741	0.17085
817.67	0.17162
819.598	0.17251
821.527	0.17336
823.455	0.17427
825.384	0.17511
827.312	0.17594
829.241	0.17668
831.169	0.17743
833.098	0.17812
835.026	0.17885
836.955	0.17954
838.883	0.18027
840.812	0.18093
842.74	0.18166
844.668	0.18238
846.597	0.18314
848.525	0.18381
850.454	0.18448
852.382	0.18504
854.311	0.18565
856.239	0.18625
858.168	0.18695
860.096	0.18766
862.025	0.18841
863.953	0.18911
865.882	0.18985
867.81	0.19053
869.739	0.19129
871.667	0.19203
873.596	0.19278
875.524	0.19339
877.452	0.194
879.381	0.19456
881.309	0.19519
883.238	0.19581
885.166	0.19648
887.095	0.1971
889.023	0.1978
890.952	0.19849
892.88	0.19926
894.809	0.20002
896.737	0.20086
898.665	0.20169
900.594	0.20253
902.523	0.20326
904.451	0.20399
906.379	0.20459
908.308	0.20514
910.236	0.20553
912.165	0.20586
914.093	0.20608
916.022	0.20636
917.95	0.20659
919.879	0.20683
921.807	0.20704
923.736	0.20735
925.664	0.20769
927.592	0.20821
929.521	0.20881
931.449	0.20957
933.378	0.21038
935.306	0.21134
937.235	0.21236
939.163	0.21355
941.092	0.21479
943.02	0.21619
944.949	0.21758
946.877	0.21903
948.806	0.22042
950.734	0.22186
952.663	0.22325
954.591	0.2247
956.519	0.22612
958.448	0.22758
960.376	0.22898
962.305	0.2304
964.233	0.23178
966.162	0.23319
968.09	0.23453
970.019	0.23584
971.947	0.23701
973.876	0.23812
975.804	0.23905
977.733	0.23992
979.661	0.24068
981.59	0.24147
983.518	0.24222
985.447	0.24305
987.375	0.24383
989.303	0.24472
991.232	0.24562
993.16	0.24663
995.089	0.24764
997.017	0.24868
998.946	0.24971
1000.87	0.25079
1002.8	0.2518
1004.73	0.25283
1006.66	0.25379
1008.59	0.25479
1010.52	0.25571
1012.45	0.25666
1014.37	0.25755
1016.3	0.25852
1018.23	0.2595
1020.16	0.26063
1022.09	0.26183
1024.02	0.26316
1025.94	0.26451
1027.87	0.26592
1029.8	0.26722
1031.73	0.26847
1033.66	0.2695
1035.59	0.2704
1037.52	0.27106
1039.44	0.27165
1041.37	0.27207
1043.3	0.27251
1045.23	0.27285
1047.16	0.27326
1049.09	0.27368
1051.01	0.27422
1052.94	0.27478
1054.87	0.27551
1056.8	0.27627
1058.73	0.27718
1060.66	0.27809
1062.59	0.27913
1064.51	0.28018
1066.44	0.28132
1068.37	0.28239
1070.3	0.28346
1072.23	0.28434
1074.16	0.28514
1076.08	0.28573
1078.01	0.28626
1079.94	0.28663
1081.87	0.28703
1083.8	0.28731
1085.73	0.2876
1087.65	0.28786
1089.58	0.28825
1091.51	0.28865
1093.44	0.28922
1095.37	0.28983
1097.3	0.2906
1099.23	0.29134
1101.15	0.29218
1103.08	0.29304
1105.01	0.294
1106.94	0.29487
1108.87	0.29582
1110.8	0.29664
1112.72	0.2974
1114.65	0.29799
1116.58	0.29856
1118.51	0.29891
1120.44	0.29915
1122.37	0.29917
1124.3	0.29911
1126.22	0.29884
1128.15	0.29845
1130.08	0.29783
1132.01	0.29707
1133.94	0.29605
1135.87	0.29497
1137.8	0.29365
1139.72	0.29223
1141.65	0.29066
1143.58	0.2891
1145.51	0.28734
1147.44	0.28559
1149.37	0.28379
1151.3	0.28217
1153.22	0.2806
1155.15	0.2792
1157.08	0.27784
1159.01	0.27665
1160.94	0.27552
1162.87	0.27465
1164.79	0.27385
1166.72	0.27318
1168.65	0.27244
1170.58	0.27168
1172.51	0.27079
1174.44	0.26991
1176.37	0.26898
1178.29	0.26812
1180.22	0.26725
1182.15	0.26641
1184.08	0.26552
1186.01	0.26468
1187.94	0.26384
1189.86	0.26308
1191.79	0.26218
1193.72	0.26111
1195.65	0.25973
1197.58	0.25806
1199.51	0.25601
1201.43	0.25353
1203.36	0.25049
1205.29	0.24682
1207.22	0.24244
1209.15	0.23728
1211.08	0.2313
1213.01	0.22443
1214.93	0.21661
1216.86	0.20785
1218.79	0.19816
1220.72	0.18758
1222.65	0.17615
1224.58	0.16402
1226.51	0.15128
1228.43	0.1381
1230.36	0.12465
1232.29	0.11112
1234.22	0.09777
1236.15	0.08477
1238.08	0.07237
1240	0.06073
1241.93	0.05007
1243.86	0.04058
1245.79	0.03243
1247.72	0.02606
1249.65	0.02126
1251.58	0.0177
1253.5	0.01513
1255.43	0.01334
1257.36	0.01209
1259.29	0.01109
1261.22	0.01019
1263.15	0.0092
1265.07	0.00808
1267	0.0068
1268.93	0.0055
1270.86	0.00427
1272.79	0.0034
1274.72	0.00307
1276.64	0.00286
1278.57	0.00268
1280.5	0.00232
1282.43	0.00112
1284.36	3.18e-06
1286.29	0.000984486
1288.22	-0.00171
1290.14	-0.00219
1292.07	-0.00234
1294	-0.00218
1295.93	-0.00171
1297.86	-0.00102
1299.79	0.000521546
1301.71	9.024e-05
1303.64	0.000199526
1305.57	0.000161198
1307.5	0.000710173
1309.43	0.000991479
1311.36	0.00106
1313.29	0.000916218
1315.21	0.000518927
1317.14	-5.1806e-05
1319.07	-0.000635374
1321	-0.00114
1322.93	-0.00146
1324.86	-0.00161
1326.79	-0.00155
1328.71	-0.0014
1330.64	-0.00107
1332.57	-0.000660217
1334.5	-0.000168531
1336.43	0.000378932
1338.36	0.000889074
1340.28	0.00122
1342.21	0.0013
1344.14	0.00115
1346.07	0.0009154
1348	0.000674635
1349.93	0.00057951
1351.86	0.000564148
1353.78	0.000599774
1355.71	0.000670568
1357.64	0.000647215
1359.57	0.000666586
1361.5	0.00085654
1363.43	0.00121
1365.35	0.00164
1367.28	0.00198
1369.21	0.00225
1371.14	0.00233
1373.07	0.00243
1375	0.00289
1376.92	0.00333
1378.85	0.0036
1380.78	0.00373
1382.71	0.00379
1384.64	0.00377
1386.57	0.00363
1388.5	0.0035
1390.42	0.00328
1392.35	0.00306
1394.28	0.00287
1396.21	0.00277
1398.14	0.00275
1400.07	0.00288
1401.99	0.00304
1403.92	0.00324
1405.85	0.00364
1407.78	0.00406
1409.71	0.00431
1411.64	0.0046
1413.57	0.00481
1415.49	0.00485
1417.42	0.00485
1419.35	0.00495
1421.28	0.00503
1423.21	0.00519
1425.14	0.00518
1427.07	0.00503
1428.99	0.00492
1430.92	0.00498
1432.85	0.00507
1434.78	0.00507
1436.71	0.00503
1438.64	0.00511
1440.57	0.00502
1442.49	0.00502
1444.42	0.005
1446.35	0.00491
1448.28	0.00482
1450.21	0.00472
1452.13	0.00445
1454.06	0.0042
1455.99	0.00399
1457.92	0.00375
1459.85	0.00361
1461.78	0.00363
1463.71	0.00366
1465.63	0.00364
1467.56	0.00358
1469.49	0.00365
1471.42	0.00354
1473.35	0.00339
1475.28	0.00326
1477.21	0.00337
1479.13	0.00371
1481.06	0.00404
1482.99	0.00424
1484.92	0.00437
1486.85	0.00469
1488.78	0.00495
1490.7	0.00522
1492.63	0.00528
1494.56	0.0054
1496.49	0.00543
1498.42	0.00536
1500.35	0.00516
1502.28	0.00492
1504.2	0.00503
1506.13	0.00547
1508.06	0.00592
1509.99	0.00626
1511.92	0.00655
1513.85	0.00699
1515.78	0.00744
1517.7	0.00781
1519.63	0.00798
1521.56	0.00849
1523.49	0.00887
1525.42	0.00906
1527.35	0.00884
1529.27	0.00893
1531.2	0.00945
1533.13	0.01021
1535.06	0.01068
1536.99	0.01097
1538.92	0.01125
1540.85	0.0115
1542.77	0.01164
1544.7	0.01155
1546.63	0.0124
1548.56	0.01316
1550.49	0.0134
1552.42	0.01359
1554.34	0.0139
1556.27	0.01475
1558.2	0.01588
1560.13	0.01688
1562.06	0.01791
1563.99	0.01879
1565.91	0.01939
1567.84	0.02006
1569.77	0.02094
1571.7	0.02218
1573.63	0.02419
1575.56	0.02564
1577.49	0.02725
1579.41	0.02941
1581.34	0.03189
1583.27	0.0348
1585.2	0.03813
1587.13	0.04148
1589.06	0.045
1590.98	0.04815
1592.91	0.0511
1594.84	0.05413
1596.77	0.05704
1598.7	0.05972
1600.63	0.06217
1602.56	0.06467
1604.48	0.06709
1606.41	0.06885
1608.34	0.07041
1610.27	0.0721
1612.2	0.07384
1614.13	0.07536
1616.06	0.07698
1617.98	0.07834
1619.91	0.07942
1621.84	0.08034
1623.77	0.08145
1625.7	0.08224
1627.63	0.0829
1629.55	0.0833
1631.48	0.08321
1633.41	0.08251
1635.34	0.08223
1637.27	0.08222
1639.2	0.08226
1641.12	0.08207
1643.05	0.08095
1644.98	0.07931
1646.91	0.07744
1648.84	0.07555
1650.77	0.07379
1652.7	0.07123
1654.62	0.06826
1656.55	0.065
1658.48	0.06182
1660.41	0.05866
1662.34	0.05599
1664.27	0.0531
1666.19	0.04995
1668.12	0.0463
1670.05	0.04227
1671.98	0.03946
1673.91	0.03629
1675.84	0.03327
1677.77	0.03065
1679.69	0.02807
1681.62	0.0262
1683.55	0.0246
1685.48	0.02317
1687.41	0.02246
1689.34	0.02155
1691.27	0.02028
1693.19	0.01946
1695.12	0.01915
1697.05	0.01934
1698.98	0.01971
1700.91	0.01918
1702.84	0.01914
1704.77	0.01948
1706.69	0.01974
1708.62	0.01996
1710.55	0.01975
1712.48	0.01951
1714.41	0.01942
1716.34	0.01863
1718.26	0.01815
1720.19	0.0183
1722.12	0.01848
1724.05	0.01794
1725.98	0.01745
1727.91	0.01716
1729.84	0.01722
1731.76	0.01731
1733.69	0.01718
1735.62	0.01711
1737.55	0.01741
1739.48	0.01755
1741.4	0.01735
1743.33	0.01723
1745.26	0.01727
1747.19	0.01728
1749.12	0.01707
1751.05	0.01642
1752.98	0.01607
1754.9	0.01577
1756.83	0.0153
1758.76	0.01514
1760.69	0.01531
1762.62	0.01554
1764.55	0.01588
1766.47	0.01586
1768.4	0.01572
1770.33	0.01578
1772.26	0.01585
1774.19	0.01581
1776.12	0.01577
1778.05	0.01566
1779.97	0.01577
1781.9	0.0159
1783.83	0.01602
1785.76	0.01648
1787.69	0.01712
1789.62	0.01758
1791.55	0.01804
1793.47	0.01844
1795.4	0.01882
1797.33	0.01915
1799.26	0.01954
1801.19	0.01979
1803.12	0.02003
1805.05	0.0204
1806.97	0.02089
1808.9	0.02118
1810.83	0.02143
1812.76	0.02175
1814.69	0.02215
1816.62	0.02261
1818.54	0.0232
1820.47	0.02366
1822.4	0.024
1824.33	0.02432
1826.26	0.02462
1828.19	0.02472
1830.12	0.02482
1832.04	0.02491
1833.97	0.02479
1835.9	0.02453
1837.83	0.02422
1839.76	0.02391
1841.69	0.02357
1843.61	0.02343
1845.54	0.02335
1847.47	0.02304
1849.4	0.02264
1851.33	0.02216
1853.26	0.02164
1855.18	0.02124
1857.11	0.0212
1859.04	0.02114
1860.97	0.02092
1862.9	0.02065
1864.83	0.02034
1866.76	0.02002
1868.68	0.01965
1870.61	0.01925
1872.54	0.0188
1874.47	0.01824
1876.4	0.01769
1878.33	0.01723
1880.26	0.01687
1882.18	0.01672
1884.11	0.01671
1886.04	0.01658
1887.97	0.01642
1889.9	0.01622
1891.83	0.01602
1893.75	0.01582
1895.68	0.01562
1897.61	0.01545
1899.54	0.0153
1901.47	0.01515
1903.4	0.0151
1905.33	0.01518
1907.25	0.01526
1909.18	0.01534
1911.11	0.01543
1913.04	0.01549
1914.97	0.0155
1916.9	0.01545
1918.82	0.01539
1920.75	0.01532
1922.68	0.01523
1924.61	0.01512
1926.54	0.01499
1928.47	0.01484
1930.39	0.01477
1932.32	0.01478
1934.25	0.01478
1936.18	0.01476
1938.11	0.01473
1940.04	0.01467
1941.97	0.01457
1943.89	0.01443
1945.82	0.01427
1947.75	0.01408
1949.68	0.01386
1951.61	0.01358
1953.54	0.01333
1955.46	0.01313
1957.39	0.01299
1959.32	0.01282
1961.25	0.01262
1963.18	0.0124
1965.11	0.01218
1967.04	0.01195
1968.96	0.01171
1970.89	0.01143
1972.82	0.01113
1974.75	0.01083
1976.68	0.01048
1978.61	0.01014
1980.54	0.00987
1982.46	0.00961
1984.39	0.00933
1986.32	0.00902
1988.25	0.00871
1990.18	0.0084
1992.11	0.00811
1994.04	0.00781
1995.96	0.00751
1997.89	0.00719
1999.82	0.00686
2001.75	0.00653
2003.68	0.00622
2005.61	0.00597
2007.53	0.00572
2009.46	0.00549
2011.39	0.00527
2013.32	0.00504
2015.25	0.00485
2017.18	0.00467
2019.11	0.00448
2021.03	0.00429
2022.96	0.00412
2024.89	0.00395
2026.82	0.00378
2028.75	0.00363
2030.67	0.00351
2032.6	0.00339
2034.53	0.00327
2036.46	0.00317
2038.39	0.00308
2040.32	0.00299
2042.25	0.00293
2044.17	0.00286
2046.1	0.00279
2048.03	0.00272
2049.96	0.00266
2051.89	0.0026
2053.82	0.00256
2055.75	0.00253
2057.67	0.00252
2059.6	0.00252
2061.53	0.00254
2063.46	0.00256
2065.39	0.00259
2067.32	0.00261
2069.24	0.00263
2071.17	0.00264
2073.1	0.00264
2075.03	0.00264
2076.96	0.00263
2078.89	0.00264
2080.82	0.00266
2082.74	0.00269
2084.67	0.00272
2086.6	0.00272
2088.53	0.00271
2090.46	0.00271
2092.39	0.00267
2094.32	0.00263
2096.24	0.0026
2098.17	0.00258
2100.1	0.00252
2102.03	0.00248
2103.96	0.00249
2105.89	0.00253
2107.81	0.00255
2109.74	0.00256
2111.67	0.00256
2113.6	0.00255
2115.53	0.00252
2117.46	0.0025
2119.39	0.00246
2121.31	0.00243
2123.24	0.00237
2125.17	0.00235
2127.1	0.00232
2129.03	0.00235
2130.96	0.00239
2132.88	0.00241
2134.81	0.00243
2136.74	0.00246
2138.67	0.00246
2140.6	0.00246
2142.53	0.00243
2144.45	0.00239
2146.38	0.00231
2148.31	0.0022
2150.24	0.00213
2152.17	0.00215
2154.1	0.00215
2156.03	0.00215
2157.95	0.00214
2159.88	0.00218
2161.81	0.00222
2163.74	0.00226
2165.67	0.00224
2167.6	0.00223
2169.53	0.00221
2171.45	0.00218
2173.38	0.00212
2175.31	0.0021
2177.24	0.00211
2179.17	0.00212
2181.1	0.0021
2183.02	0.00209
2184.95	0.0021
2186.88	0.00214
2188.81	0.00215
2190.74	0.00215
2192.67	0.00213
2194.59	0.00214
2196.52	0.00213
2198.45	0.00213
2200.38	0.0021
2202.31	0.00208
2204.24	0.00204
2206.17	0.00199
2208.09	0.00192
2210.02	0.00187
2211.95	0.00177
2213.88	0.00166
2215.81	0.00153
2217.74	0.00143
2219.66	0.00136
2221.59	0.0013
2223.52	0.00125
2225.45	0.00121
2227.38	0.00119
2229.31	0.00119
2231.24	0.00118
2233.16	0.00116
2235.09	0.00111
2237.02	0.00103
2238.95	0.000918974
2240.88	0.000814676
2242.81	0.000736754
2244.74	0.000681619
2246.66	0.000622812
2248.59	0.000556987
2250.52	0.000509988
2252.45	0.000469825
2254.38	0.000432082
2256.31	0.000387307
2258.24	0.000340751
2260.16	0.000289243
2262.09	0.000226761
2264.02	0.000174239
2265.95	0.000161178
2267.88	0.00017427
2269.8	0.000203696
2271.73	0.000211438
2273.66	0.000201952
2275.59	0.000198119
2277.52	0.000209316
2279.45	0.00021009
2281.38	0.000190658
2283.3	0.000183126
2285.23	0.000172277
2287.16	0.000151077
2289.09	0.000109705
2291.02	7.5675e-05
2292.95	6.9266e-05
2294.88	6.1222e-05
2296.8	2.0618e-05
2298.73	-4.2516e-05
2300.66	-0.000116686
2302.59	-0.000174772
2304.52	-0.000216699
2306.45	-0.000277855
2308.38	-0.000367333
2310.3	-0.00043259
2312.23	-0.000543486
2314.16	-0.000648841
2316.09	-0.000702238
2318.02	-0.000696791
2319.95	-0.000678434
2321.87	-0.000646902
2323.8	-0.00059757
2325.73	-0.000507368
2327.66	-0.000385957
2329.59	-0.000210778
2331.52	-5.9423e-05
2333.45	0.000123703
2335.37	0.00034681
2337.3	0.000589545
2339.23	0.000816292
2341.16	0.00111
2343.09	0.00143
2345.02	0.00172
2346.94	0.00187
2348.87	0.00199
2350.8	0.00203
2352.73	0.00204
2354.66	0.00207
2356.59	0.00209
2358.51	0.00202
2360.44	0.00197
2362.37	0.00188
2364.3	0.00176
2366.23	0.00163
2368.16	0.00152
2370.09	0.00136
2372.01	0.00118
2373.94	0.000940479
2375.87	0.000750279
2377.8	0.000589279
2379.73	0.000535669
2381.66	0.000569357
2383.59	0.000629948
2385.51	0.000690329
2387.44	0.00075944
2389.37	0.000833659
2391.3	0.000931099
2393.23	0.001
2395.16	0.00106
2397.08	0.00108
2399.01	0.0011
2400.94	0.00108
2402.87	0.00108
2404.8	0.00107
2406.73	0.00105
2408.66	0.00101
2410.58	0.000981612
2412.51	0.0009681
2414.44	0.000958804
2416.37	0.000941382
2418.3	0.000937882
2420.23	0.000906491
2422.15	0.000891035
2424.08	0.000883408
2426.01	0.000898597
2427.94	0.000901975
2429.87	0.000924955
2431.8	0.000942067
2433.72	0.000972844
2435.65	0.000987398
2437.58	0.00102
2439.51	0.00104
2441.44	0.00105
2443.37	0.00105
2445.3	0.00105
2447.22	0.00105
2449.15	0.00106
2451.08	0.00106
2453.01	0.00106
2454.94	0.00104
2456.87	0.00103
2458.8	0.00101
2460.72	0.000996086
2462.65	0.000955783
2464.58	0.000931515
2466.51	0.000890891
2468.44	0.000859874
2470.37	0.000828336
2472.29	0.00079673
2474.22	0.000735166
2476.15	0.000674112
2478.08	0.000585722
2480.01	0.000517787
2481.94	0.000452008
2483.86	0.000406671
2485.79	0.00036034
2487.72	0.000338481
2489.65	0.000325552
2491.58	0.000325186
2493.51	0.00030931
2495.44	0.000330925
2497.36	0.000344029
2499.29	0.000353191
2501.22	0.000332275
2503.15	0.000319895
2505.08	0.000304933
2507.01	0.000309701
2508.93	0.000308752
2510.86	0.000325552
2512.79	0.000335307
2514.72	0.000371314
2516.65	0.000419476
2518.58	0.000472666
2520.51	0.000498553
2522.43	0.000558429
2524.36	0.000614859
2526.29	0.000662856
2528.22	0.000685658
2530.15	0.000711687
2532.08	0.00073743
2534.01	0.0007767
2535.93	0.000793505
2537.86	0.00081498
2539.79	0.000824026
2541.72	0.0008468
2543.65	0.000857004
2545.58	0.000846609
2547.51	0.000808871
2549.43	0.000823378
2551.36	0.000834504
2553.29	0.000825504
2555.22	0.000818254
2557.15	0.000838785
2559.07	0.000862939
2561	0.000906979
2562.93	0.000945987
2564.86	0.000995529
2566.79	0.00104
2568.72	0.0011
2570.65	0.00113
2572.57	0.00116
2574.5	0.0012
2576.43	0.00126
2578.36	0.00129
2580.29	0.00132
2582.22	0.00135
2584.14	0.00137
2586.07	0.00137
2588	0.00137
2589.93	0.00137
2591.86	0.00138
2593.79	0.00139
2595.72	0.00141
2597.64	0.00141
2599.57	0.00141
2601.5	0.0014
2603.43	0.0014
2605.36	0.00139
2607.29	0.00141
2609.22	0.00142
2611.14	0.00145
2613.07	0.0015
2615	0.00157
2616.93	0.00165
2618.86	0.00173
2620.79	0.00181
2622.72	0.00187
2624.64	0.00193
2626.57	0.00198
2628.5	0.002
2630.43	0.00202
2632.36	0.00202
2634.28	0.00203
2636.21	0.00203
2638.14	0.00205
2640.07	0.00206
2642	0.00208
2643.93	0.00209
2645.86	0.00212
2647.78	0.00214
2649.71	0.00218
2651.64	0.00223
2653.57	0.00229
2655.5	0.00232
2657.43	0.00233
2659.36	0.00233
2661.28	0.00232
2663.21	0.00229
2665.14	0.00227
2667.07	0.00224
2669	0.00223
2670.93	0.00223
2672.86	0.00224
2674.78	0.00224
2676.71	0.00224
2678.64	0.00223
2680.57	0.00223
2682.5	0.00221
2684.43	0.00221
2686.35	0.0022
2688.28	0.0022
2690.21	0.00219
2692.14	0.0022
2694.07	0.0022
2696	0.00223
2697.93	0.00224
2699.85	0.00224
2701.78	0.00224
2703.71	0.00223
2705.64	0.00222
2707.57	0.00221
2709.5	0.0022
2711.42	0.00222
2713.35	0.00222
2715.28	0.00222
2717.21	0.00222
2719.14	0.00224
2721.07	0.00226
2722.99	0.00229
2724.92	0.0023
2726.85	0.00231
2728.78	0.0023
2730.71	0.0023
2732.64	0.00228
2734.57	0.00227
2736.49	0.00227
2738.42	0.00227
2740.35	0.00226
2742.28	0.00227
2744.21	0.00228
2746.14	0.00229
2748.07	0.0023
2749.99	0.00232
2751.92	0.00233
2753.85	0.00232
2755.78	0.00232
2757.71	0.00233
2759.64	0.00234
2761.56	0.00235
2763.49	0.00236
2765.42	0.00237
2767.35	0.00239
2769.28	0.0024
2771.21	0.00239
2773.14	0.00238
2775.06	0.00238
2776.99	0.00238
2778.92	0.00236
2780.85	0.00234
2782.78	0.00234
2784.71	0.00234
2786.63	0.00235
2788.56	0.00238
2790.49	0.0024
2792.42	0.00241
2794.35	0.00239
2796.28	0.00237
2798.2	0.00235
2800.13	0.00234
2802.06	0.00232
2803.99	0.00228
2805.92	0.00224
2807.85	0.00223
2809.78	0.00226
2811.7	0.0023
2813.63	0.00234
2815.56	0.0024
2817.49	0.00242
2819.42	0.00242
2821.35	0.00243
2823.28	0.00247
2825.2	0.00251
2827.13	0.00256
2829.06	0.0026
2830.99	0.00261
2832.92	0.00259
2834.85	0.00251
2836.77	0.0024
2838.7	0.00231
2840.63	0.00223
2842.56	0.0022
2844.49	0.00221
2846.42	0.00227
2848.34	0.0024
2850.27	0.00257
2852.2	0.00279
2854.13	0.00305
2856.06	0.00327
2857.99	0.00344
2859.92	0.00353
2861.84	0.00361
2863.77	0.00369
2865.7	0.00377
2867.63	0.00383
2869.56	0.00391
2871.49	0.00399
2873.41	0.00407
2875.34	0.00414
2877.27	0.00423
2879.2	0.00433
2881.13	0.00443
2883.06	0.0045
2884.99	0.00458
2886.91	0.00463
2888.84	0.00469
2890.77	0.00474
2892.7	0.00475
2894.63	0.00473
2896.56	0.00473
2898.49	0.00473
2900.41	0.00469
2902.34	0.0046
2904.27	0.00452
2906.2	0.00447
2908.13	0.00444
2910.06	0.00445
2911.99	0.00449
2913.91	0.00455
2915.84	0.00466
2917.77	0.00478
2919.7	0.00491
2921.63	0.00508
2923.55	0.00527
2925.48	0.00546
2927.41	0.00563
2929.34	0.00578
2931.27	0.00593
2933.2	0.00611
2935.13	0.00629
2937.05	0.00647
2938.98	0.00662
2940.91	0.00674
2942.84	0.0068
2944.77	0.0068
2946.7	0.0068
2948.62	0.00681
2950.55	0.00683
2952.48	0.00687
2954.41	0.00694
2956.34	0.00703
2958.27	0.00718
2960.2	0.00737
2962.12	0.00759
2964.05	0.0078
2965.98	0.00798
2967.91	0.00817
2969.84	0.00833
2971.77	0.00846
2973.7	0.00856
2975.62	0.00866
2977.55	0.00876
2979.48	0.00884
2981.41	0.00891
2983.34	0.00898
2985.27	0.00907
2987.2	0.00916
2989.12	0.00927
2991.05	0.00938
2992.98	0.00946
2994.91	0.00956
2996.84	0.00966
2998.77	0.00975
3000.69	0.00983
3002.62	0.00993
3004.55	0.01005
3006.48	0.01021
3008.41	0.01035
3010.34	0.01046
3012.26	0.01057
3014.19	0.01066
3016.12	0.01072
3018.05	0.01077
3019.98	0.0108
3021.91	0.01082
3023.84	0.01084
3025.76	0.01084
3027.69	0.01086
3029.62	0.0109
3031.55	0.01096
3033.48	0.01106
3035.41	0.01115
3037.34	0.01121
3039.26	0.01129
3041.19	0.01138
3043.12	0.01148
3045.05	0.01161
3046.98	0.01175
3048.91	0.01187
3050.83	0.01199
3052.76	0.01212
3054.69	0.01225
3056.62	0.01239
3058.55	0.01252
3060.48	0.01265
3062.41	0.01277
3064.33	0.01291
3066.26	0.01306
3068.19	0.01321
3070.12	0.01333
3072.05	0.01343
3073.98	0.01356
3075.9	0.01373
3077.83	0.01392
3079.76	0.0141
3081.69	0.01426
3083.62	0.01443
3085.55	0.01458
3087.47	0.01475
3089.4	0.01492
3091.33	0.0151
3093.26	0.01527
3095.19	0.01542
3097.12	0.01557
3099.05	0.01569
3100.97	0.01585
3102.9	0.01605
3104.83	0.01625
3106.76	0.01642
3108.69	0.01659
3110.62	0.01676
3112.55	0.01692
3114.47	0.01708
3116.4	0.01721
3118.33	0.01733
3120.26	0.01746
3122.19	0.01758
3124.12	0.0177
3126.04	0.01781
3127.97	0.01794
3129.9	0.01812
3131.83	0.01832
3133.76	0.01853
3135.69	0.01872
3137.61	0.01889
3139.54	0.01905
3141.47	0.01922
3143.4	0.01937
3145.33	0.0195
3147.26	0.01962
3149.19	0.01974
3151.11	0.01984
3153.04	0.01996
3154.97	0.02009
3156.9	0.02025
3158.83	0.02041
3160.76	0.02056
3162.68	0.02067
3164.61	0.0208
3166.54	0.02094
3168.47	0.02109
3170.4	0.02123
3172.33	0.02137
3174.26	0.02153
3176.18	0.0217
3178.11	0.02186
3180.04	0.02203
3181.97	0.02221
3183.9	0.02241
3185.83	0.02262
3187.76	0.02282
3189.68	0.023
3191.61	0.02317
3193.54	0.02336
3195.47	0.02357
3197.4	0.02376
3199.33	0.02393
3201.26	0.02412
3203.18	0.02433
3205.11	0.02453
3207.04	0.02473
3208.97	0.02493
3210.9	0.02512
3212.82	0.02532
3214.75	0.02552
3216.68	0.02571
3218.61	0.02591
3220.54	0.02614
3222.47	0.02639
3224.4	0.0266
3226.32	0.02679
3228.25	0.027
3230.18	0.02721
3232.11	0.02742
3234.04	0.02763
3235.97	0.02781
3237.9	0.02798
3239.82	0.02817
3241.75	0.02834
3243.68	0.02848
3245.61	0.02862
3247.54	0.02877
3249.47	0.02891
3251.39	0.029
3253.32	0.02908
3255.25	0.02917
3257.18	0.02926
3259.11	0.02938
3261.04	0.02951
3262.97	0.02965
3264.89	0.02981
3266.82	0.02994
3268.75	0.03007
3270.68	0.0302
3272.61	0.03033
3274.54	0.03047
3276.47	0.03059
3278.39	0.03069
3280.32	0.03081
3282.25	0.03095
3284.18	0.03108
3286.11	0.03122
3288.04	0.03137
3289.96	0.03152
3291.89	0.03168
3293.82	0.03183
3295.75	0.03201
3297.68	0.03219
3299.61	0.03234
3301.53	0.03247
3303.46	0.03258
3305.39	0.03267
3307.32	0.03276
3309.25	0.03284
3311.18	0.03292
3313.11	0.03299
3315.03	0.03307
3316.96	0.03319
3318.89	0.03332
3320.82	0.03345
3322.75	0.0336
3324.68	0.03376
3326.61	0.03391
3328.53	0.03403
3330.46	0.03415
3332.39	0.03428
3334.32	0.03441
3336.25	0.03451
3338.18	0.03462
3340.1	0.03473
3342.03	0.03485
3343.96	0.03498
3345.89	0.03509
3347.82	0.03517
3349.75	0.03526
3351.68	0.03534
3353.6	0.03542
3355.53	0.03549
3357.46	0.03559
3359.39	0.0357
3361.32	0.03578
3363.25	0.03584
3365.17	0.03592
3367.1	0.03601
3369.03	0.0361
3370.96	0.0362
3372.89	0.03629
3374.82	0.03634
3376.74	0.03638
3378.67	0.03646
3380.6	0.03655
3382.53	0.03662
3384.46	0.03667
3386.39	0.0367
3388.32	0.03671
3390.24	0.03671
3392.17	0.0367
3394.1	0.03667
3396.03	0.03664
3397.96	0.0366
3399.89	0.03655
3401.82	0.03652
3403.74	0.03653
3405.67	0.03653
3407.6	0.03656
3409.53	0.03669
3411.46	0.03683
3413.39	0.0369
3415.31	0.03693
3417.24	0.03695
3419.17	0.03696
3421.1	0.03693
3423.03	0.03687
3424.96	0.03675
3426.89	0.0366
3428.81	0.03642
3430.74	0.03623
3432.67	0.03604
3434.6	0.03607
3436.53	0.03628
3438.46	0.0364
3440.39	0.0364
3442.31	0.03636
3444.24	0.03632
3446.17	0.03624
3448.1	0.03612
3450.03	0.03598
3451.95	0.03583
3453.88	0.03568
3455.81	0.03558
3457.74	0.03551
3459.67	0.03546
3461.6	0.03556
3463.53	0.03565
3465.45	0.0356
3467.38	0.0355
3469.31	0.03548
3471.24	0.03553
3473.17	0.03554
3475.1	0.03557
3477.03	0.03568
3478.95	0.03574
3480.88	0.03572
3482.81	0.0357
3484.74	0.03571
3486.67	0.03564
3488.6	0.03546
3490.53	0.03538
3492.45	0.03548
3494.38	0.03559
3496.31	0.03574
3498.24	0.03599
3500.17	0.03622
3502.09	0.03642
3504.02	0.03648
3505.95	0.03635
3507.88	0.03605
3509.81	0.03577
3511.74	0.03562
3513.67	0.0354
3515.59	0.03535
3517.52	0.03568
3519.45	0.03607
3521.38	0.03621
3523.31	0.03634
3525.24	0.03658
3527.17	0.03666
3529.09	0.03645
3531.02	0.03604
3532.95	0.03576
3534.88	0.03567
3536.81	0.03567
3538.74	0.0357
3540.66	0.03595
3542.59	0.03638
3544.52	0.03674
3546.45	0.03683
3548.38	0.03672
3550.31	0.0365
3552.24	0.03609
3554.16	0.03602
3556.09	0.03666
3558.02	0.03747
3559.95	0.03824
3561.88	0.03882
3563.81	0.03912
3565.74	0.03923
3567.66	0.03932
3569.59	0.03904
3571.52	0.03832
3573.45	0.03737
3575.38	0.03697
3577.31	0.03669
3579.23	0.0364
3581.16	0.0367
3583.09	0.03743
3585.02	0.03772
3586.95	0.03769
3588.88	0.03764
3590.8	0.03746
3592.73	0.03683
3594.66	0.03619
3596.59	0.03552
3598.52	0.0346
3600.45	0.03426
3602.38	0.03495
3604.3	0.03561
3606.23	0.03642
3608.16	0.03757
3610.09	0.0386
3612.02	0.03896
3613.95	0.03896
3615.88	0.03862
3617.8	0.03754
3619.73	0.03572
3621.66	0.03411
3623.59	0.03234
3625.52	0.03046
3627.45	0.02925
3629.37	0.02858
3631.3	0.02817
3633.23	0.02816
3635.16	0.02895
3637.09	0.03036
3639.02	0.03238
3640.95	0.03458
3642.87	0.03629
3644.8	0.03721
3646.73	0.03763
3648.66	0.03782
3650.59	0.03728
3652.52	0.03603
3654.44	0.03422
3656.37	0.0324
3658.3	0.0306
3660.23	0.02876
3662.16	0.02842
3664.09	0.0292
3666.01	0.03028
3667.94	0.03133
3669.87	0.03186
3671.8	0.03186
3673.73	0.032
3675.66	0.03114
3677.59	0.02952
3679.51	0.02812
3681.44	0.0267
3683.37	0.02548
3685.3	0.02393
3687.23	0.022
3689.16	0.02086
3691.09	0.01997
3693.01	0.01882
3694.94	0.01754
3696.87	0.01599
3698.8	0.01519
3700.73	0.01485
3702.66	0.01397
3704.58	0.01339
3706.51	0.01344
3708.44	0.01318
3710.37	0.01295
3712.3	0.01256
3714.23	0.01199
3716.16	0.01111
3718.08	0.00949
3720.01	0.00671
3721.94	0.00455
3723.87	0.0039
3725.8	0.00391
3727.73	0.00395
3729.66	0.00533
3731.58	0.00593
3733.51	0.00534
3735.44	0.00544
3737.37	0.00556
3739.3	0.00556
3741.22	0.00453
3743.15	0.00315
3745.08	0.00181
3747.01	0.00134
3748.94	0.00253
3750.87	0.00417
3752.8	0.00536
3754.72	0.00716
3756.65	0.00937
3758.58	0.01016
3760.51	0.01025
3762.44	0.01088
3764.37	0.01031
3766.3	0.00942
3768.22	0.0083
3770.15	0.00773
3772.08	0.00748
3774.01	0.0078
3775.94	0.00781
3777.87	0.00754
3779.8	0.00708
3781.72	0.00663
3783.65	0.00617
3785.58	0.00659
3787.51	0.00696
3789.44	0.00675
3791.36	0.0066
3793.29	0.00724
3795.22	0.00785
3797.15	0.00802
3799.08	0.00797
3801.01	0.00833
3802.94	0.00802
3804.86	0.00665
3806.79	0.00507
3808.72	0.00438
3810.65	0.00447
3812.58	0.00531
3814.51	0.00625
3816.44	0.00714
3818.36	0.00824
3820.29	0.0094
3822.22	0.01022
3824.15	0.01111
3826.08	0.01082
3828.01	0.01079
3829.93	0.01032
3831.86	0.00971
3833.79	0.0096
3835.72	0.00991
3837.65	0.01037
3839.58	0.01115
3841.51	0.01128
3843.43	0.00928
3845.36	0.00734
3847.29	0.00574
3849.22	0.00442
3851.15	0.00352
3853.08	0.00259
3855.01	0.00312
3856.93	0.00422
3858.86	0.00513
3860.79	0.00608
3862.72	0.00775
3864.65	0.00976
3866.58	0.01096
3868.5	0.01086
3870.43	0.00997
3872.36	0.01014
3874.29	0.00984
3876.22	0.00939
3878.15	0.00916
3880.07	0.00909
3882	0.0089
3883.93	0.00821
3885.86	0.00715
3887.79	0.00677
3889.72	0.00701
3891.65	0.00717
3893.57	0.00751
3895.5	0.00842
3897.43	0.0092
3899.36	0.00939
3901.29	0.00896
3903.22	0.00839
3905.14	0.00779
3907.07	0.00731
3909	0.00667
3910.93	0.00579
3912.86	0.00528
3914.79	0.00527
3916.72	0.0055
3918.64	0.00608
3920.57	0.00689
3922.5	0.00752
3924.43	0.00768
3926.36	0.00749
3928.29	0.007
3930.22	0.00661
3932.14	0.00635
3934.07	0.00601
3936	0.00565
3937.93	0.00547
3939.86	0.00558
3941.79	0.00558
3943.71	0.00556
3945.64	0.00569
3947.57	0.00582
3949.5	0.00581
3951.43	0.00566
3953.36	0.00535
3955.28	0.00496
3957.21	0.00472
3959.14	0.00451
3961.07	0.00428
3963	0.00423
3964.93	0.00431
3966.86	0.00437
3968.78	0.00438
3970.71	0.00441
3972.64	0.00443
3974.57	0.00444
3976.5	0.00445
3978.43	0.00445
3980.36	0.00436
3982.28	0.00425
3984.21	0.0042
3986.14	0.00415
3988.07	0.00411
3990	0.0041
3991.93	0.00408
3993.85	0.00404
3995.78	0.00404
3997.71	0.0041
3999.64	0.00414
4001.57	0.00412
4003.5	0.00408
4005.43	0.00407
4007.35	0.0041
4009.28	0.00418
4011.21	0.00423
4013.14	0.00426
4015.07	0.00423
4017	0.00421
4018.93	0.00422
4020.85	0.00425
4022.78	0.0043
4024.71	0.00434
4026.64	0.00433
4028.57	0.00426
4030.49	0.00419
4032.42	0.00419
4034.35	0.00421
4036.28	0.00423
4038.21	0.00423
4040.14	0.00425
4042.07	0.00422
4043.99	0.0042
4045.92	0.00419
4047.85	0.0042
4049.78	0.00421
4051.71	0.00422
4053.64	0.00421
4055.57	0.00419
4057.49	0.00418
4059.42	0.0042
4061.35	0.00422
4063.28	0.00427
4065.21	0.00429
4067.14	0.00431
4069.07	0.00432
4070.99	0.00431
4072.92	0.00427
4074.85	0.00426
4076.78	0.00429
4078.71	0.00432
4080.64	0.0043
4082.56	0.00429
4084.49	0.00425
4086.42	0.00422
4088.35	0.00417
4090.28	0.00414
4092.21	0.00412
4094.14	0.00414
4096.06	0.00418
4097.99	0.00421
4099.92	0.0042
4101.85	0.00423
4103.78	0.00426
4105.71	0.00428
4107.63	0.00429
4109.56	0.00429
4111.49	0.00428
4113.42	0.00428
4115.35	0.00428
4117.28	0.00432
4119.2	0.00436
4121.13	0.0044
4123.06	0.00441
4124.99	0.00442
4126.92	0.00442
4128.85	0.00443
4130.78	0.0044
4132.7	0.0044
4134.63	0.00439
4136.56	0.00439
4138.49	0.0044
4140.42	0.00442
4142.35	0.00443
4144.27	0.00445
4146.2	0.00444
4148.13	0.00445
4150.06	0.00446
4151.99	0.0045
4153.92	0.00451
4155.85	0.0045
4157.77	0.00445
4159.7	0.00445
4161.63	0.00444
4163.56	0.00442
4165.49	0.00438
4167.42	0.00436
4169.35	0.00434
4171.27	0.00434
4173.2	0.00434
4175.13	0.00437
4177.06	0.00442
4178.99	0.00449
4180.92	0.00451
4182.84	0.0045
4184.77	0.00449
4186.7	0.00451
4188.63	0.00451
4190.56	0.00449
4192.49	0.00448
4194.41	0.00449
4196.34	0.00448
4198.27	0.00447
4200.2	0.00445
4202.13	0.00445
4204.06	0.00445
4205.99	0.00447
4207.91	0.00446
4209.84	0.00443
4211.77	0.00442
4213.7	0.00442
4215.63	0.0044
4217.56	0.00439
4219.48	0.00437
4221.41	0.00436
4223.34	0.00436
4225.27	0.00434
4227.2	0.00428
4229.13	0.00421
4231.06	0.00416
4232.98	0.00414
4234.91	0.00412
4236.84	0.00412
4238.77	0.00413
4240.7	0.00419
4242.63	0.00423
4244.56	0.00425
4246.48	0.00422
4248.41	0.00423
4250.34	0.00425
4252.27	0.00425
4254.2	0.0042
4256.13	0.00417
4258.06	0.00412
4259.98	0.0041
4261.91	0.0041
4263.84	0.00413
4265.77	0.00415
4267.7	0.00419
4269.62	0.00419
4271.55	0.00414
4273.48	0.00407
4275.41	0.00406
4277.34	0.00407
4279.27	0.00408
4281.2	0.00402
4283.12	0.00398
4285.05	0.00393
4286.98	0.00393
4288.91	0.00395
4290.84	0.00397
4292.77	0.004
4294.69	0.00403
4296.62	0.00402
4298.55	0.00399
4300.48	0.00395
4302.41	0.00393
4304.34	0.00391
4306.27	0.00389
4308.19	0.00385
4310.12	0.00382
4312.05	0.00379
4313.98	0.00379
4315.91	0.00379
4317.84	0.0038
4319.77	0.00383
4321.69	0.00383
4323.62	0.00376
4325.55	0.00371
4327.48	0.00367
4329.41	0.00367
4331.34	0.00369
4333.27	0.0037
4335.19	0.00367
4337.12	0.00367
4339.05	0.00368
4340.98	0.0037
4342.91	0.00368
4344.84	0.0037
4346.76	0.0037
4348.69	0.00366
4350.62	0.0036
4352.55	0.00359
4354.48	0.00361
4356.41	0.00365
4358.34	0.00366
4360.26	0.00366
4362.19	0.00365
4364.12	0.00369
4366.05	0.00376
4367.98	0.00383
4369.91	0.00388
4371.83	0.00394
4373.76	0.00396
4375.69	0.00398
4377.62	0.00399
4379.55	0.00401
4381.48	0.00403
4383.4	0.00402
4385.33	0.00394
4387.26	0.00387
4389.19	0.00382
4391.12	0.00383
4393.05	0.00385
4394.98	0.00391
4396.9	0.00395
4398.83	0.00399
4400.76	0.00403
4402.69	0.00408
4404.62	0.00409
4406.55	0.00411
4408.48	0.00411
4410.4	0.00409
4412.33	0.00406
4414.26	0.00404
4416.19	0.00405
4418.12	0.00409
4420.05	0.00416
4421.97	0.00426
4423.9	0.00433
4425.83	0.0044
4427.76	0.00446
4429.69	0.00453
4431.62	0.00457
4433.55	0.0046
4435.47	0.0046
4437.4	0.00462
4439.33	0.00461
4441.26	0.00458
4443.19	0.00456
4445.12	0.00459
4447.04	0.00463
4448.97	0.00466
4450.9	0.00467
4452.83	0.00468
[truncated: 803 more rows]

## Sheet: Figure 1c
Wavenumber	Data
599.763	0.01957
600.245	0.01943
600.727	0.01782
601.209	0.01571
601.691	0.01531
602.173	0.01904
602.655	0.0176
603.138	0.01618
603.62	0.01683
604.102	0.01803
604.584	0.01546
605.066	0.01713
605.548	0.02009
606.03	0.01787
606.513	0.01402
606.995	0.01466
607.477	0.01688
607.959	0.01478
608.441	0.01414
608.923	0.01416
609.405	0.01288
609.887	0.01313
610.369	0.01266
610.852	0.01339
611.334	0.01323
611.816	0.01232
612.298	0.01209
612.78	0.01237
613.262	0.01191
613.744	0.01229
614.226	0.01138
614.709	0.00795
615.191	0.00701
615.673	0.00935
616.155	0.01014
616.637	0.0088
617.119	0.01017
617.601	0.00995
618.083	0.00716
618.566	0.00743
619.048	0.00866
619.53	0.00694
620.012	0.00517
620.494	0.00674
620.976	0.00748
621.458	0.00611
621.94	0.0081
622.423	0.00817
622.905	0.00469
623.387	0.00416
623.869	0.00638
624.351	0.00689
624.833	0.00494
625.315	0.00596
625.797	0.00811
626.279	0.0055
626.762	0.00415
627.244	0.0072
627.726	0.00613
628.208	0.00366
628.69	0.00552
629.172	0.00635
629.654	0.00394
630.136	0.00354
630.619	0.00517
631.101	0.00373
631.583	0.00155
632.065	0.00255
632.547	0.00385
633.029	0.00337
633.511	0.00387
633.994	0.00558
634.476	0.00331
634.958	0.00121
635.44	0.00447
635.922	0.00596
636.404	0.00392
636.886	0.00413
637.368	0.00549
637.851	0.00474
638.333	0.00374
638.815	0.00479
639.297	0.00356
639.779	0.00248
640.261	0.00355
640.743	0.00517
641.225	0.00445
641.707	0.00335
642.19	0.00457
642.672	0.00329
643.154	0.000243127
643.636	0.00162
644.118	0.00397
644.6	0.00319
645.082	0.00263
645.564	0.00384
646.047	0.00372
646.529	0.00273
647.011	0.00257
647.493	0.00315
647.975	0.00155
648.457	0.00102
648.939	0.00364
649.422	0.0027
649.904	0.000339508
650.386	0.00224
650.868	0.00426
651.35	0.00262
651.832	0.00199
652.314	0.00414
652.796	0.00367
653.279	0.00177
653.761	0.00283
654.243	0.00406
654.725	0.0015
655.207	0.000859857
655.689	0.00356
656.171	0.00263
656.653	0
657.135	0.002
657.618	0.00407
658.1	0.00244
658.582	0.00249
659.064	0.00451
659.546	0.00358
660.028	0.00202
660.51	0.00342
660.992	0.00456
661.475	0.00263
661.957	0.00255
662.439	0.00523
662.921	0.00308
663.403	0.00103
663.885	0.0033
664.367	0.00354
664.85	0.000275567
665.332	0.00101
665.814	0.00428
666.296	0.00282
666.778	0.00163
667.26	0.00368
667.742	0.00383
668.224	0.00112
668.707	0.0023
669.189	0.0048
669.671	0.00263
670.153	0.00105
670.635	0.00406
671.117	0.00497
671.599	0.00204
672.081	0.00243
672.563	0.00479
673.046	0.00299
673.528	0.00161
674.01	0.00373
674.492	0.00415
674.974	0.00151
675.456	0.00192
675.938	0.00368
676.42	0.00238
676.903	0.00134
677.385	0.00317
677.867	0.00305
678.349	0.000567749
678.831	0.00245
679.313	0.00438
679.795	0.00167
680.278	0.00129
680.76	0.00319
681.242	0.00332
681.724	0.00124
682.206	0.00291
682.688	0.00504
683.17	0.0024
683.652	0.000905409
684.135	0.00307
684.617	0.0037
685.099	0.0014
685.581	0.00195
686.063	0.00328
686.545	0.0014
687.027	0.00149
687.509	0.00437
687.991	0.00421
688.474	0.00191
688.956	0.00383
689.438	0.00475
689.92	0.00216
690.402	0.00175
690.884	0.00391
691.366	0.00362
691.848	0.00236
692.331	0.00452
692.813	0.00525
693.295	0.00274
693.777	0.00232
694.259	0.00484
694.741	0.00447
695.223	0.0024
695.705	0.00402
696.188	0.00473
696.67	0.00289
697.152	0.00335
697.634	0.00494
698.116	0.00337
698.598	0.0019
699.08	0.00429
699.562	0.00502
700.045	0.00303
700.527	0.00299
701.009	0.00443
701.491	0.00352
701.973	0.00215
702.455	0.00413
702.937	0.00449
703.419	0.00198
703.902	0.00285
704.384	0.00487
704.866	0.0034
705.348	0.00218
705.83	0.00474
706.312	0.00514
706.794	0.003
707.276	0.00357
707.759	0.00491
708.241	0.00391
708.723	0.00406
709.205	0.00596
709.687	0.00486
710.169	0.00313
710.651	0.00411
711.133	0.00492
711.615	0.00378
712.098	0.00399
712.58	0.00541
713.062	0.00443
713.544	0.00283
714.026	0.00376
714.508	0.00491
714.99	0.00394
715.472	0.00303
715.955	0.00486
716.437	0.00513
716.919	0.00366
717.401	0.00471
717.883	0.00543
718.365	0.0031
718.847	0.00229
719.33	0.00476
719.812	0.00473
720.294	0.00311
720.776	0.00489
721.258	0.00628
721.74	0.00435
722.222	0.00369
722.704	0.00557
723.187	0.00429
723.669	0.00315
724.151	0.00478
724.633	0.00538
725.115	0.00384
725.597	0.0039
726.079	0.0057
726.561	0.00505
727.043	0.00383
727.526	0.00449
728.008	0.00464
728.49	0.00376
728.972	0.00393
729.454	0.00517
729.936	0.00494
730.418	0.00472
730.9	0.00585
731.383	0.00603
731.865	0.00396
732.347	0.00408
732.829	0.00587
733.311	0.0047
733.793	0.00317
734.275	0.00461
734.758	0.0057
735.24	0.0042
735.722	0.00444
736.204	0.00609
736.686	0.00465
737.168	0.00369
737.65	0.00499
738.132	0.00519
738.615	0.00381
739.097	0.00424
739.579	0.00578
740.061	0.00427
740.543	0.00367
741.025	0.00575
741.507	0.00602
741.989	0.00425
742.471	0.00484
742.954	0.00582
743.436	0.00372
743.918	0.00366
744.4	0.00577
744.882	0.00602
745.364	0.00414
745.846	0.00514
746.328	0.00648
746.811	0.00499
747.293	0.0048
747.775	0.00609
748.257	0.00622
748.739	0.00491
749.221	0.00568
749.703	0.0064
750.186	0.00493
750.668	0.00467
751.15	0.00577
751.632	0.00554
752.114	0.00432
752.596	0.00544
753.078	0.00674
753.56	0.00519
754.043	0.0046
754.525	0.00603
755.007	0.00582
755.489	0.00474
755.971	0.0058
756.453	0.00645
756.935	0.00482
757.417	0.00475
757.899	0.00656
758.382	0.00623
758.864	0.00456
759.346	0.00589
759.828	0.00654
760.31	0.00448
760.792	0.00434
761.274	0.00624
761.756	0.00565
762.239	0.00347
762.721	0.00502
763.203	0.00675
763.685	0.0049
764.167	0.00478
764.649	0.00555
765.131	0.00477
765.614	0.00429
766.096	0.00641
766.578	0.00724
767.06	0.00502
767.542	0.00479
768.024	0.00652
768.506	0.0056
768.988	0.0042
769.471	0.00626
769.953	0.00703
770.435	0.0051
770.917	0.00568
771.399	0.00723
771.881	0.00615
772.363	0.0052
772.845	0.00649
773.327	0.00675
773.81	0.00529
774.292	0.00595
774.774	0.00714
775.256	0.0057
775.738	0.00499
776.22	0.0066
776.702	0.0063
777.184	0.00483
777.667	0.00586
778.149	0.00729
778.631	0.00617
779.113	0.00508
779.595	0.00683
780.077	0.00688
780.559	0.00511
781.041	0.00587
781.524	0.0073
782.006	0.00573
782.488	0.00451
782.97	0.00656
783.452	0.00666
783.934	0.0045
784.416	0.0055
784.898	0.0076
785.381	0.00617
785.863	0.00502
786.345	0.00686
786.827	0.00707
787.309	0.00536
787.791	0.00607
788.273	0.00794
788.755	0.00681
789.237	0.00599
789.72	0.00796
790.202	0.00764
790.684	0.00583
791.166	0.00704
791.648	0.00762
792.13	0.00557
792.612	0.00567
793.095	0.00822
793.577	0.00771
794.059	0.00632
794.541	0.00733
795.023	0.00797
795.505	0.00639
795.987	0.0058
796.469	0.00735
796.952	0.00697
797.434	0.00592
797.916	0.00737
798.398	0.00813
798.88	0.00673
799.362	0.00653
799.844	0.00812
800.326	0.00788
800.808	0.00638
801.291	0.00747
801.773	0.00857
802.255	0.00665
802.737	0.00624
803.219	0.00819
803.701	0.00755
804.183	0.00571
804.665	0.00702
805.148	0.0077
805.63	0.00585
806.112	0.00582
806.594	0.00827
807.076	0.00788
807.558	0.00592
808.04	0.00739
808.523	0.00864
809.005	0.00656
809.487	0.00648
809.969	0.00853
810.451	0.00772
810.933	0.00615
811.415	0.00783
811.897	0.00881
812.38	0.00701
812.862	0.00714
813.344	0.00852
813.826	0.00742
814.308	0.00653
814.79	0.00808
815.272	0.00828
815.754	0.0062
816.236	0.00708
816.719	0.00936
817.201	0.00828
817.683	0.00693
818.165	0.00827
818.647	0.00849
819.129	0.00711
819.611	0.00746
820.093	0.00858
820.576	0.00758
821.058	0.0065
821.54	0.0082
822.022	0.00896
822.504	0.00687
822.986	0.00659
823.468	0.00834
823.951	0.00745
824.433	0.00635
824.915	0.00806
825.397	0.00851
825.879	0.00661
826.361	0.00698
826.843	0.00854
827.325	0.00757
827.808	0.00645
828.29	0.00784
828.772	0.00845
829.254	0.00634
829.736	0.00702
830.218	0.00932
830.7	0.00788
831.182	0.00616
831.664	0.00759
832.147	0.00798
832.629	0.00653
833.111	0.00741
833.593	0.00935
834.075	0.00771
834.557	0.00666
835.039	0.00841
835.521	0.00872
836.004	0.007
836.486	0.00751
836.968	0.00937
837.45	0.00801
837.932	0.00659
838.414	0.00808
838.896	0.00849
839.379	0.00674
839.861	0.0077
840.343	0.00926
840.825	0.0079
841.307	0.00714
841.789	0.00896
842.271	0.00907
842.753	0.00726
843.236	0.00787
843.718	0.00894
844.2	0.00775
844.682	0.00729
845.164	0.00859
845.646	0.0087
846.128	0.00705
846.61	0.00784
847.092	0.00935
847.575	0.0081
848.057	0.00784
848.539	0.00959
849.021	0.00911
849.503	0.00727
849.985	0.00797
850.467	0.00924
850.949	0.00756
851.432	0.00688
851.914	0.00861
852.396	0.00881
852.878	0.00711
853.36	0.00758
853.842	0.00892
854.324	0.00754
854.807	0.00684
855.289	0.00873
855.771	0.00894
856.253	0.00737
856.735	0.00833
857.217	0.00919
857.699	0.00804
858.181	0.00784
858.663	0.00913
859.146	0.00861
859.628	0.00715
860.11	0.00856
860.592	0.00975
861.074	0.00817
861.556	0.00789
862.038	0.00907
862.52	0.00849
863.003	0.00757
863.485	0.00883
863.967	0.00953
864.449	0.00806
864.931	0.00814
865.413	0.00976
865.895	0.00863
866.377	0.00749
866.86	0.00921
867.342	0.01029
867.824	0.00897
868.306	0.00872
868.788	0.00958
869.27	0.00844
869.752	0.00728
870.234	0.00852
870.717	0.00893
871.199	0.00771
871.681	0.0079
872.163	0.00904
872.645	0.00866
873.127	0.00728
873.609	0.00809
874.091	0.00906
874.573	0.00772
875.056	0.00794
875.538	0.00935
876.02	0.00864
876.502	0.00731
876.984	0.00854
877.466	0.00917
877.948	0.00787
878.431	0.00807
878.913	0.00971
879.395	0.00851
879.877	0.00727
880.359	0.00914
880.841	0.00964
881.323	0.00773
881.805	0.00791
882.288	0.0097
882.77	0.00909
883.252	0.00812
883.734	0.00958
884.216	0.00925
884.698	0.00764
885.18	0.00827
885.662	0.00926
886.144	0.00805
886.627	0.00724
887.109	0.00869
887.591	0.00925
888.073	0.00802
888.555	0.00845
889.037	0.00966
889.519	0.0087
890.001	0.00741
890.484	0.00899
890.966	0.00953
891.448	0.00797
891.93	0.00831
892.412	0.00925
892.894	0.00815
893.376	0.00744
893.859	0.00856
894.341	0.00881
894.823	0.00766
895.305	0.00837
895.787	0.00998
896.269	0.00854
896.751	0.00744
897.233	0.00885
897.716	0.00897
898.198	0.0076
898.68	0.00779
899.162	0.00883
899.644	0.00822
900.126	0.00789
900.608	0.00922
901.09	0.00921
901.572	0.00764
902.055	0.00857
902.537	0.00973
903.019	0.00778
903.501	0.00691
903.983	0.0089
904.465	0.00897
904.947	0.00723
905.429	0.00773
905.912	0.00885
906.394	0.00786
906.876	0.0078
907.358	0.00917
907.84	0.00857
908.322	0.00747
908.804	0.00853
909.287	0.00875
909.769	0.00718
910.251	0.00732
910.733	0.00908
911.215	0.00856
911.697	0.00783
912.179	0.0088
912.661	0.00913
913.144	0.00742
913.626	0.00742
914.108	0.00914
914.59	0.0089
915.072	0.00757
915.554	0.00814
916.036	0.0089
916.518	0.00801
917	0.00778
917.483	0.00936
917.965	0.00933
918.447	0.00803
918.929	0.00893
919.411	0.00978
919.893	0.00792
920.375	0.00684
920.857	0.008
921.34	0.00796
921.822	0.00728
922.304	0.00886
922.786	0.00977
923.268	0.00817
923.75	0.00776
924.232	0.00915
924.715	0.00898
925.197	0.00819
925.679	0.00905
926.161	0.00943
926.643	0.00793
927.125	0.00763
927.607	0.00929
928.089	0.00889
928.572	0.00783
929.054	0.00893
929.536	0.00928
930.018	0.00765
930.5	0.00783
930.982	0.00948
931.464	0.00845
931.946	0.00754
932.428	0.00907
932.911	0.00963
933.393	0.0081
933.875	0.00855
934.357	0.00988
934.839	0.00893
935.321	0.0079
935.803	0.00916
936.285	0.00984
936.768	0.00847
937.25	0.00845
937.732	0.00931
938.214	0.00829
938.696	0.00764
939.178	0.00898
939.66	0.00947
940.143	0.00828
940.625	0.00856
941.107	0.00947
941.589	0.00866
942.071	0.0081
942.553	0.00898
943.035	0.00923
943.517	0.00838
944	0.00866
944.482	0.01008
944.964	0.00933
945.446	0.00853
945.928	0.00954
946.41	0.00963
946.892	0.00788
947.374	0.00846
947.856	0.01028
948.339	0.00939
948.821	0.00837
949.303	0.0096
949.785	0.00997
950.267	0.00831
950.749	0.00842
951.231	0.00973
951.713	0.00893
952.196	0.00826
952.678	0.00962
953.16	0.0097
953.642	0.00809
954.124	0.00865
954.606	0.01006
955.088	0.00877
955.57	0.00825
956.053	0.00995
956.535	0.01
957.017	0.00833
957.499	0.00922
957.981	0.01028
958.463	0.00853
958.945	0.00795
959.427	0.00989
959.909	0.01004
960.392	0.00834
960.874	0.00921
961.356	0.01019
961.838	0.00884
962.32	0.0085
962.802	0.01004
963.284	0.01004
963.766	0.00857
964.249	0.00954
964.731	0.01056
965.213	0.0093
965.695	0.00891
966.177	0.01037
966.659	0.01001
967.141	0.00847
967.624	0.00936
968.106	0.01025
968.588	0.00895
969.07	0.00841
969.552	0.00982
970.034	0.00969
970.516	0.00841
970.998	0.00932
971.481	0.01015
971.963	0.00878
972.445	0.008
972.927	0.00936
973.409	0.00958
973.891	0.00822
974.373	0.00903
974.855	0.01044
975.337	0.00933
975.82	0.00821
976.302	0.00963
976.784	0.00962
977.266	0.00805
977.748	0.00858
978.23	0.01003
978.712	0.00929
979.194	0.0089
979.677	0.01016
980.159	0.00951
980.641	0.00769
981.123	0.00885
981.605	0.01028
982.087	0.00889
982.569	0.0083
983.052	0.00994
983.534	0.00947
984.016	0.00818
984.498	0.00947
984.98	0.01056
985.462	0.00928
985.944	0.00908
986.426	0.01031
986.909	0.00958
987.391	0.00826
987.873	0.00963
988.355	0.01041
988.837	0.0092
989.319	0.00934
989.801	0.01044
990.283	0.00959
990.765	0.00863
991.248	0.00979
991.73	0.01054
992.212	0.00893
992.694	0.00851
993.176	0.01005
993.658	0.00977
994.14	0.00848
994.622	0.00949
995.105	0.01052
995.587	0.00928
996.069	0.00911
996.551	0.01035
997.033	0.00969
997.515	0.00866
997.997	0.00977
998.48	0.01052
998.962	0.00951
999.444	0.00941
999.926	0.01085
1000.41	0.01032
1000.89	0.00882
1001.37	0.01006
1001.85	0.01098
1002.34	0.00974
1002.82	0.00966
1003.3	0.01136
1003.78	0.01097
1004.26	0.00966
1004.75	0.01076
1005.23	0.01166
1005.71	0.01009
1006.19	0.00975
1006.68	0.01142
1007.16	0.01093
1007.64	0.00983
1008.12	0.01137
1008.6	0.01212
1009.09	0.01084
1009.57	0.01099
1010.05	0.01285
1010.53	0.0121
1011.01	0.01082
1011.5	0.01242
1011.98	0.01356
1012.46	0.01216
1012.94	0.01217
1013.42	0.01404
1013.91	0.01368
1014.39	0.01258
1014.87	0.01429
1015.35	0.01546
1015.84	0.01411
1016.32	0.01445
1016.8	0.01622
1017.28	0.01533
1017.76	0.01433
1018.25	0.01596
1018.73	0.0164
1019.21	0.01531
1019.69	0.01651
1020.17	0.01822
1020.66	0.0174
1021.14	0.0166
1021.62	0.01829
1022.1	0.019
1022.59	0.0183
1023.07	0.019
1023.55	0.02048
1024.03	0.01981
1024.51	0.0193
1025	0.02113
1025.48	0.02227
1025.96	0.02145
1026.44	0.02202
1026.92	0.02371
1027.41	0.02347
1027.89	0.02336
1028.37	0.02509
1028.85	0.02607
1029.34	0.02528
1029.82	0.02556
1030.3	0.0275
1030.78	0.02709
1031.26	0.02639
1031.75	0.02841
1032.23	0.03018
1032.71	0.02955
1033.19	0.02983
1033.67	0.03232
1034.16	0.0324
1034.64	0.03147
1035.12	0.03361
1035.6	0.03544
1036.09	0.03522
1036.57	0.03627
1037.05	0.0381
1037.53	0.03763
1038.01	0.03734
1038.5	0.0397
1038.98	0.04134
1039.46	0.04043
1039.94	0.04131
1040.42	0.04402
1040.91	0.04408
1041.39	0.04382
1041.87	0.04655
1042.35	0.04778
1042.84	0.04656
1043.32	0.04818
1043.8	0.05089
1044.28	0.05037
1044.76	0.05016
1045.25	0.05276
1045.73	0.05397
1046.21	0.05352
1046.69	0.05511
1047.17	0.05685
1047.66	0.05651
1048.14	0.0577
1048.62	0.06074
1049.1	0.06126
1049.59	0.06022
1050.07	0.06169
1050.55	0.06394
1051.03	0.06382
1051.51	0.06396
1051.99	0.06545
1052.48	0.06607
1052.96	0.06554
1053.44	0.06725
1053.92	0.06946
1054.41	0.06904
1054.89	0.06894
1055.37	0.07095
1055.85	0.07152
1056.33	0.0711
1056.82	0.0727
1057.3	0.07447
1057.78	0.07398
1058.26	0.07416
1058.74	0.07613
1059.23	0.07646
1059.71	0.07567
1060.19	0.07699
1060.67	0.07832
1061.16	0.07797
1061.64	0.07795
1062.12	0.07919
1062.6	0.08003
1063.08	0.079
1063.57	0.07933
1064.05	0.08158
1064.53	0.08156
1065.01	0.08087
1065.49	0.0825
1065.98	0.08283
1066.46	0.08131
1066.94	0.08205
1067.42	0.08396
1067.9	0.08367
1068.39	0.08302
1068.87	0.08416
1069.35	0.08434
1069.83	0.08347
1070.32	0.08413
1070.8	0.08502
1071.28	0.08452
1071.76	0.08449
1072.24	0.08563
1072.73	0.08536
1073.21	0.08394
1073.69	0.08449
1074.17	0.08573
1074.65	0.08528
1075.14	0.08514
1075.62	0.08656
1076.1	0.08646
1076.58	0.08439
1077.07	0.08546
1077.55	0.08767
1078.03	0.0867
1078.51	0.08551
1078.99	0.087
1079.48	0.08744
1079.96	0.0854
1080.44	0.08562
1080.92	0.08654
1081.4	0.08548
1081.89	0.08507
1082.37	0.08677
1082.85	0.08637
1083.33	0.08493
1083.82	0.08627
1084.3	0.08765
1084.78	0.08623
1085.26	0.08544
1085.74	0.08684
1086.23	0.08685
1086.71	0.08511
1087.19	0.08556
1087.67	0.08669
1088.15	0.08533
1088.64	0.08485
1089.12	0.08626
1089.6	0.08602
1090.08	0.08432
1090.57	0.08496
1091.05	0.08617
1091.53	0.08442
1092.01	0.08335
1092.49	0.08486
1092.98	0.08491
1093.46	0.08328
1093.94	0.08364
1094.42	0.08399
1094.9	0.0829
1095.39	0.08283
1095.87	0.08381
1096.35	0.08346
1096.83	0.08216
1097.32	0.08275
1097.8	0.08331
1098.28	0.08178
1098.76	0.08117
1099.24	0.08219
1099.73	0.08205
1100.21	0.08034
1100.69	0.08011
1101.17	0.08071
1101.65	0.07942
1102.14	0.07852
1102.62	0.07945
1103.1	0.0793
1103.58	0.07795
1104.07	0.07791
1104.55	0.07797
1105.03	0.07672
1105.51	0.07652
1105.99	0.07718
1106.47	0.0759
1106.96	0.07437
1107.44	0.07518
1107.92	0.07539
1108.4	0.07339
1108.89	0.07235
1109.37	0.07314
1109.85	0.07278
1110.33	0.07121
1110.81	0.07101
1111.3	0.07116
1111.78	0.06992
1112.26	0.06877
1112.74	0.06931
1113.22	0.06859
1113.71	0.0667
1114.19	0.06636
1114.67	0.06639
1115.15	0.06488
1115.64	0.06407
1116.12	0.06495
1116.6	0.06369
1117.08	0.06156
1117.56	0.06187
1118.05	0.06206
1118.53	0.06055
1119.01	0.05964
1119.49	0.05997
1119.97	0.05897
1120.46	0.05719
1120.94	0.05755
1121.42	0.05822
1121.9	0.05664
1122.38	0.05564
1122.87	0.05607
1123.35	0.05467
1123.83	0.05284
1124.31	0.05296
1124.8	0.05305
1125.28	0.05117
1125.76	0.0501
1126.24	0.05076
1126.72	0.04982
1127.21	0.04828
1127.69	0.04856
1128.17	0.04847
1128.65	0.04701
1129.13	0.046
1129.62	0.04636
1130.1	0.04538
1130.58	0.04396
1131.06	0.04413
1131.55	0.04393
1132.03	0.04248
1132.51	0.04166
1132.99	0.04192
1133.47	0.04098
1133.96	0.03984
1134.44	0.04002
1134.92	0.03975
1135.4	0.0383
1135.88	0.0379
1136.37	0.03849
1136.85	0.03716
1137.33	0.03558
1137.81	0.03608
1138.3	0.03631
1138.78	0.03462
1139.26	0.03403
1139.74	0.03434
1140.22	0.03309
1140.71	0.03181
1141.19	0.03246
1141.67	0.03255
1142.15	0.03112
1142.63	0.03054
1143.12	0.03089
1143.6	0.03003
1144.08	0.02914
1144.56	0.02957
1145.05	0.02931
1145.53	0.028
1146.01	0.02783
1146.49	0.02812
1146.97	0.02694
1147.46	0.02569
1147.94	0.0262
1148.42	0.02645
1148.9	0.02506
1149.38	0.02487
1149.87	0.02554
1150.35	0.0245
1150.83	0.02317
1151.31	0.02392
1151.8	0.02408
1152.28	0.02261
1152.76	0.02239
1153.24	0.02307
1153.72	0.02201
1154.21	0.0209
1154.69	0.02185
1155.17	0.02198
1155.65	0.0201
1156.13	0.02005
1156.62	0.02126
1157.1	0.02035
1157.58	0.01911
1158.06	0.01948
1158.55	0.01931
1159.03	0.0181
1159.51	0.01818
1159.99	0.01904
1160.47	0.01798
1160.95	0.01697
1161.44	0.01779
1161.92	0.01779
1162.4	0.01657
1162.88	0.01665
1163.37	0.01734
1163.85	0.01669
1164.33	0.01588
1164.81	0.01659
1165.3	0.01644
1165.78	0.015
1166.26	0.01548
1166.74	0.01636
1167.22	0.01515
1167.7	0.01437
1168.19	0.01542
1168.67	0.01502
1169.15	0.01346
1169.63	0.014
1170.12	0.01513
1170.6	0.01392
1171.08	0.01301
1171.56	0.01422
1172.04	0.01414
1172.53	0.01268
1173.01	0.01302
1173.49	0.01396
1173.97	0.01308
1174.45	0.0125
1174.94	0.01355
1175.42	0.01361
1175.9	0.01224
1176.38	0.01257
1176.87	0.01351
1177.35	0.0129
1177.83	0.01245
1178.31	0.0134
1178.79	0.01324
1179.28	0.01208
1179.76	0.01215
1180.24	0.01288
1180.72	0.01209
1181.2	0.01116
1181.69	0.01216
1182.17	0.01236
1182.65	0.01131
1183.13	0.01151
1183.62	0.01253
1184.1	0.01174
1184.58	0.01086
1185.06	0.01203
1185.54	0.01214
1186.03	0.01077
1186.51	0.01136
1186.99	0.0125
1187.47	0.01145
1187.95	0.01068
1188.44	0.01172
1188.92	0.01206
1189.4	0.01075
1189.88	0.01138
1190.37	0.01241
1190.85	0.01122
1191.33	0.01062
1191.81	0.01222
1192.29	0.01219
1192.78	0.01028
1193.26	0.01086
1193.74	0.01213
1194.22	0.01092
1194.7	0.01004
1195.19	0.01148
1195.67	0.01157
1196.15	0.01021
1196.63	0.01092
1197.12	0.01206
1197.6	0.01101
1198.08	0.01046
1198.56	0.01173
1199.04	0.0113
1199.53	0.00992
1200.01	0.01042
1200.49	0.01139
1200.97	0.01057
1201.45	0.01003
1201.94	0.01126
1202.42	0.01132
1202.9	0.0099
1203.38	0.01043
1203.87	0.01142
1204.35	0.01019
1204.83	0.00945
1205.31	0.01086
1205.79	0.01103
1206.28	0.00974
1206.76	0.01039
1207.24	0.01147
1207.72	0.01035
1208.2	0.00947
1208.69	0.01078
1209.17	0.01087
1209.65	0.00966
1210.13	0.01008
1210.61	0.01136
1211.1	0.01024
1211.58	0.00959
1212.06	0.01102
1212.54	0.01102
1213.03	0.00938
1213.51	0.00984
1213.99	0.01119
1214.47	0.01015
1214.95	0.00962
1215.43	0.01101
1215.92	0.01098
1216.4	0.00924
1216.88	0.00984
1217.36	0.01132
1217.85	0.01002
1218.33	0.00921
1218.81	0.01063
1219.29	0.01066
1219.78	0.00932
1220.26	0.00991
1220.74	0.01102
1221.22	0.00987
1221.7	0.00922
1222.18	0.01085
1222.67	0.01082
1223.15	0.00925
1223.63	0.00996
1224.11	0.01119
1224.6	0.01016
1225.08	0.00939
1225.56	0.0106
1226.04	0.01049
1226.52	0.00896
1227.01	0.00979
1227.49	0.01087
1227.97	0.00951
1228.45	0.0088
1228.93	0.01025
1229.42	0.01037
1229.9	0.00903
1230.38	0.00983
1230.86	0.01107
1231.35	0.01008
1231.83	0.00913
1232.31	0.01007
1232.79	0.0099
1233.27	0.00867
1233.76	0.00932
1234.24	0.01067
1234.72	0.00976
1235.2	0.00899
1235.68	0.01022
1236.17	0.01044
1236.65	0.00926
1237.13	0.00966
1237.61	0.01057
1238.1	0.00958
1238.58	0.00893
1239.06	0.01035
1239.54	0.01051
1240.02	0.00904
1240.51	0.00918
1240.99	0.01036
1241.47	0.00942
1241.95	0.0086
1242.43	0.00973
1242.92	0.00984
1243.4	0.0085
1243.88	0.00894
1244.36	0.01017
1244.85	0.00923
1245.33	0.00841
1245.81	0.00967
1246.29	0.01016
1246.77	0.00898
1247.26	0.00902
1247.74	0.01004
1248.22	0.00927
1248.7	0.00875
1249.18	0.00995
1249.67	0.00986
1250.15	0.00834
1250.63	0.00885
1251.11	0.00999
1251.6	0.00897
1252.08	0.00808
1252.56	0.00953
1253.04	0.00966
1253.52	0.00821
1254.01	0.00863
1254.49	0.00981
1254.97	0.00901
1255.45	0.00841
1255.93	0.00932
1256.42	0.00957
1256.9	0.00859
1257.38	0.00895
1257.86	0.00991
1258.34	0.00904
1258.83	0.00849
1259.31	0.00968
1259.79	0.00984
1260.27	0.0084
1260.76	0.00865
1261.24	0.00989
1261.72	0.00924
1262.2	0.00849
1262.68	0.00945
1263.17	0.00948
1263.65	0.00833
1264.13	0.00868
1264.61	0.00979
1265.09	0.00894
1265.58	0.00815
1266.06	0.00924
1266.54	0.0093
1267.02	0.00818
1267.51	0.00856
1267.99	0.0095
1268.47	0.0087
1268.95	0.00814
1269.43	0.00942
1269.92	0.00965
1270.4	0.00854
1270.88	0.00892
1271.36	0.00985
1271.84	0.00909
1272.33	0.00845
1272.81	0.00924
1273.29	0.00944
1273.77	0.0085
1274.26	0.00861
1274.74	0.00955
1275.22	0.00891
1275.7	0.00822
1276.18	0.0093
1276.66	0.00956
1277.15	0.00835
1277.63	0.00872
1278.11	0.00964
1278.59	0.00899
1279.08	0.0085
1279.56	0.00948
1280.04	0.00956
1280.52	0.00848
1281	0.0087
1281.49	0.00953
1281.97	0.00871
1282.45	0.00818
1282.93	0.00947
1283.41	0.00959
1283.9	0.0086
1284.38	0.00925
1284.86	0.00989
1285.34	0.0089
1285.83	0.00852
1286.31	0.00959
1286.79	0.00969
1287.27	0.00873
1287.75	0.00908
1288.24	0.00969
1288.72	0.00877
1289.2	0.00845
1289.68	0.00957
1290.16	0.00954
1290.65	0.00864
1291.13	0.00906
1291.61	0.00981
1292.09	0.00918
1292.58	0.0087
1293.06	0.00948
1293.54	0.00938
1294.02	0.00861
1294.5	0.00903
1294.99	0.00978
1295.47	0.00911
1295.95	0.00892
1296.43	0.00993
1296.91	0.00983
1297.4	0.00867
1297.88	0.00891
1298.36	0.00974
1298.84	0.00923
1299.33	0.00902
1299.81	0.01007
1300.29	0.01012
1300.77	0.0092
1301.25	0.00957
1301.74	0.00996
1302.22	0.00913
1302.7	0.00879
1303.18	0.0097
1303.66	0.00973
1304.15	0.00893
1304.63	0.00937
1305.11	0.01006
1305.59	0.00922
1306.08	0.00884
1306.56	0.00974
1307.04	0.00982
1307.52	0.00912
1308	0.00957
1308.48	0.00997
1308.97	0.00928
1309.45	0.00911
1309.93	0.00997
1310.41	0.01008
1310.9	0.00916
1311.38	0.00931
1311.86	0.00992
1312.34	0.00946
1312.83	0.00918
1313.31	0.00999
1313.79	0.00988
1314.27	0.00921
1314.75	0.00969
1315.23	0.01023
1315.72	0.00967
1316.2	0.00968
1316.68	0.01055
1317.16	0.01009
1317.65	0.00902
1318.13	0.00947
1318.61	0.01026
1319.09	0.00969
1319.57	0.00961
1320.06	0.01029
1320.54	0.0102
1321.02	0.00941
1321.5	0.00988
1321.98	0.0102
1322.47	0.00967
1322.95	0.0097
1323.43	0.01033
1323.91	0.01026
1324.4	0.00981
1324.88	0.01019
1325.36	0.01051
1325.84	0.00995
1326.32	0.00982
1326.81	0.01049
1327.29	0.0103
1327.77	0.00965
1328.25	0.01016
1328.73	0.0106
1329.22	0.00991
1329.7	0.00991
1330.18	0.01067
1330.66	0.01041
1331.14	0.00978
1331.63	0.01042
1332.11	0.01107
1332.59	0.01043
1333.07	0.01015
1333.56	0.01075
1334.04	0.01036
1334.52	0.00967
1335	0.0103
1335.48	0.011
1335.97	0.01043
1336.45	0.00998
1336.93	0.01059
1337.41	0.01054
1337.89	0.00999
1338.38	0.01076
1338.86	0.01128
1339.34	0.01046
1339.82	0.01027
1340.31	0.01087
1340.79	0.01066
1341.27	0.00989
1341.75	0.01046
1342.23	0.01111
1342.72	0.01059
1343.2	0.01034
1343.68	0.01096
1344.16	0.01076
1344.64	0.01023
1345.13	0.01084
1345.61	0.01114
1346.09	0.01039
1346.57	0.01004
1347.06	0.01082
1347.54	0.01073
1348.02	0.00996
1348.5	0.01053
1348.98	0.01114
1349.47	0.01055
1349.95	0.01043
1350.43	0.01124
1350.91	0.01094
1351.39	0.01024
1351.88	0.01074
1352.36	0.01109
1352.84	0.01057
1353.32	0.01063
1353.81	0.01132
1354.29	0.01107
1354.77	0.0105
1355.25	0.01111
1355.73	0.0114
1356.22	0.01062
1356.7	0.0106
1357.18	0.01147
1357.66	0.01114
1358.14	0.01056
1358.63	0.01122
1359.11	0.01183
1359.59	0.01107
1360.07	0.01067
1360.56	0.01127
1361.04	0.01115
1361.52	0.01061
1362	0.0112
1362.48	0.01164
1362.96	0.01129
1363.45	0.01113
1363.93	0.01152
1364.41	0.01133
1364.89	0.01077
1365.38	0.01109
1365.86	0.0114
1366.34	0.01093
1366.82	0.01095
1367.31	0.01174
1367.79	0.01159
1368.27	0.01094
1368.75	0.01139
1369.23	0.01174
1369.71	0.01109
1370.2	0.01081
1370.68	0.01152
1371.16	0.01135
1371.64	0.01076
1372.13	0.01126
1372.61	0.01161
1373.09	0.01092
1373.57	0.01084
1374.05	0.0115
1374.54	0.01123
1375.02	0.01064
1375.5	0.01125
1375.98	0.0117
1376.46	0.01126
1376.95	0.01145
1377.43	0.01213
1377.91	0.01162
1378.39	0.01094
1378.88	0.01159
1379.36	0.01186
1379.84	0.01111
1380.32	0.01106
1380.8	0.01175
1381.29	0.01135
1381.77	0.01074
1382.25	0.0114
1382.73	0.01174
1383.21	0.01105
1383.7	0.01107
1384.18	0.01169
1384.66	0.01132
1385.14	0.01092
1385.62	0.0115
1386.11	0.01167
1386.59	0.01102
1387.07	0.01113
1387.55	0.0121
1388.04	0.01185
1388.52	0.01129
1389	0.01186
1389.48	0.01207
1389.96	0.01137
1390.45	0.01124
1390.93	0.0119
1391.41	0.01173
1391.89	0.01125
1392.38	0.01168
1392.86	0.01182
1393.34	0.01131
1393.82	0.01144
1394.3	0.01225
1394.79	0.01194
1395.27	0.0112
1395.75	0.01163
1396.23	0.01196
1396.71	0.01145
1397.2	0.0115
1397.68	0.01219
1398.16	0.01181
1398.64	0.01117
1399.12	0.01177
1399.61	0.01211
1400.09	0.01143
1400.57	0.01143
1401.05	0.01219
1401.54	0.01201
1402.02	0.01143
1402.5	0.01173
1402.98	0.01196
1403.46	0.01133
1403.95	0.01111
1404.43	0.0118
1404.91	0.01181
1405.39	0.01128
1405.88	0.0117
1406.36	0.01206
1406.84	0.01134
1407.32	0.01124
1407.8	0.01196
1408.29	0.01171
1408.77	0.01128
1409.25	0.01186
1409.73	0.01215
1410.21	0.01137
1410.7	0.01123
1411.18	0.01177
1411.66	0.0117
1412.14	0.01141
1412.62	0.01176
1413.11	0.01203
1413.59	0.01156
1414.07	0.01156
1414.55	0.01206
1415.04	0.0117
1415.52	0.0111
1416	0.01173
1416.48	0.01227
1416.96	0.01173
1417.45	0.01178
1417.93	0.01242
1418.41	0.01195
1418.89	0.01129
1419.37	0.01188
1419.86	0.01224
1420.34	0.01159
1420.82	0.01164
1421.3	0.01218
1421.79	0.01192
1422.27	0.0114
1422.75	0.01169
1423.23	0.01188
1423.71	0.0113
1424.19	0.01134
1424.68	0.01198
1425.16	0.01174
1425.64	0.01134
1426.12	0.01175
1426.61	0.01213
1427.09	0.01159
1427.57	0.01147
1428.05	0.01206
1428.53	0.0119
1429.02	0.01151
1429.5	0.01199
1429.98	0.01225
1430.46	0.01174
1430.94	0.01177
1431.43	0.01239
1431.91	0.01202
1432.39	0.01141
1432.87	0.01186
1433.36	0.01216
1433.84	0.01176
1434.32	0.01198
1434.8	0.0124
1435.28	0.0122
1435.77	0.01179
1436.25	0.01202
1436.73	0.01249
1437.21	0.01204
1437.69	0.01175
1438.18	0.01239
1438.66	0.01225
1439.14	0.01165
1439.62	0.01196
1440.11	0.0122
1440.59	0.01176
1441.07	0.01172
1441.55	0.01224
1442.03	0.01225
1442.52	0.01175
1443	0.01199
1443.48	0.01232
1443.96	0.01197
1444.44	0.01202
1444.93	0.01266
1445.41	0.01259
1445.89	0.01218
1446.37	0.01235
1446.86	0.0125
1447.34	0.01189
1447.82	0.01197
1448.3	0.0127
1448.78	0.01243
1449.27	0.01197
1449.75	0.01245
1450.23	0.01297
1450.71	0.01241
1451.19	0.01237
1451.68	0.01311
1452.16	0.01286
1452.64	0.01215
1453.12	0.01235
1453.61	0.01276
1454.09	0.0124
1454.57	0.01246
1455.05	0.013
1455.53	0.01272
1456.02	0.01207
1456.5	0.01237
1456.98	0.01305
1457.46	0.01251
1457.94	0.01233
1458.43	0.01321
1458.91	0.01283
1459.39	0.01208
1459.87	0.01264
1460.36	0.01304
1460.84	0.01235
1461.32	0.01232
1461.8	0.01296
1462.28	0.01286
1462.77	0.01259
1463.25	0.01309
1463.73	0.01326
1464.21	0.01251
1464.69	0.01252
1465.18	0.01334
1465.66	0.01304
1466.14	0.0126
1466.62	0.01321
1467.1	0.01338
1467.59	0.01256
1468.07	0.01271
1468.55	0.01339
1469.03	0.0132
1469.52	0.01291
1470	0.01341
1470.48	0.01352
1470.96	0.01292
1471.44	0.01272
1471.93	0.01323
1472.41	0.01331
1472.89	0.01294
1473.37	0.01352
1473.85	0.01388
1474.34	0.01312
1474.82	0.01319
1475.3	0.01397
1475.78	0.01377
1476.27	0.01343
1476.75	0.01387
1477.23	0.01387
1477.71	0.01317
1478.19	0.01322
1478.67	0.01381
1479.16	0.01344
1479.64	0.01303
1480.12	0.01362
1480.6	0.01395
1481.09	0.01345
1481.57	0.0137
1482.05	0.01423
1482.53	0.01383
1483.01	0.01352
1483.5	0.01398
1483.98	0.01399
1484.46	0.01337
1484.94	0.01358
1485.42	0.01431
1485.91	0.01412
1486.39	0.01346
1486.87	0.01364
1487.35	0.0139
1487.84	0.01352
1488.32	0.01382
1488.8	0.01444
1489.28	0.01414
1489.76	0.01373
1490.25	0.01426
1490.73	0.01449
1491.21	0.01396
1491.69	0.01391
1492.17	0.01451
1492.66	0.01415
1493.14	0.01375
1493.62	0.01416
1494.1	0.01435
1494.59	0.014
1495.07	0.01411
1495.55	0.01434
1496.03	0.01402
1496.51	0.014
1497	0.01455
1497.48	0.01471
1497.96	0.01412
1498.44	0.01407
1498.92	0.01466
1499.41	0.01465
1499.89	0.01433
1500.37	0.01479
1500.85	0.01502
1501.34	0.01432
1501.82	0.01421
1502.3	0.01479
1502.78	0.01461
1503.26	0.01419
1503.75	0.01465
1504.23	0.01483
1504.71	0.01417
1505.19	0.01364
1505.67	0.01427
1506.16	0.01459
1506.64	0.01399
1507.12	0.01487
1507.6	0.01554
1508.09	0.0147
1508.57	0.01468
1509.05	0.01528
1509.53	0.01522
1510.01	0.015
1510.49	0.01538
1510.98	0.0155
1511.46	0.0149
1511.94	0.01505
1512.42	0.01585
1512.91	0.01549
1513.39	0.01478
1513.87	0.01525
1514.35	0.01564
1514.84	0.01544
1515.32	0.01563
1515.8	0.0159
1516.28	0.01544
1516.76	0.01502
1517.24	0.01569
1517.73	0.01608
1518.21	0.01552
1518.69	0.01565
1519.17	0.01616
1519.66	0.01568
1520.14	0.01515
1520.62	0.01557
1521.1	0.01597
1521.58	0.01584
1522.07	0.0155
1522.55	0.01586
1523.03	0.01581
1523.51	0.01525
1523.99	0.01562
1524.48	0.01591
1524.96	0.01538
1525.44	0.01572
1525.92	0.01647
1526.41	0.01615
1526.89	0.01554
1527.37	0.0161
1527.85	0.01639
1528.33	0.0159
1528.82	0.01591
1529.3	0.01639
1529.78	0.01606
1530.26	0.01582
1530.74	0.01664
1531.23	0.0169
1531.71	0.01642
1532.19	0.0163
1532.67	0.01662
1533.15	0.01622
1533.64	0.0159
1534.12	0.01689
1534.6	0.01701
1535.08	0.01629
1535.57	0.01642
1536.05	0.01697
1536.53	0.01667
1537.01	0.01627
1537.49	0.01667
1537.98	0.01655
1538.46	0.01545
1538.94	0.01527
1539.42	0.01689
1539.9	0.01667
1540.39	0.01634
1540.87	0.0171
1541.35	0.01696
1541.83	0.01615
1542.32	0.0168
1542.8	0.0173
1543.28	0.01687
1543.76	0.01658
1544.24	0.01711
1544.73	0.0174
1545.21	0.01724
1545.69	0.01737
1546.17	0.01761
1546.65	0.01718
1547.14	0.01684
1547.62	0.01736
1548.1	0.01739
1548.58	0.01679
1549.07	0.01697
1549.55	0.0179
1550.03	0.01757
1550.51	0.017
1550.99	0.01748
1551.48	0.01788
1551.96	0.01737
1552.44	0.01728
1552.92	0.01776
1553.4	0.01743
1553.89	0.01698
1554.37	0.01783
1554.85	0.01832
1555.33	0.01788
1555.82	0.01781
1556.3	0.01801
1556.78	0.01748
1557.26	0.01681
1557.74	0.01746
1558.23	0.01759
1558.71	0.01742
1559.19	0.01751
1559.67	0.01757
1560.15	0.0175
1560.64	0.01791
1561.12	0.01852
1561.6	0.01882
1562.08	0.01825
1562.57	0.01795
1563.05	0.01846
[truncated: 9,203 more rows]

## Sheet: Figure 1d
Wavenumber	Data
599.763	0.000465339
601.691	0.000895955
603.62	0.00111
605.548	0.00175
607.477	0.00288
609.405	0.00336
611.334	0.00324
613.262	0.00337
615.191	0.00327
617.119	0.00308
619.048	0.00272
620.976	0.0022
622.905	0.0017
624.833	0.00142
626.762	0.00136
628.69	0.00133
630.619	0.00123
632.547	0.000956631
634.476	0.000710118
636.404	0.000665543
638.333	0.000719924
640.261	0.000687001
642.19	0.000668898
644.118	0.000692826
646.047	0.000797832
647.975	0.000894567
649.904	0.00112
651.832	0.00152
653.761	0.0018
655.689	0.00198
657.618	0.00212
659.546	0.00215
661.475	0.00212
663.403	0.00214
665.332	0.00215
667.26	0.00212
669.189	0.0021
671.117	0.00207
673.046	0.00206
674.974	0.00207
676.903	0.00212
678.831	0.00217
680.76	0.00216
682.688	0.00218
684.617	0.00219
686.545	0.00217
688.474	0.00215
690.402	0.00214
692.331	0.00208
694.259	0.00195
696.188	0.00187
698.116	0.00174
700.045	0.00152
701.973	0.00125
703.902	0.00094548
705.83	0.000681133
707.759	0.000580441
709.687	0.000641348
711.615	0.000775184
713.544	0.000911099
715.472	0.000971014
717.401	0.000991548
719.33	0.000975596
721.258	0.000918326
723.187	0.000923475
725.115	0.00085621
727.043	0.000768188
728.972	0.000632451
730.9	0.000352508
732.829	5.04844e-05
734.758	-6.76975e-05
736.686	-2.14798e-05
738.615	4.09922e-05
740.543	4.91785e-05
742.471	-6.74575e-05
744.4	-0.000191062
746.328	-0.000219875
748.257	-0.000123668
750.186	2.79692e-05
752.114	0.000253804
754.043	0.000588285
755.971	0.000771322
757.899	0.000804375
759.828	0.000884638
761.756	0.00108
763.685	0.00127
765.614	0.00134
767.542	0.00128
769.471	0.00114
771.399	0.00108
773.327	0.00105
775.256	0.000951686
777.184	0.000886066
779.113	0.000914349
781.041	0.000980316
782.97	0.000950093
784.898	0.000907247
786.827	0.000810948
788.755	0.000656796
790.684	0.000464708
792.612	0.000247161
794.541	0.000110223
796.469	0.000118621
798.398	0.000185042
800.326	0.000244103
802.255	0.00035341
804.183	0.000489497
806.112	0.000638543
808.04	0.000773866
809.969	0.000783092
811.897	0.000731385
813.826	0.000620377
815.754	0.000535163
817.683	0.000542915
819.611	0.000544111
821.54	0.000674574
823.468	0.000902747
825.397	0.00113
827.325	0.00125
829.254	0.00129
831.182	0.00127
833.111	0.00137
835.039	0.0015
836.968	0.00154
838.896	0.00156
840.825	0.00156
842.753	0.00151
844.682	0.00133
846.61	0.00127
848.539	0.00145
850.467	0.00156
852.396	0.00165
854.324	0.00165
856.253	0.00155
858.181	0.00164
860.11	0.00192
862.038	0.00224
863.967	0.00245
865.895	0.00236
867.824	0.00206
869.752	0.00186
871.681	0.00169
873.609	0.00172
875.538	0.00166
877.466	0.00143
879.395	0.0014
881.323	0.0015
883.252	0.0015
885.18	0.00158
887.109	0.00177
889.037	0.00212
890.966	0.00235
892.894	0.00214
894.823	0.00189
896.751	0.00175
898.68	0.00148
900.608	0.0012
902.537	0.000840382
904.465	0.000532071
906.394	0.000408399
908.322	0.000263801
910.251	4.64377e-05
912.179	-8.15594e-05
914.108	2.30345e-05
916.036	0.000403412
917.965	0.000673586
919.893	0.000728806
921.822	0.000680378
923.75	0.000601012
925.679	0.000591972
927.607	0.000664928
929.536	0.000714661
931.464	0.000667632
933.393	0.000626987
935.321	0.000586541
937.25	0.000660598
939.178	0.000761998
941.107	0.000894017
943.035	0.00111
944.964	0.00125
946.892	0.00127
948.821	0.00121
950.749	0.00126
952.678	0.00127
954.606	0.00127
956.535	0.00126
958.463	0.00115
960.392	0.00101
962.32	0.000925301
964.249	0.00094784
966.177	0.00111
968.106	0.00138
970.034	0.00152
971.963	0.0016
973.891	0.00172
975.82	0.00185
977.748	0.00193
979.677	0.00192
981.605	0.00193
983.534	0.00185
985.462	0.00171
987.391	0.00157
989.319	0.00147
991.248	0.00152
993.176	0.00169
995.105	0.00186
997.033	0.00187
998.962	0.00183
1000.89	0.00182
1002.82	0.00177
1004.75	0.00169
1006.68	0.00153
1008.6	0.00134
1010.53	0.00114
1012.46	0.000959251
1014.39	0.000801914
1016.32	0.000594894
1018.25	0.000420711
1020.17	0.000260558
1022.1	0.000186972
1024.03	0.000203732
1025.96	0.000247707
1027.89	0.000354767
1029.82	0.000490753
1031.75	0.000584393
1033.67	0.000576786
1035.6	0.000611519
1037.53	0.000675616
1039.46	0.000824376
1041.39	0.000959773
1043.32	0.000858692
1045.25	0.000635526
1047.17	0.000400843
1049.1	0.000274979
1051.03	0.000291527
1052.96	0.000300135
1054.89	0.000251195
1056.82	0.00016472
1058.74	0.000137236
1060.67	0.000177693
1062.6	0.000314101
1064.53	0.000516237
1066.46	0.000792894
1068.39	0.000945055
1070.32	0.000910711
1072.24	0.000846002
1074.17	0.000765736
1076.1	0.000722149
1078.03	0.00073778
1079.96	0.000626765
1081.89	0.000508863
1083.82	0.000528516
1085.74	0.000561623
1087.67	0.00057681
1089.6	0.000652747
1091.53	0.000621787
1093.46	0.000595859
1095.39	0.000578039
1097.32	0.000457489
1099.24	0.000292647
1101.17	0.000156503
1103.1	0.000147069
1105.03	0.000167369
1106.96	6.31128e-05
1108.89	8.40519e-05
1110.81	8.46804e-05
1112.74	-3.43313e-05
1114.67	-4.24966e-05
1116.6	3.57329e-05
1118.53	6.91734e-05
1120.46	0.000267206
1122.38	0.000449743
1124.31	0.000565566
1126.24	0.000739368
1128.17	0.000995582
1130.1	0.00112
1132.03	0.00104
1133.96	0.000878795
1135.88	0.000759546
1137.81	0.000561334
1139.74	0.000380321
1141.67	0.00036604
1143.6	0.000394948
1145.53	0.000581647
1147.46	0.000870822
1149.38	0.00111
1151.31	0.00128
1153.24	0.00144
1155.17	0.00159
1157.1	0.00158
1159.03	0.0014
1160.95	0.00124
1162.88	0.00118
1164.81	0.00109
1166.74	0.000919996
1168.67	0.000813872
1170.6	0.000693529
1172.53	0.000629377
1174.45	0.000506421
1176.38	0.00037919
1178.31	0.000315518
1180.24	0.000330225
1182.17	0.0004156
1184.1	0.000431473
1186.03	0.000346237
1187.95	0.000377432
1189.88	0.000542613
1191.81	0.000637541
1193.74	0.000624942
1195.67	0.000592256
1197.6	0.000651333
1199.53	0.000824714
1201.45	0.00107
1203.38	0.00136
1205.31	0.00161
1207.24	0.00177
1209.17	0.00182
1211.1	0.00181
1213.03	0.00184
1214.95	0.00187
1216.88	0.00178
1218.81	0.00166
1220.74	0.00146
1222.67	0.00127
1224.6	0.00122
1226.52	0.00127
1228.45	0.00133
1230.38	0.0013
1232.31	0.00121
1234.24	0.00111
1236.17	0.000971129
1238.1	0.00090217
1240.02	0.000886507
1241.95	0.000818374
1243.88	0.000722681
1245.81	0.000666355
1247.74	0.000584069
1249.67	0.000526722
1251.6	0.000555142
1253.52	0.000637088
1255.45	0.000708171
1257.38	0.000791204
1259.31	0.000927057
1261.24	0.0011
1263.17	0.00129
1265.09	0.00148
1267.02	0.00166
1268.95	0.00185
1270.88	0.00205
1272.81	0.00225
1274.74	0.00245
1276.66	0.00263
1278.59	0.00277
1280.52	0.00284
1282.45	0.00286
1284.38	0.00288
1286.31	0.00286
1288.24	0.00282
1290.16	0.00274
1292.09	0.00263
1294.02	0.00253
1295.95	0.00245
1297.88	0.0024
1299.81	0.00236
1301.74	0.00233
1303.66	0.00228
1305.59	0.0022
1307.52	0.00209
1309.45	0.00195
1311.38	0.00179
1313.31	0.00159
1315.23	0.00139
1317.16	0.00119
1319.09	0.00103
1321.02	0.000908062
1322.95	0.000847438
1324.88	0.00084192
1326.81	0.000863305
1328.73	0.000913879
1330.66	0.000990307
1332.59	0.00106
1334.52	0.00114
1336.45	0.00122
1338.38	0.00131
1340.31	0.0014
1342.23	0.00149
1344.16	0.00158
1346.09	0.00166
1348.02	0.00175
1349.95	0.00185
1351.88	0.00195
1353.81	0.00206
1355.73	0.00218
1357.66	0.00231
1359.59	0.00246
1361.52	0.0026
1363.45	0.00272
1365.38	0.00285
1367.31	0.00299
1369.23	0.00312
1371.16	0.00322
1373.09	0.0033
1375.02	0.00336
1376.95	0.00341
1378.88	0.00346
1380.8	0.0035
1382.73	0.00352
1384.66	0.00355
1386.59	0.00355
1388.52	0.00352
1390.45	0.00351
1392.38	0.00352
1394.3	0.00356
1396.23	0.00364
1398.16	0.00368
1400.09	0.00372
1402.02	0.00376
1403.95	0.00383
1405.88	0.00389
1407.8	0.0039
1409.73	0.00391
1411.66	0.00391
1413.59	0.0039
1415.52	0.00389
1417.45	0.00389
1419.37	0.0039
1421.3	0.00394
1423.23	0.00395
1425.16	0.00393
1427.09	0.00395
1429.02	0.00397
1430.94	0.00399
1432.87	0.00395
1434.8	0.00388
1436.73	0.00381
1438.66	0.0037
1440.59	0.00354
1442.52	0.00336
1444.44	0.00318
1446.37	0.00301
1448.3	0.00282
1450.23	0.00262
1452.16	0.00246
1454.09	0.00234
1456.02	0.00225
1457.94	0.00219
1459.87	0.00213
1461.8	0.00207
1463.73	0.00201
1465.66	0.00193
1467.59	0.00185
1469.52	0.00179
1471.44	0.00175
1473.37	0.00172
1475.3	0.0017
1477.23	0.00168
1479.16	0.00169
1481.09	0.00171
1483.01	0.00173
1484.94	0.00176
1486.87	0.00178
1488.8	0.00177
1490.73	0.00172
1492.66	0.00166
1494.59	0.00159
1496.51	0.00154
1498.44	0.00148
1500.37	0.00144
1502.3	0.00142
1504.23	0.0014
1506.16	0.00138
1508.09	0.00137
1510.01	0.00139
1511.94	0.00144
1513.87	0.00149
1515.8	0.00152
1517.73	0.00155
1519.66	0.00158
1521.58	0.00159
1523.51	0.00162
1525.44	0.00165
1527.37	0.00172
1529.3	0.00181
1531.23	0.0019
1533.15	0.00195
1535.08	0.00201
1537.01	0.00209
1538.94	0.00217
1540.87	0.00222
1542.8	0.00228
1544.73	0.00235
1546.65	0.00236
1548.58	0.00238
1550.51	0.00244
1552.44	0.0025
1554.37	0.00257
1556.3	0.00265
1558.23	0.00273
1560.15	0.00278
1562.08	0.00282
1564.01	0.00287
1565.94	0.00293
1567.87	0.00299
1569.8	0.00305
1571.72	0.0031
1573.65	0.00311
1575.58	0.00315
1577.51	0.0032
1579.44	0.00324
1581.37	0.00327
1583.3	0.0033
1585.22	0.00333
1587.15	0.00337
1589.08	0.00341
1591.01	0.00347
1592.94	0.00354
1594.87	0.00358
1596.8	0.00362
1598.72	0.00366
1600.65	0.00367
1602.58	0.00366
1604.51	0.00366
1606.44	0.00368
1608.37	0.00368
1610.3	0.00364
1612.22	0.00359
1614.15	0.00356
1616.08	0.00355
1618.01	0.00354
1619.94	0.00357
1621.87	0.00358
1623.8	0.00357
1625.72	0.00356
1627.65	0.00353
1629.58	0.00349
1631.51	0.00344
1633.44	0.00338
1635.37	0.00328
1637.29	0.00314
1639.22	0.00299
1641.15	0.00287
1643.08	0.00277
1645.01	0.00267
1646.94	0.00257
1648.87	0.00245
1650.79	0.00232
1652.72	0.00219
1654.65	0.00206
1656.58	0.00195
1658.51	0.00182
1660.44	0.0017
1662.37	0.00157
1664.29	0.00146
1666.22	0.00138
1668.15	0.00132
1670.08	0.00127
1672.01	0.00118
1673.94	0.00113
1675.86	0.00107
1677.79	0.000976397
1679.72	0.000916999
1681.65	0.000895434
1683.58	0.000872922
1685.51	0.000845729
1687.43	0.000789303
1689.36	0.000773758
1691.29	0.000801455
1693.22	0.000814273
1695.15	0.000824591
1697.08	0.000838953
1699.01	0.00083037
1700.93	0.000833887
1702.86	0.000800641
1704.79	0.000742723
1706.72	0.000712735
1708.65	0.000686377
1710.58	0.000623671
1712.51	0.00056537
1714.43	0.000519073
1716.36	0.000528382
1718.29	0.000549923
1720.22	0.000557759
1722.15	0.000587056
1724.08	0.000640406
1726.01	0.000678608
1727.93	0.000708596
1729.86	0.000726363
1731.79	0.000724721
1733.72	0.000717567
1735.65	0.000721411
1737.58	0.000684892
1739.51	0.000646661
1741.43	0.00063692
1743.36	0.000632117
1745.29	0.000630073
1747.22	0.000626468
1749.15	0.000613952
1751.08	0.000638608
1753	0.00067626
1754.93	0.000706793
1756.86	0.00073405
1758.79	0.000743694
1760.72	0.000754987
1762.65	0.000779269
1764.58	0.000783552
1766.5	0.00081401
1768.43	0.00085928
1770.36	0.000893022
1772.29	0.000927082
1774.22	0.000950685
1776.15	0.000967281
1778.07	0.001
1780	0.00102
1781.93	0.00101
1783.86	0.000982486
1785.79	0.000954972
1787.72	0.000933819
1789.65	0.000921684
1791.57	0.000913311
1793.5	0.000929839
1795.43	0.000929152
1797.36	0.000926493
1799.29	0.000939055
1801.22	0.000948863
1803.14	0.000949573
1805.07	0.00094749
1807	0.000949238
1808.93	0.000960316
1810.86	0.000960742
1812.79	0.000965483
1814.72	0.000970843
1816.64	0.000970596
1818.57	0.000959852
1820.5	0.000958901
1822.43	0.000949547
1824.36	0.000945508
1826.29	0.00094833
1828.21	0.000942939
1830.14	0.000939348
1832.07	0.000958289
1834	0.000986937
1835.93	0.001
1837.86	0.00101
1839.79	0.00102
1841.71	0.00102
1843.64	0.001
1845.57	0.000977698
1847.5	0.000961029
1849.43	0.000929725
1851.36	0.000893545
1853.29	0.00086572
1855.21	0.00084295
1857.14	0.000825465
1859.07	0.00081858
1861	0.000810316
1862.93	0.000805479
1864.86	0.00080216
1866.79	0.000795138
1868.71	0.000785615
1870.64	0.000784945
1872.57	0.000801824
1874.5	0.000815848
1876.43	0.00079282
1878.36	0.000755642
1880.29	0.000727557
1882.21	0.000699834
1884.14	0.000670286
1886.07	0.000650858
1888	0.000645699
1889.93	0.000658215
1891.86	0.000671356
1893.78	0.000684182
1895.71	0.000710099
1897.64	0.000741881
1899.57	0.000777108
1901.5	0.000810115
1903.43	0.000815773
1905.36	0.000807873
1907.28	0.000804511
1909.21	0.000814052
1911.14	0.000836105
1913.07	0.000871438
1915	0.00089507
1916.93	0.000905785
1918.86	0.00091843
1920.78	0.000931395
1922.71	0.000939103
1924.64	0.000934261
1926.57	0.000946232
1928.5	0.000970605
1930.43	0.000969121
1932.35	0.00095241
1934.28	0.000946503
1936.21	0.000950867
1938.14	0.000946189
1940.07	0.000946512
1942	0.00092872
1943.92	0.000909269
1945.85	0.000895849
1947.78	0.000880178
1949.71	0.000835131
1951.64	0.00078788
1953.57	0.000763419
1955.5	0.000749979
1957.42	0.000735342
1959.35	0.000732228
1961.28	0.000746352
1963.21	0.000775675
1965.14	0.000824343
1967.07	0.000882227
1969	0.000935583
1970.92	0.000975319
1972.85	0.000981607
1974.78	0.00097165
1976.71	0.000936753
1978.64	0.000891364
1980.57	0.000857213
1982.49	0.000840447
1984.42	0.000824516
1986.35	0.000825553
1988.28	0.000857657
1990.21	0.000909381
1992.14	0.000960363
1994.07	0.000996581
1995.99	0.00103
1997.92	0.00104
1999.85	0.00103
2001.78	0.00103
2003.71	0.00102
2005.64	0.000989518
2007.57	0.000947357
2009.49	0.000923809
2011.42	0.000902831
2013.35	0.000902534
2015.28	0.00092548
2017.21	0.000946555
2019.14	0.000951669
2021.07	0.000947634
2022.99	0.000936124
2024.92	0.000917405
2026.85	0.000893622
2028.78	0.000886687
2030.71	0.000881656
2032.64	0.000853331
2034.57	0.000797862
2036.49	0.000761944
2038.42	0.000745588
2040.35	0.000754088
2042.28	0.000780085
2044.21	0.000788315
2046.14	0.00078108
2048.06	0.000785059
2049.99	0.000787485
2051.92	0.000789969
2053.85	0.000803675
2055.78	0.000840251
2057.71	0.000853519
2059.64	0.000829839
2061.56	0.000785601
2063.49	0.000765017
2065.42	0.000752008
2067.35	0.000732601
2069.28	0.000709991
2071.21	0.000674436
2073.14	0.000649085
2075.06	0.000646736
2076.99	0.000655856
2078.92	0.000672999
2080.85	0.000689019
2082.78	0.000700324
2084.71	0.000692055
2086.63	0.000677727
2088.56	0.000675007
2090.49	0.000686352
2092.42	0.000687497
2094.35	0.000670244
2096.28	0.000653495
2098.2	0.000649951
2100.13	0.000657691
2102.06	0.000669026
2103.99	0.000683363
2105.92	0.000696858
2107.85	0.000711065
2109.78	0.000719144
2111.7	0.000716641
2113.63	0.000723634
2115.56	0.000740495
2117.49	0.000742367
2119.42	0.000731103
2121.35	0.000711442
2123.28	0.000696453
2125.2	0.00069526
2127.13	0.000705944
2129.06	0.000711033
2130.99	0.000710861
2132.92	0.000726266
2134.85	0.00075356
2136.78	0.000760761
2138.7	0.000762823
2140.63	0.000780485
2142.56	0.000778248
2144.49	0.000762733
2146.42	0.000762538
2148.35	0.000760295
2150.27	0.000748252
2152.2	0.000756736
2154.13	0.00077825
2156.06	0.000782059
2157.99	0.000771172
2159.92	0.000769909
2161.84	0.000776114
2163.77	0.000773463
2165.7	0.00076994
2167.63	0.000763699
2169.56	0.000757995
2171.49	0.000772221
2173.42	0.000774225
2175.34	0.000765837
2177.27	0.000774351
2179.2	0.000798217
2181.13	0.000809127
2183.06	0.000801695
2184.99	0.000779394
2186.92	0.00076785
2188.84	0.000767891
2190.77	0.00076437
2192.7	0.000750437
2194.63	0.000721012
2196.56	0.000690351
2198.49	0.000668455
2200.41	0.00064882
2202.34	0.000653546
2204.27	0.000663478
2206.2	0.000679115
2208.13	0.000700386
2210.06	0.000716999
2211.99	0.000733193
2213.91	0.000759217
2215.84	0.00078685
2217.77	0.00080819
2219.7	0.000800034
2221.63	0.000764047
2223.56	0.000722888
2225.49	0.000715623
2227.41	0.00072384
2229.34	0.000725014
2231.27	0.000713669
2233.2	0.000713529
2235.13	0.00070939
2237.06	0.000697074
2238.99	0.000663031
2240.91	0.000630613
2242.84	0.000621884
2244.77	0.000625067
2246.7	0.00062903
2248.63	0.000640374
2250.56	0.00065377
2252.49	0.000688869
2254.41	0.00070464
2256.34	0.000696917
2258.27	0.000682467
2260.2	0.000670028
2262.13	0.000660822
2264.06	0.000652301
2265.98	0.000637965
2267.91	0.000651331
2269.84	0.00067995
2271.77	0.000707972
2273.7	0.000742856
2275.63	0.000764154
2277.55	0.000767679
2279.48	0.000784926
2281.41	0.000798857
2283.34	0.000805859
2285.27	0.000798641
2287.2	0.000780302
2289.13	0.000766593
2291.05	0.00076662
2292.98	0.000774623
2294.91	0.000785895
2296.84	0.000772669
2298.77	0.000744155
2300.7	0.000723299
2302.63	0.000698496
2304.55	0.00068218
2306.48	0.000702551
2308.41	0.00072906
2310.34	0.000734287
2312.27	0.000732208
2314.2	0.000745042
2316.12	0.000771363
2318.05	0.000811226
2319.98	0.000841652
2321.91	0.000857067
2323.84	0.000846645
2325.77	0.000828736
2327.7	0.000819469
2329.62	0.00080121
2331.55	0.00078006
2333.48	0.000769505
2335.41	0.000748015
2337.34	0.000728123
2339.27	0.000719109
2341.2	0.000720621
2343.12	0.000724662
2345.05	0.000737376
2346.98	0.000738003
2348.91	0.000735632
2350.84	0.000739665
2352.77	0.000747343
2354.7	0.000748342
2356.62	0.000754088
2358.55	0.000761741
2360.48	0.000760205
2362.41	0.000742839
2364.34	0.000732584
2366.27	0.000726134
2368.2	0.000723737
2370.12	0.000736525
2372.05	0.000755012
2373.98	0.000761316
2375.91	0.000755832
2377.84	0.000739708
2379.77	0.000706682
2381.69	0.000669721
2383.62	0.000653217
2385.55	0.000643314
2387.48	0.000644241
2389.41	0.000654119
2391.34	0.000679738
2393.26	0.000716266
2395.19	0.000757197
2397.12	0.00078512
2399.05	0.000797272
2400.98	0.000804703
2402.91	0.000815031
2404.84	0.000806243
2406.76	0.000780335
2408.69	0.000757404
2410.62	0.000742535
2412.55	0.00073683
2414.48	0.000736746
2416.41	0.000721019
2418.34	0.000705867
2420.26	0.000690872
2422.19	0.000680533
2424.12	0.000659666
2426.05	0.000650483
2427.98	0.000663897
2429.91	0.000682455
2431.84	0.000688332
2433.76	0.000699414
2435.69	0.000709378
2437.62	0.000709866
2439.55	0.000693933
2441.48	0.000672049
2443.41	0.000655164
2445.33	0.000645618
2447.26	0.000651179
2449.19	0.000664978
2451.12	0.000660699
2453.05	0.000640626
2454.98	0.000615783
2456.91	0.000592907
2458.83	0.000586495
2460.76	0.000600288
2462.69	0.000619567
2464.62	0.000635794
2466.55	0.0006453
2468.48	0.000660365
2470.41	0.000675487
2472.33	0.000696201
2474.26	0.000728392
2476.19	0.00073891
2478.12	0.000726961
2480.05	0.000710223
2481.98	0.00069051
2483.91	0.000668428
2485.83	0.000651695
2487.76	0.000652478
2489.69	0.000652154
2491.62	0.000643049
2493.55	0.000615512
2495.47	0.000590244
2497.4	0.000570783
2499.33	0.000560104
2501.26	0.000556618
2503.19	0.000550883
2505.12	0.000552674
2507.05	0.000565425
2508.97	0.000581269
2510.9	0.000598288
2512.83	0.000614754
2514.76	0.000643046
2516.69	0.000671965
2518.62	0.000700638
2520.55	0.00071528
2522.47	0.000735358
2524.4	0.000747706
2526.33	0.00076565
2528.26	0.000789743
2530.19	0.00080557
2532.12	0.00081574
2534.05	0.000809358
2535.97	0.000786979
2537.9	0.000767883
2539.83	0.000758396
2541.76	0.000750392
2543.69	0.000729008
2545.62	0.000706342
2547.55	0.00070443
2549.47	0.000715678
2551.4	0.000715728
2553.33	0.000741776
2555.26	0.000770577
2557.19	0.000800169
2559.12	0.000830725
2561.04	0.000844523
2562.97	0.000847291
2564.9	0.000858452
2566.83	0.000857787
2568.76	0.000816655
2570.69	0.000768099
2572.61	0.000746939
2574.54	0.000754258
2576.47	0.000750354
2578.4	0.000728204
2580.33	0.000730632
2582.26	0.000748253
2584.19	0.000778622
2586.11	0.000820969
2588.04	0.000855507
2589.97	0.000878731
2591.9	0.000875836
2593.83	0.000849204
2595.76	0.000817742
2597.69	0.00078993
2599.61	0.000755206
2601.54	0.000715179
2603.47	0.000678892
2605.4	0.000642797
2607.33	0.000626317
2609.26	0.000622576
2611.18	0.000630848
2613.11	0.000654427
2615.04	0.000697226
2616.97	0.000750284
2618.9	0.000791194
2620.83	0.000837342
2622.76	0.00088972
2624.68	0.000920545
2626.61	0.000922395
2628.54	0.000916619
2630.47	0.000919637
2632.4	0.000912123
2634.33	0.000888526
2636.26	0.00085476
2638.18	0.000821395
2640.11	0.000790344
2642.04	0.000787318
2643.97	0.000794802
2645.9	0.000814725
2647.83	0.00084528
2649.76	0.000874273
2651.68	0.000894101
2653.61	0.000895264
2655.54	0.000895414
2657.47	0.000915123
2659.4	0.000940576
2661.33	0.000952202
2663.26	0.000942079
2665.18	0.00092602
2667.11	0.000915202
2669.04	0.000918029
2670.97	0.000923171
2672.9	0.000938674
2674.83	0.000956612
2676.75	0.00095765
2678.68	0.000943874
2680.61	0.000926375
2682.54	0.000930585
2684.47	0.000963125
2686.4	0.000993102
2688.32	0.000992337
2690.25	0.00096499
2692.18	0.000953963
2694.11	0.000959869
2696.04	0.000964905
2697.97	0.00095832
2699.9	0.000954257
2701.82	0.000954673
2703.75	0.000934648
2705.68	0.000915973
2707.61	0.000923002
2709.54	0.000953662
2711.47	0.000977934
2713.4	0.000971941
2715.32	0.000951764
2717.25	0.000945167
2719.18	0.000967284
2721.11	0.00099915
2723.04	0.00101
2724.97	0.00099685
2726.89	0.00097299
2728.82	0.000957168
2730.75	0.000950572
2732.68	0.000969545
2734.61	0.000984549
2736.54	0.000979385
2738.47	0.000967092
2740.39	0.000933889
2742.32	0.000906305
2744.25	0.000917985
2746.18	0.000930161
2748.11	0.000921538
2750.04	0.000913819
2751.97	0.000894779
2753.89	0.0008622
2755.82	0.000840125
2757.75	0.000828087
2759.68	0.000822003
2761.61	0.000805307
2763.54	0.00079259
2765.47	0.000788157
2767.39	0.000779401
2769.32	0.000792389
2771.25	0.000818575
2773.18	0.000809393
2775.11	0.000798871
2777.04	0.000820036
2778.97	0.000834108
2780.89	0.000829673
2782.82	0.000830812
2784.75	0.000851608
2786.68	0.00089385
2788.61	0.000943727
2790.53	0.000994357
2792.46	0.00103
2794.39	0.00107
2796.32	0.00109
2798.25	0.00106
2800.18	0.00101
2802.11	0.0009692
2804.03	0.000930415
2805.96	0.000885453
2807.89	0.000833685
2809.82	0.000792647
2811.75	0.00077143
2813.68	0.000766123
2815.61	0.000768503
2817.53	0.000772855
2819.46	0.000787409
2821.39	0.00081102
2823.32	0.000830772
2825.25	0.000841328
2827.18	0.000858297
2829.11	0.000872519
2831.03	0.000884661
2832.96	0.000876369
2834.89	0.000821578
2836.82	0.000733647
2838.75	0.000646786
2840.68	0.000570982
2842.61	0.000480189
2844.53	0.000407039
2846.46	0.000385592
2848.39	0.000396947
2850.32	0.000438721
2852.25	0.000507784
2854.18	0.000592244
2856.1	0.000680035
2858.03	0.000758327
2859.96	0.000817404
2861.89	0.000847539
2863.82	0.000848038
2865.75	0.000865331
2867.68	0.000892182
2869.6	0.000904071
2871.53	0.000940287
2873.46	0.000991072
2875.39	0.00102
2877.32	0.00107
2879.25	0.00111
2881.18	0.00113
2883.1	0.00114
2885.03	0.00113
2886.96	0.00111
2888.89	0.00109
2890.82	0.00105
2892.75	0.00103
2894.67	0.00103
2896.6	0.00103
2898.53	0.00102
2900.46	0.000978662
2902.39	0.000895645
2904.32	0.000827493
2906.24	0.00075896
2908.17	0.00068635
2910.1	0.000628754
2912.03	0.000594749
2913.96	0.000589689
2915.89	0.000618477
2917.82	0.00066767
2919.74	0.000722671
2921.67	0.000781833
2923.6	0.000851112
2925.53	0.000910512
2927.46	0.000940247
2929.39	0.000953942
2931.32	0.000971598
2933.24	0.000969319
2935.17	0.000954796
2937.1	0.000954998
2939.03	0.000971376
2940.96	0.000982441
2942.89	0.00099237
2944.82	0.00101
2946.74	0.00101
2948.67	0.00101
2950.6	0.00102
2952.53	0.00106
2954.46	0.00109
2956.39	0.00111
2958.32	0.00114
2960.24	0.00115
2962.17	0.00117
2964.1	0.0012
2966.03	0.00123
2967.96	0.00126
2969.89	0.00128
2971.81	0.0013
2973.74	0.00131
2975.67	0.0013
2977.6	0.0013
2979.53	0.00132
2981.46	0.00132
2983.39	0.00132
2985.31	0.00134
2987.24	0.00133
2989.17	0.0013
2991.1	0.00129
2993.03	0.00128
2994.96	0.00127
2996.89	0.00124
2998.81	0.00122
3000.74	0.00121
3002.67	0.0012
3004.6	0.00118
3006.53	0.00117
3008.46	0.00115
3010.38	0.00113
3012.31	0.00113
3014.24	0.00114
3016.17	0.00118
3018.1	0.00123
3020.03	0.00128
3021.95	0.00133
3023.88	0.00135
3025.81	0.00136
3027.74	0.00135
3029.67	0.00133
3031.6	0.00128
3033.53	0.00124
3035.45	0.00121
3037.38	0.00119
3039.31	0.0012
3041.24	0.00123
3043.17	0.00125
3045.1	0.00126
3047.03	0.00126
3048.95	0.00126
3050.88	0.00125
3052.81	0.00122
3054.74	0.00121
3056.67	0.0012
3058.6	0.00121
3060.53	0.00124
3062.45	0.00125
3064.38	0.00125
3066.31	0.00125
3068.24	0.00124
3070.17	0.00125
3072.1	0.00126
3074.03	0.00127
3075.95	0.00127
3077.88	0.00128
3079.81	0.00129
3081.74	0.0013
3083.67	0.00131
3085.59	0.0013
3087.52	0.00129
3089.45	0.00128
3091.38	0.00127
3093.31	0.00126
3095.24	0.00128
3097.17	0.00132
3099.09	0.00136
3101.02	0.00138
3102.95	0.00138
3104.88	0.00139
3106.81	0.00141
3108.74	0.00144
3110.67	0.00145
3112.59	0.00147
3114.52	0.0015
3116.45	0.00151
3118.38	0.0015
3120.31	0.00149
3122.24	0.00149
3124.17	0.0015
3126.09	0.00149
3128.02	0.00148
3129.95	0.00148
3131.88	0.0015
3133.81	0.00153
3135.74	0.00156
3137.66	0.0016
3139.59	0.00165
3141.52	0.00169
3143.45	0.00172
3145.38	0.00174
3147.31	0.00175
3149.24	0.00175
3151.16	0.00175
3153.09	0.00175
3155.02	0.00177
3156.95	0.00181
3158.88	0.00186
3160.81	0.0019
3162.74	0.00195
3164.66	0.002
3166.59	0.00204
3168.52	0.00207
3170.45	0.00211
3172.38	0.00213
3174.31	0.00214
3176.24	0.00215
3178.16	0.00217
3180.09	0.00223
3182.02	0.0023
3183.95	0.0024
3185.88	0.00249
3187.81	0.00258
3189.73	0.00267
3191.66	0.00274
3193.59	0.00277
3195.52	0.00281
3197.45	0.00284
3199.38	0.00285
3201.3	0.00288
3203.23	0.00291
3205.16	0.00291
3207.09	0.00289
3209.02	0.0029
3210.95	0.00292
3212.88	0.00289
3214.8	0.00286
3216.73	0.00286
3218.66	0.00282
3220.59	0.00276
3222.52	0.00272
3224.45	0.0027
3226.38	0.0027
3228.3	0.00271
3230.23	0.0027
3232.16	0.00266
3234.09	0.00266
3236.02	0.00268
3237.95	0.00271
3239.88	0.00273
3241.8	0.00276
3243.73	0.0028
3245.66	0.00283
3247.59	0.00285
3249.52	0.00288
3251.45	0.00293
3253.38	0.00298
3255.3	0.00303
3257.23	0.0031
3259.16	0.00316
3261.09	0.0032
3263.02	0.00322
3264.95	0.00324
3266.87	0.00327
3268.8	0.00328
3270.73	0.00329
3272.66	0.00329
3274.59	0.00329
3276.52	0.00331
3278.45	0.00334
3280.37	0.00337
3282.3	0.0034
3284.23	0.00345
3286.16	0.00349
3288.09	0.00352
3290.02	0.00353
3291.95	0.00353
3293.87	0.00352
3295.8	0.0035
3297.73	0.00345
3299.66	0.00338
3301.59	0.00333
3303.52	0.00329
3305.44	0.00324
3307.37	0.00322
3309.3	0.00321
3311.23	0.00322
3313.16	0.00325
3315.09	0.00328
3317.01	0.0033
3318.94	0.00332
3320.87	0.00335
3322.8	0.00336
3324.73	0.00334
3326.66	0.00334
3328.59	0.0034
3330.51	0.00347
3332.44	0.00355
3334.37	0.00367
3336.3	0.00382
3338.23	0.004
3340.16	0.00422
3342.09	0.00448
3344.01	0.00475
3345.94	0.00502
3347.87	0.00528
3349.8	0.00555
3351.73	0.00584
3353.66	0.00613
3355.59	0.00641
3357.51	0.00669
3359.44	0.00694
3361.37	0.00715
3363.3	0.00733
3365.23	0.00749
3367.16	0.00764
3369.09	0.00775
3371.01	0.00784
3372.94	0.0079
3374.87	0.00792
3376.8	0.00789
3378.73	0.00777
3380.66	0.00753
3382.58	0.00721
3384.51	0.00681
3386.44	0.00627
3388.37	0.00563
3390.3	0.00493
3392.23	0.00424
3394.16	0.0036
3396.08	0.00302
3398.01	0.00253
3399.94	0.00212
3401.87	0.0018
3403.8	0.00154
3405.73	0.00134
3407.66	0.00118
3409.58	0.00108
3411.51	0.00101
3413.44	0.000943975
3415.37	0.000881151
3417.3	0.000828762
3419.23	0.000805767
3421.15	0.000789386
3423.08	0.000754643
3425.01	0.000720158
3426.94	0.000707693
3428.87	0.000700979
3430.8	0.000689888
3432.72	0.000678368
3434.65	0.000662018
3436.58	0.000669961
3438.51	0.000686125
3440.44	0.000697826
3442.37	0.000703448
3444.3	0.000689334
3446.22	0.000672678
3448.15	0.000658262
3450.08	0.000637341
3452.01	0.000615563
3453.94	0.000607085
3455.87	0.000603282
3457.8	0.00058881
3459.72	0.000586908
3461.65	0.000595876
3463.58	0.000585024
3465.51	0.000572147
3467.44	0.00056107
3469.37	0.000535206
3471.3	0.000482211
3473.22	0.000449656
3475.15	0.000439782
3477.08	0.000451587
3479.01	0.000479466
3480.94	0.000519947
3482.87	0.000568689
3484.79	0.000597304
3486.72	0.000643762
3488.65	0.000670214
3490.58	0.00063843
3492.51	0.000623442
3494.44	0.000618288
3496.36	0.000576132
3498.29	0.000515549
3500.22	0.000485036
3502.15	0.000485672
3504.08	0.000540111
3506.01	0.000595649
3507.94	0.000621398
3509.86	0.000649311
3511.79	0.000678018
3513.72	0.000715643
3515.65	0.00073318
3517.58	0.000733214
3519.51	0.000748342
3521.44	0.000764641
3523.36	0.000757282
3525.29	0.000727927
3527.22	0.00071142
3529.15	0.000730552
3531.08	0.000790754
3533.01	0.00084454
3534.94	0.000872627
3536.86	0.000898938
3538.79	0.000916229
3540.72	0.000923249
3542.65	0.000934239
3544.58	0.000933183
3546.51	0.000916521
3548.43	0.000899092
3550.36	0.000899169
3552.29	0.000916907
3554.22	0.000927255
3556.15	0.000943482
3558.08	0.000995811
3560.01	0.00104
3561.93	0.00107
3563.86	0.00108
3565.79	0.00108
3567.72	0.00106
3569.65	0.00105
3571.58	0.00104
3573.51	0.00104
3575.43	0.00103
3577.36	0.00106
3579.29	0.00108
3581.22	0.00104
3583.15	0.000986169
3585.08	0.000966888
3587.01	0.000933399
3588.93	0.000888843
3590.86	0.000850983
3592.79	0.000833203
3594.72	0.000811151
3596.65	0.000787809
3598.58	0.000807668
3600.5	0.000853533
3602.43	0.000901756
3604.36	0.000941065
3606.29	0.00095416
3608.22	0.00093918
3610.15	0.000924837
3612.07	0.000928005
3614	0.000939053
3615.93	0.000908911
3617.86	0.00088146
3619.79	0.000873794
3621.72	0.000858549
3623.65	0.000858057
3625.57	0.000877464
3627.5	0.000890737
3629.43	0.000890577
3631.36	0.000878618
3633.29	0.00085426
3635.22	0.000806227
3637.15	0.000759038
3639.07	0.000726921
3641	0.000718597
3642.93	0.000701131
3644.86	0.000712986
3646.79	0.000750769
3648.72	0.000799616
3650.64	0.000860237
3652.57	0.000889561
3654.5	0.000918677
3656.43	0.000947668
3658.36	0.000967279
3660.29	0.0009743
3662.22	0.00096849
3664.14	0.000951866
3666.07	0.000908865
3668	0.000873935
3669.93	0.000862527
3671.86	0.000861286
3673.79	0.000853372
3675.72	0.00085951
3677.64	0.000894952
3679.57	0.000914001
3681.5	0.00093456
3683.43	0.000937245
3685.36	0.000929329
3687.29	0.000931949
3689.22	0.000915224
3691.14	0.000865883
3693.07	0.000807378
3695	0.000772109
3696.93	0.000775606
3698.86	0.000784478
3700.79	0.000783145
3702.72	0.000812642
3704.64	0.000868161
3706.57	0.000913112
3708.5	0.000922585
3710.43	0.00091473
3712.36	0.000891797
3714.29	0.000853097
3716.21	0.000799275
3718.14	0.000752158
3720.07	0.000737124
3722	0.000722915
3723.93	0.000703343
3725.86	0.000681814
3727.78	0.000655673
3729.71	0.000640826
3731.64	0.000662918
3733.57	0.000744078
3735.5	0.000824163
3737.43	0.000946323
3739.36	0.00107
3741.28	0.00116
3743.21	0.00121
3745.14	0.00127
3747.07	0.00134
3749	0.00137
3750.93	0.00135
3752.86	0.0013
3754.78	0.00125
3756.71	0.0012
3758.64	0.00117
3760.57	0.00117
3762.5	0.00118
3764.43	0.00121
3766.36	0.00121
3768.28	0.0012
3770.21	0.00119
3772.14	0.00121
3774.07	0.00124
3776	0.00126
3777.93	0.00127
3779.85	0.00128
3781.78	0.00131
3783.71	0.00132
3785.64	0.0013
3787.57	0.0013
3789.5	0.00131
3791.43	0.00128
3793.35	0.00123
3795.28	0.00121
3797.21	0.00121
3799.14	0.0012
3801.07	0.00123
3803	0.00127
3804.93	0.00132
3806.85	0.00137
3808.78	0.00141
3810.71	0.00142
3812.64	0.00138
3814.57	0.00131
3816.5	0.00124
3818.43	0.00115
3820.35	0.00107
3822.28	0.00101
3824.21	0.000967967
3826.14	0.000985073
3828.07	0.00103
3830	0.00105
3831.92	0.00107
3833.85	0.0011
3835.78	0.00113
3837.71	0.0011
3839.64	0.00102
3841.57	0.000979386
3843.49	0.000989526
3845.42	0.000998936
3847.35	0.00102
3849.28	0.00104
3851.21	0.00106
3853.14	0.00108
3855.07	0.00106
3856.99	0.001
3858.92	0.000957769
3860.85	0.000903249
3862.78	0.000819902
3864.71	0.000736249
3866.64	0.00067827
3868.57	0.000635072
3870.49	0.000627484
3872.42	0.000638658
3874.35	0.000676873
3876.28	0.000691872
3878.21	0.000695264
3880.14	0.000722813
3882.07	0.000761591
3883.99	0.00077222
3885.92	0.000764681
3887.85	0.000745038
3889.78	0.000744999
3891.71	0.000736611
3893.64	0.000713371
3895.56	0.000694152
3897.49	0.000687915
3899.42	0.000670141
3901.35	0.000669243
3903.28	0.000688844
3905.21	0.000725641
3907.14	0.000750235
3909.06	0.000734907
3910.99	0.000718107
3912.92	0.000698683
3914.85	0.000677745
3916.78	0.000677556
3918.71	0.000684964
3920.64	0.000722817
3922.56	0.000778922
3924.49	0.000808851
3926.42	0.00081655
3928.35	0.000855487
3930.28	0.000896584
3932.21	0.000909921
3934.13	0.000895117
3936.06	0.000868726
3937.99	0.000823474
3939.92	0.000754798
3941.85	0.000701001
3943.78	0.000697624
3945.7	0.000706485
3947.63	0.000711938
3949.56	0.000730145
3951.49	0.000755118
3953.42	0.000757734
3955.35	0.000752302
3957.28	0.00074566
3959.2	0.000749298
3961.13	0.000742252
3963.06	0.000699835
3964.99	0.000640845
3966.92	0.000609242
3968.85	0.000622436
3970.78	0.000675685
3972.7	0.000721974
3974.63	0.000773087
3976.56	0.000822665
3978.49	0.000862162
3980.42	0.000887196
3982.35	0.000895794
3984.28	0.000914913
3986.2	0.00094883
3988.13	0.000943741
3990.06	0.000898817
3991.99	0.000873463
3993.92	0.00087244
3995.85	0.000886423
3997.78	0.000896944
3999.7	0.000899554
4001.63	0.000907885
4003.56	0.000891
4005.49	0.000850542
4007.42	0.000815143
4009.35	0.000783285
4011.27	0.000774088
4013.2	0.000790554
4015.13	0.000785738
4017.06	0.000766512
4018.99	0.000780366
4020.92	0.000810355
4022.84	0.000834842
4024.77	0.000858967
4026.7	0.000873181
4028.63	0.000876401
4030.56	0.000861067
4032.49	0.000835542
4034.42	0.000811096
4036.34	0.000782881
4038.27	0.000765083
4040.2	0.000756551
4042.13	0.000751166
4044.06	0.000759592
4045.99	0.000784351
4047.92	0.000785445
4049.84	0.000779095
4051.77	0.000787118
4053.7	0.000780905
4055.63	0.00076726
4057.56	0.00076268
4059.49	0.0007611
4061.41	0.000735825
4063.34	0.000721708
4065.27	0.000750972
4067.2	0.000801212
4069.13	0.000837126
4071.06	0.000853441
4072.99	0.000874581
4074.91	0.00087117
4076.84	0.00085974
4078.77	0.000849592
4080.7	0.00082423
4082.63	0.000792636
4084.56	0.000755273
4086.49	0.000713893
4088.41	0.000689575
4090.34	0.000711895
4092.27	0.000760893
4094.2	0.000793758
4096.13	0.000806782
4098.06	0.000822678
4099.98	0.000851477
4101.91	0.000866092
4103.84	0.000842829
4105.77	0.000791861
4107.7	0.000743303
4109.63	0.000713787
4111.56	0.000685581
4113.48	0.000651026
4115.41	0.000613989
4117.34	0.000597894
4119.27	0.000609467
4121.2	0.000640764
4123.13	0.000657205
4125.06	0.000677738
4126.98	0.000707763
4128.91	0.000728595
4130.84	0.000718115
4132.77	0.000710207
4134.7	0.000742288
4136.63	0.000784861
4138.56	0.000796176
4140.48	0.000776256
4142.41	0.000752082
4144.34	0.000768992
4146.27	0.000790988
4148.2	0.000783511
4150.13	0.00074359
4152.06	0.000729699
4153.98	0.000732816
4155.91	0.000730275
4157.84	0.000740732
4159.77	0.000760426
4161.7	0.000772797
4163.62	0.000757327
4165.55	0.000720572
4167.48	0.000702241
4169.41	0.000711972
4171.34	0.000723521
4173.27	0.000704071
4175.2	0.000675291
4177.12	0.000671278
4179.05	0.000700235
4180.98	0.000748069
4182.91	0.000795298
4184.84	0.00082062
4186.77	0.000830652
4188.7	0.000846892
4190.62	0.000870063
4192.55	0.000878943
4194.48	0.000892529
4196.41	0.000892628
4198.34	0.000858139
4200.27	0.000814094
4202.19	0.000765531
4204.12	0.000729367
4206.05	0.000724121
4207.98	0.000723734
4209.91	0.000720407
4211.84	0.000720981
4213.77	0.000715234
4215.69	0.000723675
4217.62	0.000759206
4219.55	0.000785337
4221.48	0.000792114
4223.41	0.000782393
4225.34	0.000759676
4227.27	0.000724607
4229.19	0.00066871
4231.12	0.000635371
4233.05	0.000627677
4234.98	0.000606986
4236.91	0.00058945
4238.84	0.000588758
4240.77	0.000568284
4242.69	0.000559389
4244.62	0.000580913
4246.55	0.000601889
4248.48	0.000622536
4250.41	0.000627913
4252.34	0.000623566
4254.27	0.000650803
4256.19	0.000692208
4258.12	0.000710264
4260.05	0.000705669
4261.98	0.000713994
4263.91	0.00073879
4265.84	0.000766896
4267.76	0.00077379
4269.69	0.000745484
4271.62	0.000732092
4273.55	0.000736915
4275.48	0.000729866
4277.41	0.000679831
4279.34	0.000658293
4281.26	0.000683994
4283.19	0.000691382
4285.12	0.000674759
4287.05	0.000674368
4288.98	0.000699854
4290.91	0.000695433
4292.84	0.000658739
4294.76	0.000641621
4296.69	0.000632059
4298.62	0.000623069
4300.55	0.000599067
4302.48	0.000553525
4304.41	0.000495268
4306.33	0.000474082
4308.26	0.000496276
4310.19	0.00051376
4312.12	0.000504733
4314.05	0.000508801
4315.98	0.000502516
4317.9	0.000464233
4319.83	0.000434558
4321.76	0.000451045
4323.69	0.000466422
4325.62	0.000462433
4327.55	0.000463513
4329.48	0.000486867
4331.4	0.000501215
4333.33	0.000519136
4335.26	0.000533487
4337.19	0.000532765
4339.12	0.000540153
4341.05	0.000582123
4342.98	0.000585472
4344.9	0.000554768
4346.83	0.000527441
4348.76	0.000508014
4350.69	0.000485164
4352.62	0.000469253
4354.55	0.000487137
4356.48	0.000536206
4358.4	0.000549817
4360.33	0.000538364
4362.26	0.000546122
4364.19	0.000584444
4366.12	0.000597009
4368.05	0.000590441
4369.98	0.000589036
4371.9	0.000572764
4373.83	0.000540488
4375.76	0.000499316
4377.69	0.000483107
4379.62	0.000517513
4381.55	0.000571884
4383.47	0.0005981
4385.4	0.000587827
4387.33	0.000590432
4389.26	0.000625855
4391.19	0.00063957
4393.12	0.000642185
4395.05	0.000692468
4396.97	0.000720346
4398.9	0.000695257
4400.83	0.000661578
4402.76	0.000650806
4404.69	0.000666861
4406.62	0.000682352
4408.54	0.000654342
4410.47	0.000607052
4412.4	0.000580408
4414.33	0.000585446
4416.26	0.000585241
4418.19	0.000589676
4420.12	0.000633281
4422.04	0.000674062
4423.97	0.000658238
4425.9	0.000659664
4427.83	0.000682179
4429.76	0.000705166
4431.69	0.000740963
4433.61	0.000766511
4435.54	0.000767253
4437.47	0.000745498
4439.4	0.000726131
4441.33	0.000710283
4443.26	0.000708141
4445.19	0.000773174
4447.11	0.000826906
4449.04	0.000831422
4450.97	0.000822931
4452.9	0.000834659
[truncated: 802 more rows]

## Sheet: Figure 1e
Wavenumber	Data
649.904	0.02542
651.832	0.02509
653.761	0.02473
655.689	0.02448
657.618	0.02438
659.546	0.02432
661.475	0.02431
663.403	0.02439
665.332	0.02451
667.26	0.02463
669.189	0.02477
671.117	0.02489
673.046	0.02501
674.974	0.02508
676.903	0.0251
678.831	0.0251
680.76	0.02507
682.688	0.02512
684.617	0.0252
686.545	0.02524
688.474	0.02524
690.402	0.02521
692.331	0.02514
694.259	0.02504
696.188	0.02493
698.116	0.0248
700.045	0.02465
701.973	0.02446
703.902	0.02426
705.83	0.02407
707.759	0.02392
709.687	0.02382
711.615	0.02376
713.544	0.02361
715.472	0.02337
717.401	0.02311
719.33	0.02284
721.258	0.02254
723.187	0.02235
725.115	0.02213
727.043	0.02195
728.972	0.02175
730.9	0.02145
732.829	0.02111
734.758	0.02084
736.686	0.02062
738.615	0.02042
740.543	0.02024
742.471	0.02008
744.4	0.01995
746.328	0.01984
748.257	0.01974
750.186	0.01966
752.114	0.01956
754.043	0.01953
755.971	0.01936
757.899	0.0191
759.828	0.01891
761.756	0.01882
763.685	0.01876
765.614	0.01874
767.542	0.01873
769.471	0.01866
771.399	0.01858
773.327	0.01848
775.256	0.0183
777.184	0.01813
779.113	0.018
781.041	0.01788
782.97	0.01771
784.898	0.01762
786.827	0.01757
788.755	0.01751
790.684	0.01741
792.612	0.01734
794.541	0.01731
796.469	0.0173
798.398	0.01733
800.326	0.01739
802.255	0.01746
804.183	0.01758
806.112	0.01769
808.04	0.01775
809.969	0.01777
811.897	0.01776
813.826	0.01772
815.754	0.0177
817.683	0.01769
819.611	0.01768
821.54	0.01767
823.468	0.01766
825.397	0.01762
827.325	0.01761
829.254	0.01759
831.182	0.01757
833.111	0.01756
835.039	0.01754
836.968	0.0175
838.896	0.01748
840.825	0.01746
842.753	0.01745
844.682	0.01744
846.61	0.01743
848.539	0.01742
850.467	0.0174
852.396	0.01738
854.324	0.01738
856.253	0.01735
858.181	0.01733
860.11	0.01728
862.038	0.01721
863.967	0.01713
865.895	0.01704
867.824	0.01695
869.752	0.01686
871.681	0.01679
873.609	0.01677
875.538	0.01674
877.466	0.01671
879.395	0.01669
881.323	0.0167
883.252	0.01671
885.18	0.01672
887.109	0.01674
889.037	0.01673
890.966	0.01671
892.894	0.0167
894.823	0.01669
896.751	0.01664
898.68	0.01656
900.608	0.01644
902.537	0.01632
904.465	0.01618
906.394	0.01604
908.322	0.01592
910.251	0.01582
912.179	0.01573
914.108	0.01565
916.036	0.01556
917.965	0.01546
919.893	0.01537
921.822	0.01523
923.75	0.01502
925.679	0.0148
927.607	0.01461
929.536	0.01444
931.464	0.01427
933.393	0.01407
935.321	0.01392
937.25	0.0138
939.178	0.0137
941.107	0.01363
943.035	0.01357
944.964	0.01352
946.892	0.01349
948.821	0.01343
950.749	0.01338
952.678	0.01334
954.606	0.01331
956.535	0.01326
958.463	0.01321
960.392	0.01313
962.32	0.01307
964.249	0.01301
966.177	0.01295
968.106	0.01291
970.034	0.01287
971.963	0.01282
973.891	0.01275
975.82	0.01264
977.748	0.01252
979.677	0.01239
981.605	0.01226
983.534	0.01215
985.462	0.01206
987.391	0.01197
989.319	0.01191
991.248	0.01187
993.176	0.01186
995.105	0.01185
997.033	0.01182
998.962	0.01176
1000.89	0.01173
1002.82	0.0117
1004.75	0.01168
1006.68	0.01167
1008.6	0.0117
1010.53	0.01177
1012.46	0.01182
1014.39	0.01186
1016.32	0.01187
1018.25	0.01185
1020.17	0.01178
1022.1	0.01166
1024.03	0.01152
1025.96	0.01137
1027.89	0.0112
1029.82	0.011
1031.75	0.01079
1033.67	0.01057
1035.6	0.01035
1037.53	0.0101
1039.46	0.00982
1041.39	0.00949
1043.32	0.00911
1045.25	0.00868
1047.17	0.00821
1049.1	0.00772
1051.03	0.0072
1052.96	0.00668
1054.89	0.00615
1056.82	0.00563
1058.74	0.00515
1060.67	0.00468
1062.6	0.00423
1064.53	0.00381
1066.46	0.00344
1068.39	0.00308
1070.32	0.00274
1072.24	0.00237
1074.17	0.002
1076.1	0.00167
1078.03	0.00137
1079.96	0.0011
1081.89	0.000878111
1083.82	0.000689738
1085.74	0.000531501
1087.67	0.000404123
1089.6	0.000313048
1091.53	0.00024288
1093.46	0.000230339
1095.39	0.000246058
1097.32	0.000277876
1099.24	0.000324076
1101.17	0.000407694
1103.1	0.000538688
1105.03	0.000689781
1106.96	0.000847105
1108.89	0.00104
1110.81	0.00123
1112.74	0.00142
1114.67	0.00161
1116.6	0.00178
1118.53	0.00193
1120.46	0.00209
1122.38	0.00225
1124.31	0.00242
1126.24	0.0026
1128.17	0.00276
1130.1	0.00289
1132.03	0.003
1133.96	0.00312
1135.88	0.00323
1137.81	0.00329
1139.74	0.00333
1141.67	0.00333
1143.6	0.0033
1145.53	0.00326
1147.46	0.00319
1149.38	0.00312
1151.31	0.00303
1153.24	0.00294
1155.17	0.00287
1157.1	0.00281
1159.03	0.00279
1160.95	0.00281
1162.88	0.00286
1164.81	0.00293
1166.74	0.00303
1168.67	0.00313
1170.6	0.00323
1172.53	0.00332
1174.45	0.0034
1176.38	0.00347
1178.31	0.00352
1180.24	0.00359
1182.17	0.00368
1184.1	0.00377
1186.03	0.00387
1187.95	0.00397
1189.88	0.00408
1191.81	0.00421
1193.74	0.00438
1195.67	0.00453
1197.6	0.00466
1199.53	0.00479
1201.45	0.00491
1203.38	0.00501
1205.31	0.00512
1207.24	0.00525
1209.17	0.00536
1211.1	0.00545
1213.03	0.00554
1214.95	0.0056
1216.88	0.00565
1218.81	0.0057
1220.74	0.00572
1222.67	0.00571
1224.6	0.00571
1226.52	0.00571
1228.45	0.00569
1230.38	0.00565
1232.31	0.0056
1234.24	0.00553
1236.17	0.00543
1238.1	0.00531
1240.02	0.00519
1241.95	0.00505
1243.88	0.00491
1245.81	0.00478
1247.74	0.00469
1249.67	0.00469
1251.6	0.0048
1253.52	0.00501
1255.45	0.00529
1257.38	0.00565
1259.31	0.0061
1261.24	0.00661
1263.17	0.00718
1265.09	0.00775
1267.02	0.00831
1268.95	0.00882
1270.88	0.00928
1272.81	0.00969
1274.74	0.01005
1276.66	0.01035
1278.59	0.0106
1280.52	0.01078
1282.45	0.01092
1284.38	0.01103
1286.31	0.01111
1288.24	0.01113
1290.16	0.01112
1292.09	0.01108
1294.02	0.01102
1295.95	0.01096
1297.88	0.0109
1299.81	0.01083
1301.74	0.01074
1303.66	0.01062
1305.59	0.01046
1307.52	0.01028
1309.45	0.01007
1311.38	0.00983
1313.31	0.00959
1315.23	0.00935
1317.16	0.00914
1319.09	0.00898
1321.02	0.0089
1322.95	0.00888
1324.88	0.00891
1326.81	0.00897
1328.73	0.00908
1330.66	0.00917
1332.59	0.00924
1334.52	0.00926
1336.45	0.00924
1338.38	0.00918
1340.31	0.00909
1342.23	0.00897
1344.16	0.00883
1346.09	0.00868
1348.02	0.00852
1349.95	0.00838
1351.88	0.00831
1353.81	0.00827
1355.73	0.00826
1357.66	0.00826
1359.59	0.00825
1361.52	0.00824
1363.45	0.00828
1365.38	0.00832
1367.31	0.00837
1369.23	0.00841
1371.16	0.00841
1373.09	0.00836
1375.02	0.00835
1376.95	0.00841
1378.88	0.00847
1380.8	0.00845
1382.73	0.00847
1384.66	0.00851
1386.59	0.00856
1388.52	0.00867
1390.45	0.00879
1392.38	0.00888
1394.3	0.00897
1396.23	0.00901
1398.16	0.009
1400.09	0.00895
1402.02	0.00891
1403.95	0.00877
1405.88	0.00856
1407.8	0.00851
1409.73	0.00854
1411.66	0.00856
1413.59	0.00857
1415.52	0.00853
1417.45	0.00847
1419.37	0.00846
1421.3	0.00838
1423.23	0.00821
1425.16	0.00818
1427.09	0.00817
1429.02	0.0081
1430.94	0.00795
1432.87	0.00779
1434.8	0.00769
1436.73	0.00752
1438.66	0.00726
1440.59	0.00689
1442.52	0.00634
1444.44	0.00601
1446.37	0.00598
1448.3	0.00596
1450.23	0.0059
1452.16	0.00601
1454.09	0.00612
1456.02	0.0061
1457.94	0.00588
1459.87	0.00563
1461.8	0.00549
1463.73	0.00538
1465.66	0.00516
1467.59	0.00484
1469.52	0.00451
1471.44	0.00445
1473.37	0.00448
1475.3	0.00437
1477.23	0.00424
1479.16	0.00428
1481.09	0.00429
1483.01	0.00414
1484.94	0.00407
1486.87	0.00424
1488.8	0.00451
1490.73	0.00456
1492.66	0.00442
1494.59	0.00452
1496.51	0.00484
1498.44	0.00508
1500.37	0.00523
1502.3	0.0053
1504.23	0.00537
1506.16	0.00537
1508.09	0.00521
1510.01	0.00522
1511.94	0.00535
1513.87	0.00541
1515.8	0.00528
1517.73	0.00491
1519.66	0.00453
1521.58	0.00459
1523.51	0.00464
1525.44	0.00432
1527.37	0.0041
1529.3	0.00414
1531.23	0.00433
1533.15	0.00456
1535.08	0.0048
1537.01	0.00508
1538.94	0.00517
1540.87	0.00511
1542.8	0.00489
1544.73	0.00442
1546.65	0.00419
1548.58	0.00442
1550.51	0.00453
1552.44	0.00449
1554.37	0.00462
1556.3	0.00486
1558.23	0.00512
1560.15	0.00521
1562.08	0.00495
1564.01	0.00469
1565.94	0.00447
1567.87	0.00413
1569.8	0.00372
1571.72	0.00336
1573.65	0.0034
1575.58	0.00356
1577.51	0.00346
1579.44	0.00324
1581.37	0.00295
1583.3	0.00271
1585.22	0.00258
1587.15	0.00237
1589.08	0.00216
1591.01	0.00218
1592.94	0.00228
1594.87	0.00229
1596.8	0.00231
1598.72	0.00232
1600.65	0.00227
1602.58	0.00211
1604.51	0.00213
1606.44	0.00231
1608.37	0.00243
1610.3	0.00251
1612.22	0.00263
1614.15	0.00272
1616.08	0.00278
1618.01	0.00281
1619.94	0.00271
1621.87	0.0025
1623.8	0.00248
1625.72	0.00256
1627.65	0.00253
1629.58	0.00244
1631.51	0.0024
1633.44	0.00238
1635.37	0.00243
1637.29	0.00243
1639.22	0.00227
1641.15	0.00248
1643.08	0.00298
1645.01	0.00332
1646.94	0.00338
1648.87	0.00333
1650.79	0.00346
1652.72	0.00348
1654.65	0.00315
1656.58	0.00268
1658.51	0.0022
1660.44	0.00176
1662.37	0.00143
1664.29	0.00109
1666.22	0.00083866
1668.15	0.00105
1670.08	0.00114
1672.01	0.00118
1673.94	0.00138
1675.86	0.00154
1677.79	0.00166
1679.72	0.00162
1681.65	0.00131
1683.58	0.00118
1685.51	0.00113
1687.43	0.00107
1689.36	0.00135
1691.29	0.00167
1693.22	0.00177
1695.15	0.00174
1697.08	0.00165
1699.01	0.00172
1700.93	0.00173
1702.86	0.00144
1704.79	0.00111
1706.72	0.000874407
1708.65	0.000586795
1710.58	0.000409468
1712.51	0.000280236
1714.43	0.000251431
1716.36	0.00037606
1718.29	0.00026957
1720.22	6.82915e-05
1722.15	0.000110403
1724.08	0.000254728
1726.01	0.00024078
1727.93	0.000225008
1729.86	0.000273474
1731.79	0.00047767
1733.72	0.000742968
1735.65	0.00081628
1737.58	0.000767529
1739.51	0.000779714
1741.43	0.000722506
1743.36	0.000541825
1745.29	0.000339459
1747.22	0.000161654
1749.15	0.000263894
1751.08	0.000408608
1753	0.000374201
1754.93	0.000335462
1756.86	0.00024566
1758.79	0.000127361
1760.72	0.000153027
1762.65	0.000265634
1764.58	0.000408
1766.5	0.000588508
1768.43	0.000691421
1770.36	0.000700587
1772.29	0.000702154
1774.22	0.000662213
1776.15	0.000600325
1778.07	0.000490949
1780	0.000346627
1781.93	0.000273108
1783.86	0.000237098
1785.79	0.000261922
1787.72	0.00042947
1789.65	0.000594474
1791.57	0.000689219
1793.5	0.000728976
1795.43	0.000716131
1797.36	0.000656821
1799.29	0.000614182
1801.22	0.000580489
1803.14	0.000477524
1805.07	0.000390864
1807	0.000397819
1808.93	0.000428438
1810.86	0.000386577
1812.79	0.00037588
1814.72	0.000408908
1816.64	0.000465417
1818.57	0.00056358
1820.5	0.000655851
1822.43	0.000714095
1824.36	0.000772563
1826.29	0.00084452
1828.21	0.000856887
1830.14	0.000768317
1832.07	0.000753668
1834	0.000804553
1835.93	0.000832809
1837.86	0.000847275
1839.79	0.000882018
1841.71	0.000886829
1843.64	0.0008967
1845.57	0.000950599
1847.5	0.000951883
1849.43	0.000896792
1851.36	0.000797849
1853.29	0.000659088
1855.21	0.000487354
1857.14	0.000403741
1859.07	0.000481147
1861	0.000575189
1862.93	0.000620691
1864.86	0.000653804
1866.79	0.00066356
1868.71	0.000648764
1870.64	0.000627989
1872.57	0.000588297
1874.5	0.00050918
1876.43	0.000410985
1878.36	0.000330905
1880.29	0.000244454
1882.21	0.000188988
1884.14	0.000207303
1886.07	0.000221121
1888	0.000203993
1889.93	0.00019788
1891.86	0.000191165
1893.78	0.000166201
1895.71	0.000111658
1897.64	7.42987e-05
1899.57	5.66469e-05
1901.5	1.98611e-05
1903.43	-3.48335e-05
1905.36	-4.48507e-05
1907.28	-2.0087e-05
1909.21	2.98464e-05
1911.14	0.000112677
1913.07	0.000199727
1915	0.000259977
1916.93	0.000290823
1918.86	0.000295316
1920.78	0.00025141
1922.71	0.000188684
1924.64	0.000131448
1926.57	5.38035e-05
1928.5	-5.14708e-05
1930.43	-0.000127194
1932.35	-0.000124258
1934.28	-6.78239e-05
1936.21	-1.98136e-05
1938.14	2.44351e-05
1940.07	8.18444e-05
1942	0.000119223
1943.92	0.000126154
1945.85	0.000131267
1947.78	0.000139514
1949.71	0.00012436
1951.64	8.61704e-05
1953.57	3.59385e-05
1955.5	2.40718e-05
1957.42	5.75709e-05
1959.35	8.3111e-05
1961.28	0.000113818
1963.21	0.000134005
1965.14	0.000146513
1967.07	0.000186461
1969	0.000208123
1970.92	0.000206884
1972.85	0.000205648
1974.78	0.000201081
1976.71	0.000169985
1978.64	0.000143133
1980.57	0.000145877
1982.49	0.000157599
1984.42	0.00016774
1986.35	0.000179859
1988.28	0.000206847
1990.21	0.000219472
1992.14	0.000219943
1994.07	0.000222599
1995.99	0.000206796
1997.92	0.000174236
1999.85	0.00013977
2001.78	9.65606e-05
2003.71	4.42338e-05
2005.64	1.03718e-05
2007.57	-7.224e-07
2009.49	1.72205e-05
2011.42	4.43503e-05
2013.35	8.81746e-05
2015.28	0.000121043
2017.21	0.000141248
2019.14	0.000162641
2021.07	0.000179176
2022.99	0.000183256
2024.92	0.000181941
2026.85	0.000187665
2028.78	0.000185921
2030.71	0.00018537
2032.64	0.00020061
2034.57	0.000214677
2036.49	0.000231708
2038.42	0.000259966
2040.35	0.000290165
2042.28	0.000322943
2044.21	0.000366375
2046.14	0.000411452
2048.06	0.000433436
2049.99	0.000442497
2051.92	0.000467884
2053.85	0.000504703
2055.78	0.00053863
2057.71	0.000569143
2059.64	0.000581665
2061.56	0.000578513
2063.49	0.000581411
2065.42	0.000583064
2067.35	0.000572469
2069.28	0.000563419
2071.21	0.000559012
2073.14	0.000546609
2075.06	0.000524183
2076.99	0.000509643
2078.92	0.000501933
2080.85	0.00049146
2082.78	0.000489945
2084.71	0.000490723
2086.63	0.000483514
2088.56	0.000502632
2090.49	0.000527211
2092.42	0.000538861
2094.35	0.000536803
2096.28	0.000528566
2098.2	0.000523774
2100.13	0.00051077
2102.06	0.000505327
2103.99	0.00049733
2105.92	0.000464426
2107.85	0.000442498
2109.78	0.000449614
2111.7	0.000458599
2113.63	0.000467957
2115.56	0.000471853
2117.49	0.000456247
2119.42	0.000441814
2121.35	0.000427189
2123.28	0.000408145
2125.2	0.000402425
2127.13	0.000413979
2129.06	0.00043022
2130.99	0.000432516
2132.92	0.000422713
2134.85	0.000431433
2136.78	0.000439032
2138.7	0.000442669
2140.63	0.000448633
2142.56	0.000427108
2144.49	0.000403628
2146.42	0.000387481
2148.35	0.000373327
2150.27	0.000377101
2152.2	0.000406483
2154.13	0.000436978
2156.06	0.000441255
2157.99	0.000431716
2159.92	0.000417528
2161.84	0.000411322
2163.77	0.000407521
2165.7	0.000407207
2167.63	0.000399789
2169.56	0.000375251
2171.49	0.000349262
2173.42	0.000322456
2175.34	0.000311194
2177.27	0.000322165
2179.2	0.000323424
2181.13	0.000308792
2183.06	0.000301105
2184.99	0.000307362
2186.92	0.00031665
2188.84	0.000335272
2190.77	0.000347469
2192.7	0.00032952
2194.63	0.000304045
2196.56	0.000290697
2198.49	0.000275392
2200.41	0.000270982
2202.34	0.000283473
2204.27	0.000291472
2206.2	0.000286831
2208.13	0.000285903
2210.06	0.000299224
2211.99	0.000313761
2213.91	0.000323554
2215.84	0.000334877
2217.77	0.000337675
2219.7	0.000314838
2221.63	0.000287109
2223.56	0.000274085
2225.49	0.000273275
2227.41	0.000293412
2229.34	0.00031237
2231.27	0.000315575
2233.2	0.000321608
2235.13	0.00033099
2237.06	0.000348644
2238.99	0.00036574
2240.91	0.000382665
2242.84	0.00041198
2244.77	0.000435615
2246.7	0.000442719
2248.63	0.00044945
2250.56	0.000468122
2252.49	0.00049338
2254.41	0.000505758
2256.34	0.000485605
2258.27	0.000450741
2260.2	0.000428871
2262.13	0.000417375
2264.06	0.000404002
2265.98	0.000363002
2267.91	0.000310327
2269.84	0.000288479
2271.77	0.00027251
2273.7	0.000241178
2275.63	0.000213675
2277.55	0.00019597
2279.48	0.000167303
2281.41	0.00013508
2283.34	9.92504e-05
2285.27	7.39062e-05
2287.2	5.64486e-05
2289.13	5.44334e-05
2291.05	6.33295e-05
2292.98	7.47804e-05
2294.91	0.000101148
2296.84	0.00014771
2298.77	0.000184028
2300.7	0.000199984
2302.63	0.000227141
2304.55	0.000251884
2306.48	0.000280624
2308.41	0.000337177
2310.34	0.000410825
2312.27	0.000490397
2314.2	0.00059426
2316.12	0.000758961
2318.05	0.000954619
2319.98	0.00115
2321.91	0.00137
2323.84	0.00159
2325.77	0.00179
2327.7	0.00198
2329.62	0.00218
2331.55	0.00235
2333.48	0.0025
2335.41	0.00257
2337.34	0.0025
2339.27	0.0023
2341.2	0.00206
2343.12	0.00182
2345.05	0.00162
2346.98	0.00153
2348.91	0.00157
2350.84	0.00171
2352.77	0.00196
2354.7	0.00233
2356.62	0.00276
2358.55	0.00317
2360.48	0.00348
2362.41	0.00362
2364.34	0.00352
2366.27	0.00325
2368.2	0.00285
2370.12	0.00238
2372.05	0.0019
2373.98	0.00144
2375.91	0.00104
2377.84	0.000704421
2379.77	0.000468108
2381.69	0.000329149
2383.62	0.000267433
2385.55	0.000256441
2387.48	0.000282256
2389.41	0.000339506
2391.34	0.000411123
2393.26	0.000477264
2395.19	0.000513692
2397.12	0.000538437
2399.05	0.000567354
2400.98	0.000601686
2402.91	0.00064261
2404.84	0.000674501
2406.76	0.000698015
2408.69	0.000719984
2410.62	0.000742559
2412.55	0.000767768
2414.48	0.00078508
2416.41	0.000792102
2418.34	0.000804477
2420.26	0.000820035
2422.19	0.000827891
2424.12	0.000840992
2426.05	0.000867595
2427.98	0.000892913
2429.91	0.000904305
2431.84	0.0009074
2433.76	0.000910351
2435.69	0.0009195
2437.62	0.000930911
2439.55	0.000930919
2441.48	0.000915492
2443.41	0.000911856
2445.33	0.000913987
2447.26	0.000922579
2449.19	0.000939707
2451.12	0.000956203
2453.05	0.000964105
2454.98	0.000973731
2456.91	0.000977245
2458.83	0.000982762
2460.76	0.000989811
2462.69	0.00101
2464.62	0.00103
2466.55	0.00105
2468.48	0.00107
2470.41	0.00109
2472.33	0.0011
2474.26	0.00111
2476.19	0.0011
2478.12	0.00108
2480.05	0.00106
2481.98	0.00105
2483.91	0.00103
2485.83	0.00101
2487.76	0.001
2489.69	0.00102
2491.62	0.00102
2493.55	0.00101
2495.47	0.000985465
2497.4	0.000974292
2499.33	0.000962695
2501.26	0.000938131
2503.19	0.000911012
2505.12	0.000900231
2507.05	0.000893665
2508.97	0.000896978
2510.9	0.000911013
2512.83	0.000914459
2514.76	0.000902964
2516.69	0.000899123
2518.62	0.000898959
2520.55	0.000904449
2522.47	0.000900731
2524.4	0.000886459
2526.33	0.000887871
2528.26	0.000903412
2530.19	0.000918255
2532.12	0.000930317
2534.05	0.000938797
2535.97	0.000940219
2537.9	0.000941261
2539.83	0.000920106
2541.76	0.000880802
2543.69	0.000868866
2545.62	0.000880038
2547.55	0.000895379
2549.47	0.000906186
2551.4	0.000929502
2553.33	0.000970856
2555.26	0.001
2557.19	0.00103
2559.12	0.00106
2561.04	0.00108
2562.97	0.00108
2564.9	0.00107
2566.83	0.00106
2568.76	0.00102
2570.69	0.001
2572.61	0.00101
2574.54	0.00104
2576.47	0.00105
2578.4	0.00106
2580.33	0.00106
2582.26	0.00106
2584.19	0.00107
2586.11	0.00109
2588.04	0.0011
2589.97	0.00107
2591.9	0.00102
2593.83	0.000975786
2595.76	0.000936062
2597.69	0.000922013
2599.61	0.000900747
2601.54	0.0008787
2603.47	0.000869894
2605.4	0.000866113
2607.33	0.000867182
2609.26	0.000868233
2611.18	0.000871632
2613.11	0.000889911
2615.04	0.000918109
2616.97	0.000945045
2618.9	0.000973903
2620.83	0.001
2622.76	0.00103
2624.68	0.00103
2626.61	0.000996045
2628.54	0.000977339
2630.47	0.00096731
2632.4	0.00094445
2634.33	0.000918429
2636.26	0.000894701
2638.18	0.000885173
2640.11	0.000894378
2642.04	0.000928896
2643.97	0.000972747
2645.9	0.00101
2647.83	0.00103
2649.76	0.00104
2651.68	0.00102
2653.61	0.000994939
2655.54	0.000966707
2657.47	0.000935441
2659.4	0.000918924
2661.33	0.000908951
2663.26	0.000903126
2665.18	0.000917809
2667.11	0.000952498
2669.04	0.000992891
2670.97	0.00102
2672.9	0.00104
2674.83	0.00107
2676.75	0.00108
2678.68	0.00107
2680.61	0.00105
2682.54	0.00104
2684.47	0.00102
2686.4	0.00101
2688.32	0.00101
2690.25	0.00102
2692.18	0.00104
2694.11	0.00105
2696.04	0.00105
2697.97	0.00105
2699.9	0.00106
2701.82	0.00107
2703.75	0.00107
2705.68	0.00106
2707.61	0.00106
2709.54	0.00107
2711.47	0.00108
2713.4	0.00109
2715.32	0.00109
2717.25	0.00107
2719.18	0.00107
2721.11	0.00109
2723.04	0.00111
2724.97	0.00115
2726.89	0.0012
2728.82	0.00122
2730.75	0.00124
2732.68	0.00124
2734.61	0.00122
2736.54	0.00121
2738.47	0.00121
2740.39	0.00119
2742.32	0.00119
2744.25	0.00119
2746.18	0.0012
2748.11	0.00122
2750.04	0.00125
2751.97	0.0013
2753.89	0.00133
2755.82	0.00134
2757.75	0.00133
2759.68	0.00131
2761.61	0.00128
2763.54	0.00128
2765.47	0.00128
2767.39	0.00128
2769.32	0.00128
2771.25	0.00127
2773.18	0.00124
2775.11	0.00123
2777.04	0.00125
2778.97	0.00127
2780.89	0.00129
2782.82	0.0013
2784.75	0.0013
2786.68	0.00131
2788.61	0.00137
2790.53	0.00141
2792.46	0.00144
2794.39	0.00146
2796.32	0.00145
2798.25	0.00142
2800.18	0.00139
2802.11	0.00137
2804.03	0.00136
2805.96	0.00137
2807.89	0.00136
2809.82	0.00134
2811.75	0.00132
2813.68	0.00134
2815.61	0.00136
2817.53	0.00136
2819.46	0.00136
2821.39	0.00136
2823.32	0.00134
2825.25	0.00133
2827.18	0.00134
2829.11	0.00134
2831.03	0.00136
2832.96	0.00135
2834.89	0.00128
2836.82	0.00114
2838.75	0.00101
2840.68	0.000935072
2842.61	0.0008934
2844.53	0.00087228
2846.46	0.000897006
2848.39	0.000966329
2850.32	0.00108
2852.25	0.00125
2854.18	0.00143
2856.1	0.00159
2858.03	0.00172
2859.96	0.00179
2861.89	0.00177
2863.82	0.00172
2865.75	0.00172
2867.68	0.00174
2869.6	0.00176
2871.53	0.00177
2873.46	0.00178
2875.39	0.00179
2877.32	0.00182
2879.25	0.00187
2881.18	0.00189
2883.1	0.00187
2885.03	0.00185
2886.96	0.00183
2888.89	0.00181
2890.82	0.0018
2892.75	0.00182
2894.67	0.00184
2896.6	0.00186
2898.53	0.00187
2900.46	0.00182
2902.39	0.00172
2904.32	0.00161
2906.24	0.00151
2908.17	0.00141
2910.1	0.00135
2912.03	0.00134
2913.96	0.00137
2915.89	0.00145
2917.82	0.00157
2919.74	0.00172
2921.67	0.00189
2923.6	0.00208
2925.53	0.00225
2927.46	0.00235
2929.39	0.00243
2931.32	0.00249
2933.24	0.00253
2935.17	0.00255
2937.1	0.00255
2939.03	0.00256
2940.96	0.00254
2942.89	0.00251
2944.82	0.00246
2946.74	0.00242
2948.67	0.00239
2950.6	0.00237
2952.53	0.00237
2954.46	0.00238
2956.39	0.00243
2958.32	0.00248
2960.24	0.00249
2962.17	0.00249
2964.1	0.00249
2966.03	0.0025
2967.96	0.00251
2969.89	0.00249
2971.81	0.00247
2973.74	0.00245
2975.67	0.00243
2977.6	0.00241
2979.53	0.00243
2981.46	0.00245
2983.39	0.00249
2985.31	0.00253
2987.24	0.00252
2989.17	0.00249
2991.1	0.00247
2993.03	0.00247
2994.96	0.00247
2996.89	0.00245
2998.81	0.00244
3000.74	0.00244
3002.67	0.00247
3004.6	0.00251
3006.53	0.00256
3008.46	0.0026
3010.38	0.00264
3012.31	0.00268
3014.24	0.00267
3016.17	0.00264
3018.1	0.00263
3020.03	0.00262
3021.95	0.00261
3023.88	0.0026
3025.81	0.00261
3027.74	0.00263
3029.67	0.00268
3031.6	0.0027
3033.53	0.00272
3035.45	0.00273
3037.38	0.00273
3039.31	0.00272
3041.24	0.0027
3043.17	0.0027
3045.1	0.00274
3047.03	0.00278
3048.95	0.00283
3050.88	0.00286
3052.81	0.0029
3054.74	0.00295
3056.67	0.00302
3058.6	0.00306
3060.53	0.00307
3062.45	0.00307
3064.38	0.00306
3066.31	0.00304
3068.24	0.00304
3070.17	0.0031
3072.1	0.00316
3074.03	0.0032
3075.95	0.00323
3077.88	0.00327
3079.81	0.00331
3081.74	0.00337
3083.67	0.00342
3085.6	0.00345
3087.52	0.00349
3089.45	0.00352
3091.38	0.00356
3093.31	0.00361
3095.24	0.00369
3097.17	0.00376
3099.09	0.00382
3101.02	0.00388
3102.95	0.00394
3104.88	0.00397
3106.81	0.004
3108.74	0.00403
3110.67	0.00407
3112.59	0.00412
3114.52	0.00418
3116.45	0.00426
3118.38	0.00432
3120.31	0.00436
3122.24	0.00439
3124.17	0.0044
3126.09	0.00442
3128.02	0.00446
3129.95	0.00449
3131.88	0.00451
3133.81	0.00457
3135.74	0.00462
3137.66	0.00469
3139.59	0.00476
3141.52	0.00484
3143.45	0.0049
3145.38	0.00492
3147.31	0.00492
3149.24	0.0049
3151.16	0.00485
3153.09	0.00481
3155.02	0.0048
3156.95	0.00479
3158.88	0.0048
3160.81	0.00481
3162.74	0.00482
3164.66	0.00485
3166.59	0.00491
3168.52	0.00496
3170.45	0.00499
3172.38	0.00501
3174.31	0.00502
3176.24	0.00501
3178.16	0.00499
3180.09	0.00499
3182.02	0.00499
3183.95	0.00498
3185.88	0.00497
3187.81	0.00498
3189.73	0.00501
3191.66	0.00505
3193.59	0.00507
3195.52	0.00508
3197.45	0.00509
3199.38	0.00511
3201.3	0.00515
3203.23	0.0052
3205.16	0.00523
3207.09	0.00524
3209.02	0.00527
3210.95	0.00531
3212.88	0.00536
3214.8	0.00542
3216.73	0.00546
3218.66	0.00547
3220.59	0.00547
3222.52	0.00551
3224.45	0.00556
3226.38	0.00561
3228.3	0.00568
3230.23	0.00572
3232.16	0.00573
3234.09	0.00577
3236.02	0.00582
3237.95	0.00586
3239.88	0.00589
3241.8	0.00592
3243.73	0.00596
3245.66	0.006
3247.59	0.00605
3249.52	0.00609
3251.45	0.00614
3253.38	0.0062
3255.3	0.00629
3257.23	0.00635
3259.16	0.00638
3261.09	0.00642
3263.02	0.00643
3264.95	0.00644
3266.87	0.00646
3268.8	0.00649
3270.73	0.00652
3272.66	0.00652
3274.59	0.00651
3276.52	0.00652
3278.45	0.00656
3280.37	0.00662
3282.3	0.00667
3284.23	0.00668
3286.16	0.00668
3288.09	0.00668
3290.02	0.00667
3291.95	0.00665
3293.87	0.00664
3295.8	0.00662
3297.73	0.00659
3299.66	0.00654
3301.59	0.00651
3303.52	0.0065
3305.44	0.00649
3307.37	0.00645
3309.3	0.00643
3311.23	0.0064
3313.16	0.00637
3315.09	0.00635
3317.01	0.00634
3318.94	0.00633
3320.87	0.00632
3322.8	0.00631
3324.73	0.00629
3326.66	0.00628
3328.59	0.00627
3330.51	0.00627
3332.44	0.00627
3334.37	0.00626
3336.3	0.00628
3338.23	0.00631
3340.16	0.00634
3342.09	0.00635
3344.01	0.00636
3345.94	0.00634
3347.87	0.00634
3349.8	0.00634
3351.73	0.00633
3353.66	0.00633
3355.59	0.00633
3357.51	0.00631
3359.44	0.00629
3361.37	0.00629
3363.3	0.00632
3365.23	0.00633
3367.16	0.0063
3369.09	0.00625
3371.01	0.0062
3372.94	0.00617
3374.87	0.00614
3376.8	0.00613
3378.73	0.00611
3380.66	0.00611
3382.58	0.0061
3384.51	0.00608
3386.44	0.00608
3388.37	0.00609
3390.3	0.00609
3392.23	0.00605
3394.16	0.00601
3396.08	0.00599
3398.01	0.00599
3399.94	0.00597
3401.87	0.00593
3403.8	0.0059
3405.73	0.00587
3407.66	0.00583
3409.58	0.00579
3411.51	0.00577
3413.44	0.00576
3415.37	0.00574
3417.3	0.00568
3419.23	0.00566
3421.15	0.00565
3423.08	0.00565
3425.01	0.00566
3426.94	0.00567
3428.87	0.00566
3430.8	0.00562
3432.72	0.00557
3434.65	0.00552
3436.58	0.00548
3438.51	0.00545
3440.44	0.00543
3442.37	0.00538
3444.3	0.00532
3446.22	0.00525
3448.15	0.00515
3450.08	0.00505
3452.01	0.00499
3453.94	0.00493
3455.87	0.00486
3457.8	0.00477
3459.72	0.00467
3461.65	0.0046
3463.58	0.00456
3465.51	0.00453
3467.44	0.0045
3469.37	0.00449
3471.3	0.00448
3473.22	0.00443
3475.15	0.00438
3477.08	0.00435
3479.01	0.00431
3480.94	0.00428
3482.87	0.00425
3484.79	0.00421
3486.72	0.00419
3488.65	0.00416
3490.58	0.00411
3492.51	0.00406
3494.44	0.00403
3496.36	0.004
3498.29	0.00397
3500.22	0.00396
3502.15	0.00394
3504.08	0.00394
3506.01	0.00394
3507.94	0.00391
3509.86	0.00388
3511.79	0.00387
3513.72	0.00385
3515.65	0.00384
3517.58	0.00382
3519.51	0.00382
3521.44	0.00379
3523.36	0.00374
3525.29	0.0037
3527.22	0.00367
3529.15	0.00364
3531.08	0.00363
3533.01	0.00362
3534.94	0.0036
3536.86	0.00361
3538.79	0.00363
3540.72	0.00366
3542.65	0.00371
3544.58	0.00374
3546.51	0.00373
3548.43	0.00368
3550.36	0.00362
3552.29	0.00353
3554.22	0.00347
3556.15	0.00351
3558.08	0.00361
3560.01	0.00369
3561.93	0.00374
3563.86	0.00376
3565.79	0.00375
3567.72	0.00374
3569.65	0.00368
3571.58	0.00355
3573.51	0.00337
3575.43	0.00329
3577.36	0.00329
3579.29	0.00329
3581.22	0.00332
3583.15	0.00342
3585.08	0.00351
3587.01	0.00353
3588.93	0.00352
3590.86	0.00348
3592.79	0.0034
3594.72	0.00328
3596.65	0.00318
3598.58	0.00309
3600.5	0.00309
3602.43	0.00321
3604.36	0.00329
3606.29	0.0033
3608.22	0.00339
3610.15	0.00352
3612.07	0.00358
3614	0.00347
3615.93	0.00336
3617.86	0.00341
3619.79	0.00347
3621.72	0.0035
3623.65	0.00356
3625.57	0.00356
3627.5	0.00348
3629.43	0.00336
3631.36	0.00315
3633.29	0.0029
3635.22	0.00269
3637.15	0.00258
3639.07	0.00261
3641	0.00261
3642.93	0.00272
3644.86	0.00305
3646.79	0.0033
3648.72	0.00344
3650.64	0.00348
3652.57	0.00338
3654.5	0.00315
3656.43	0.00283
3658.36	0.0026
3660.29	0.00236
3662.22	0.0022
3664.14	0.00246
3666.07	0.00284
3668	0.00307
3669.93	0.00321
3671.86	0.00331
3673.79	0.00319
3675.72	0.00299
3677.64	0.00289
3679.57	0.00282
3681.5	0.00271
3683.43	0.00259
3685.36	0.00255
3687.29	0.00242
3689.22	0.00233
3691.14	0.00247
3693.07	0.0025
3695	0.00236
3696.93	0.00206
3698.86	0.00173
3700.79	0.00154
3702.72	0.00152
3704.64	0.00161
3706.57	0.00166
3708.5	0.0016
3710.43	0.00147
3712.36	0.00134
3714.29	0.00126
3716.21	0.00126
3718.14	0.00119
3720.07	0.00108
3722	0.000987581
3723.93	0.00107
3725.86	0.0014
3727.78	0.00178
3729.71	0.00188
3731.64	0.00194
3733.57	0.00224
3735.5	0.00245
3737.43	0.00264
3739.36	0.00293
3741.28	0.0033
3743.21	0.00347
3745.14	0.00343
3747.07	0.00339
3749	0.00337
3750.93	0.00328
3752.86	0.00304
3754.78	0.0026
3756.71	0.00206
3758.64	0.00179
3760.57	0.00169
3762.5	0.00142
3764.43	0.00125
3766.36	0.00121
3768.28	0.00128
3770.21	0.00125
3772.14	0.00124
3774.07	0.00129
3776	0.00134
3777.93	0.00128
3779.85	0.00121
3781.78	0.00113
3783.71	0.00111
3785.64	0.00111
3787.57	0.00102
3789.5	0.00109
3791.43	0.00122
3793.35	0.0013
3795.28	0.00155
3797.21	0.00178
3799.14	0.00193
3801.07	0.00192
3803	0.00186
3804.93	0.00191
3806.85	0.00185
3808.78	0.00181
3810.71	0.00189
3812.64	0.00185
3814.57	0.0018
3816.5	0.00186
3818.43	0.00182
3820.35	0.00172
3822.28	0.00168
3824.21	0.00157
3826.14	0.00152
3828.07	0.00151
3830	0.00159
3831.92	0.00178
3833.85	0.00188
3835.78	0.00198
3837.71	0.00192
3839.64	0.00159
3841.57	0.00157
3843.49	0.0018
3845.42	0.002
3847.35	0.0021
3849.28	0.00209
3851.21	0.00209
3853.14	0.00225
3855.07	0.0023
3856.99	0.00224
3858.92	0.00224
3860.85	0.00208
3862.78	0.00177
3864.71	0.00131
3866.64	0.000946246
3868.57	0.00105
3870.49	0.00119
3872.42	0.00113
3874.35	0.00111
3876.28	0.00103
3878.21	0.000929831
3880.14	0.000949912
3882.07	0.000928502
3883.99	0.000886999
3885.92	0.000883307
3887.85	0.000824624
3889.78	0.000838604
3891.71	0.000888562
3893.64	0.00097278
3895.56	0.00107
3897.49	0.00109
3899.42	0.00107
3901.35	0.00109
3903.28	0.000990895
3905.21	0.000883916
3907.14	0.000838039
3909.06	0.000727552
3910.99	0.000538455
3912.92	0.000382789
3914.85	0.000304819
3916.78	0.000308732
3918.71	0.000403913
3920.64	0.000521679
3922.56	0.000586048
3924.49	0.000595099
3926.42	0.000547122
3928.35	0.000477752
3930.28	0.00043611
3932.21	0.00043463
3934.13	0.000427207
3936.06	0.000422086
3937.99	0.000399243
3939.92	0.000385801
3941.85	0.000371505
3943.78	0.00037021
3945.7	0.000384041
3947.63	0.000402837
3949.56	0.000412687
3951.49	0.000403557
3953.42	0.000354278
3955.35	0.000296946
3957.28	0.000285354
3959.2	0.000283836
3961.13	0.000260165
3963.06	0.000243581
3964.99	0.00023763
3966.92	0.000258375
3968.85	0.000296993
3970.78	0.000338958
3972.7	0.000375623
3974.63	0.000418806
3976.56	0.000468409
3978.49	0.000500274
3980.42	0.000508754
3982.35	0.000499992
3984.28	0.000514277
3986.2	0.000529451
3988.13	0.000501362
3990.06	0.000462446
3991.99	0.000451033
3993.92	0.000449755
3995.85	0.000460346
3997.78	0.000465481
3999.7	0.000458874
4001.63	0.000449506
4003.56	0.00043572
4005.49	0.000397999
4007.42	0.00036134
4009.35	0.00033047
4011.27	0.000324956
4013.2	0.00033243
4015.13	0.000332018
4017.06	0.000332013
4018.99	0.000355704
4020.92	0.000401812
4022.84	0.000456512
4024.77	0.000500226
4026.7	0.000530569
4028.63	0.000566352
4030.56	0.000589762
4032.49	0.000590802
4034.42	0.000599865
4036.34	0.000601201
4038.27	0.000597204
4040.2	0.000598729
4042.13	0.000587457
4044.06	0.000552973
4045.99	0.000532096
4047.92	0.00052417
4049.84	0.000514894
4051.77	0.0004952
4053.7	0.000467253
4055.63	0.000446329
4057.56	0.000435293
4059.49	0.000426857
4061.41	0.000407514
4063.34	0.000381946
4065.27	0.000373584
4067.2	0.000385516
4069.13	0.000372547
4071.06	0.00035169
4072.99	0.000358243
4074.91	0.000367124
4076.84	0.000380474
4078.77	0.000382827
4080.7	0.00039258
4082.63	0.000419673
4084.56	0.000454592
4086.49	0.000487493
4088.41	0.00052784
4090.34	0.000561995
4092.27	0.000572069
4094.2	0.000559303
4096.13	0.000535235
4098.06	0.000533499
4099.98	0.000547804
4101.91	0.00053165
4103.84	0.000496207
4105.77	0.00045161
4107.7	0.000416362
4109.63	0.000377873
4111.56	0.000332328
4113.48	0.000306352
4115.41	0.000306118
4117.34	0.000301772
4119.27	0.000287769
4121.2	0.000285984
4123.13	0.000314778
4125.06	0.000378354
4126.98	0.000444731
4128.91	0.000481878
4130.84	0.00049403
4132.77	0.000494362
4134.7	0.000472486
4136.63	0.000436649
4138.56	0.000399775
4140.48	0.000378053
4142.41	0.0003644
4144.34	0.000346833
4146.27	0.000328342
4148.2	0.000326981
4150.13	0.000347171
4152.06	0.000383713
4153.98	0.000435382
4155.91	0.000480984
4157.84	0.000516021
4159.77	0.000543785
4161.7	0.000553818
4163.62	0.000550664
4165.55	0.000524263
4167.48	0.000503618
4169.41	0.000481241
4171.34	0.000433404
4173.27	0.000370058
4175.2	0.00032373
4177.12	0.000311911
4179.05	0.000333356
4180.98	0.000401444
4182.91	0.000483278
4184.84	0.000539842
4186.77	0.000567252
4188.7	0.000575012
4190.62	0.000586385
4192.55	0.000603273
4194.48	0.000632072
4196.41	0.000644846
4198.34	0.000613794
4200.27	0.000560988
4202.19	0.000504193
4204.12	0.000453639
4206.05	0.000428644
4207.98	0.0004148
4209.91	0.00038628
4211.84	0.000342376
4213.77	0.000312605
4215.69	0.000308715
4217.62	0.000337405
4219.55	0.000369419
4221.48	0.000389944
4223.41	0.00041262
4225.34	0.000426542
4227.27	0.000423469
4229.19	0.000388124
4231.12	0.000343209
4233.05	0.000315067
4234.98	0.000290433
4236.91	0.000262413
4238.84	0.000259878
4240.77	0.00027696
4242.69	0.000307773
4244.62	0.000343619
4246.55	0.000373802
4248.48	0.000404227
4250.41	0.000446785
4252.34	0.000500503
4254.27	0.000559118
4256.19	0.000578563
4258.12	0.00055635
4260.05	0.000511993
4261.98	0.000470543
4263.91	0.000434342
4265.84	0.000447823
4267.76	0.000482767
4269.69	0.000488163
4271.62	0.00047452
4273.55	0.000487002
4275.48	0.000512552
4277.41	0.000514809
4279.34	0.000530239
4281.26	0.000562354
4283.19	0.000562225
4285.12	0.000531314
4287.05	0.000506849
4288.98	0.000508682
4290.91	0.000517298
4292.84	0.000529183
4294.76	0.000521758
4296.69	0.000482901
4298.62	0.000451039
4300.55	0.000435076
4302.48	0.00042015
4304.41	0.00039481
4306.33	0.000403819
4308.26	0.000444435
4310.19	0.000475765
4312.12	0.000483691
4314.05	0.000486749
4315.98	0.000469404
4317.9	0.000459437
4319.83	0.000473226
4321.76	0.00048958
4323.69	0.00048071
4325.62	0.000460981
4327.55	0.000432266
4329.48	0.000434084
4331.4	0.000440331
4333.33	0.000441152
4335.26	0.000432934
4337.19	0.000420271
4339.12	0.000396817
4341.05	0.000368664
4342.98	0.000376401
4344.9	0.000434963
4346.83	0.000498575
4348.76	0.000517832
4350.69	0.000497489
4352.62	0.000495384
4354.55	0.0005062
4356.48	0.000512959
4358.4	0.000508793
4360.33	0.000502181
4362.26	0.000482187
4364.19	0.000472923
4366.12	0.000458699
4368.05	0.000435536
4369.98	0.000438617
4371.9	0.000440938
4373.83	0.000432161
4375.76	0.000400089
4377.69	0.000373988
4379.62	0.00039472
4381.55	0.000421112
4383.47	0.000436836
4385.4	0.000477595
4387.33	0.000515725
4389.26	0.000539868
4391.19	0.000559231
4393.12	0.000576179
4395.05	0.000600656
4396.97	0.00058645
4398.9	0.00054226
4400.83	0.000500954
4402.76	0.000461394
4404.69	0.000439415
4406.62	0.000413712
4408.54	0.000376639
4410.47	0.000363741
4412.4	0.000374796
4414.33	0.000367094
4416.26	0.000365993
4418.19	0.000368462
4420.12	0.000356366
4422.04	0.000354577
4423.97	0.000339197
4425.9	0.000335975
4427.83	0.000335271
4429.76	0.000328485
4431.69	0.000322361
4433.61	0.000310703
4435.54	0.000309645
4437.47	0.000340375
4439.4	0.000384546
4441.33	0.000409174
4443.26	0.0004414
4445.19	0.000487634
4447.11	0.00052823
4449.04	0.000574435
4450.97	0.000602739
4452.9	0.000604338
4454.83	0.000579204
4456.76	0.000533835
4458.69	0.000481462
4460.61	0.000437876
4462.54	0.000398485
4464.47	0.000364592
4466.4	0.000347578
4468.33	0.000323876
4470.26	0.000317702
4472.19	0.000346261
4474.11	0.000358642
4476.04	0.000340461
4477.97	0.000319615
4479.9	0.000340656
4481.83	0.000374316
4483.76	0.000381826
4485.69	0.000404771
4487.61	0.000447567
4489.54	0.000479431
4491.47	0.000474359
4493.4	0.000472436
4495.33	0.0004751
4497.26	0.000469822
4499.18	0.000449549
4501.11	0.000388116
4503.04	0.000317679
[truncated: 787 more rows]

## Sheet: Figure 1f
NH3-Commercial Montmorillonite			Commercial Montmorillonite
Wavenumber	Data		Wavenumber	Data
599.901	2.0001		599.255	0.46854
601.682	1.98223		601.691	0.45328
603.61	1.97886		603.62	0.44799
605.539	1.97507		605.548	0.44291
607.467	1.97182		607.477	0.43922
609.395	1.96794		609.405	0.43603
611.324	1.96371		611.334	0.43283
613.252	1.95892		613.262	0.43003
615.181	1.95457		615.191	0.42811
617.109	1.94916		617.119	0.42592
619.038	1.94375		619.048	0.42454
620.966	1.9384		620.976	0.42313
622.895	1.93344		622.905	0.42229
624.823	1.92801		624.833	0.42079
626.752	1.92244		626.762	0.41888
628.68	1.91585		628.69	0.41623
630.609	1.90869		630.619	0.41304
632.537	1.90027		632.547	0.4102
634.466	1.89092		634.476	0.40666
636.394	1.88109		636.404	0.40238
638.322	1.87177		638.333	0.39873
640.251	1.862		640.261	0.39594
642.179	1.85243		642.19	0.39475
644.108	1.84309		644.118	0.39325
646.036	1.83443		646.047	0.3926
647.965	1.82547		647.975	0.39237
649.893	1.81695		649.904	0.39232
651.822	1.8085		651.832	0.39294
653.75	1.80115		653.761	0.39386
655.679	1.7943		655.689	0.39511
657.607	1.78826		657.618	0.3975
659.536	1.78308		659.546	0.39994
661.464	1.77946		661.475	0.40287
663.393	1.77738		663.403	0.40657
665.321	1.77584		665.332	0.41187
667.25	1.77383		667.26	0.41974
669.178	1.77238		669.189	0.42248
671.106	1.77115		671.117	0.42165
673.035	1.76929		673.046	0.42517
674.963	1.76734		674.974	0.42972
676.892	1.76688		676.903	0.43358
678.82	1.76696		678.831	0.43675
680.749	1.76745		680.76	0.44014
682.677	1.76777		682.688	0.44283
684.606	1.76901		684.617	0.44614
686.534	1.7704		686.545	0.4488
688.463	1.77163		688.474	0.45158
690.391	1.77217		690.402	0.45476
692.32	1.77227		692.331	0.45797
694.248	1.77056		694.259	0.45895
696.177	1.76736		696.188	0.45926
698.105	1.76302		698.116	0.45875
700.033	1.75824		700.045	0.45919
701.962	1.75323		701.973	0.46013
703.89	1.74864		703.902	0.46191
705.819	1.74426		705.83	0.46302
707.747	1.74039		707.759	0.46413
709.676	1.73668		709.687	0.46609
711.604	1.73367		711.615	0.46842
713.533	1.73159		713.544	0.47009
715.461	1.73117		715.472	0.47276
717.39	1.73127		717.401	0.47607
719.318	1.73176		719.33	0.48019
721.247	1.7323		721.258	0.48391
723.175	1.73304		723.187	0.48703
725.104	1.7333		725.115	0.48919
727.032	1.73386		727.043	0.49219
728.96	1.73492		728.972	0.4959
730.889	1.7365		730.9	0.49925
732.817	1.73827		732.829	0.50223
734.746	1.74064		734.758	0.50546
736.674	1.743		736.686	0.50877
738.603	1.74565		738.615	0.51233
740.531	1.74816		740.543	0.51529
742.46	1.75094		742.471	0.51836
744.388	1.75346		744.4	0.52187
746.317	1.7559		746.328	0.5248
748.245	1.75788		748.257	0.52666
750.174	1.75956		750.186	0.52969
752.102	1.7603		752.114	0.53254
754.03	1.76064		754.043	0.53441
755.959	1.76022		755.971	0.53614
757.888	1.75958		757.899	0.53827
759.816	1.75861		759.828	0.54083
761.744	1.75814		761.756	0.54375
763.673	1.758		763.685	0.54574
765.601	1.75871		765.614	0.54866
767.53	1.76015		767.542	0.55283
769.458	1.76298		769.471	0.55754
771.387	1.76674		771.399	0.56221
773.315	1.77139		773.327	0.56719
775.244	1.77633		775.256	0.57294
777.172	1.78147		777.184	0.57768
779.101	1.78648		779.113	0.58032
781.029	1.79122		781.041	0.58377
782.957	1.79494		782.97	0.58639
784.886	1.79836		784.898	0.58804
786.814	1.80123		786.827	0.58921
788.743	1.80351		788.755	0.59017
790.671	1.80516		790.684	0.59144
792.6	1.80701		792.612	0.59344
794.528	1.80835		794.541	0.59382
796.457	1.809		796.469	0.59439
798.385	1.80883		798.398	0.59442
800.314	1.80804		800.326	0.59372
802.242	1.80637		802.255	0.59224
804.171	1.80432		804.183	0.58949
806.099	1.80159		806.112	0.58635
808.028	1.79825		808.04	0.58482
809.956	1.79472		809.969	0.5841
811.885	1.79163		811.897	0.58476
813.813	1.78868		813.826	0.585
815.741	1.78611		815.754	0.58526
817.67	1.78377		817.683	0.58615
819.598	1.78191		819.611	0.58782
821.527	1.77995		821.54	0.58897
823.455	1.77818		823.468	0.58972
825.384	1.77686		825.397	0.59052
827.312	1.77625		827.325	0.59197
829.241	1.77514		829.254	0.5928
831.169	1.77355		831.182	0.59424
833.098	1.77158		833.111	0.59542
835.026	1.76978		835.039	0.59628
836.955	1.76751		836.968	0.59748
838.883	1.76526		838.896	0.59963
840.812	1.76353		840.825	0.60134
842.74	1.76249		842.753	0.60349
844.668	1.76109		844.682	0.60535
846.597	1.76007		846.61	0.60781
848.525	1.75956		848.539	0.6107
850.454	1.7592		850.467	0.61342
852.382	1.75897		852.396	0.61576
854.311	1.75945		854.324	0.61921
856.239	1.76001		856.253	0.62267
858.168	1.76091		858.181	0.62614
860.096	1.7625		860.11	0.62954
862.025	1.76462		862.038	0.63261
863.953	1.76687		863.967	0.63656
865.882	1.76965		865.895	0.64111
867.81	1.77251		867.824	0.64444
869.739	1.77557		869.752	0.64809
871.667	1.77863		871.681	0.65225
873.596	1.78155		873.609	0.65687
875.524	1.78412		875.538	0.6601
877.452	1.78659		877.466	0.66291
879.381	1.78813		879.395	0.66533
881.309	1.78945		881.323	0.66773
883.238	1.79072		883.252	0.66927
885.166	1.79179		885.18	0.671
887.095	1.79237		887.109	0.67311
889.023	1.79331		889.037	0.67593
890.952	1.79411		890.966	0.67883
892.88	1.7946		892.894	0.68187
894.809	1.79489		894.823	0.68473
896.737	1.79544		896.751	0.68771
898.665	1.79564		898.68	0.69175
900.594	1.79579		900.608	0.6963
902.523	1.79619		902.537	0.69968
904.451	1.79686		904.465	0.70201
906.379	1.79731		906.394	0.70391
908.308	1.79763		908.322	0.70611
910.236	1.79779		910.251	0.70708
912.165	1.7981		912.179	0.70755
914.093	1.79826		914.108	0.70798
916.022	1.79847		916.036	0.70764
917.95	1.79886		917.965	0.70792
919.879	1.79906		919.893	0.70838
921.807	1.79874		921.822	0.70776
923.736	1.79839		923.75	0.70847
925.664	1.79798		925.679	0.70901
927.592	1.79774		927.607	0.7087
929.521	1.79716		929.536	0.70922
931.449	1.79664		931.464	0.71103
933.378	1.79628		933.393	0.71187
935.306	1.79606		935.321	0.71291
937.235	1.7955		937.25	0.71463
939.163	1.79563		939.178	0.71642
941.092	1.79562		941.107	0.7184
943.02	1.79523		943.035	0.72119
944.949	1.79483		944.964	0.72396
946.877	1.79466		946.892	0.72779
948.806	1.79409		948.821	0.73199
950.734	1.79363		950.749	0.736
952.663	1.79325		952.678	0.74047
954.591	1.79264		954.606	0.7461
956.519	1.79141		956.535	0.75074
958.448	1.78949		958.463	0.75452
960.376	1.7866		960.392	0.75798
962.305	1.78289		962.32	0.76095
964.233	1.77812		964.249	0.76368
966.162	1.77313		966.177	0.7668
968.09	1.768		968.106	0.76879
970.019	1.76313		970.034	0.77151
971.947	1.75867		971.963	0.77442
973.876	1.75488		973.891	0.77791
975.804	1.75104		975.82	0.781
977.733	1.74759		977.748	0.78434
979.661	1.7443		979.677	0.78675
981.59	1.7409		981.605	0.79005
983.518	1.73757		983.534	0.79365
985.447	1.73461		985.462	0.79748
987.375	1.73116		987.391	0.80112
989.303	1.72739		989.319	0.80546
991.232	1.72325		991.248	0.80885
993.16	1.71866		993.176	0.8127
995.089	1.71346		995.105	0.81555
997.017	1.7086		997.033	0.81827
998.946	1.7041		998.962	0.82159
1000.87	1.70007		1000.89	0.82576
1002.8	1.69614		1002.82	0.82817
1004.73	1.69269		1004.75	0.82978
1006.66	1.68968		1006.68	0.83204
1008.59	1.6868		1008.6	0.8349
1010.52	1.68367		1010.53	0.8365
1012.45	1.68066		1012.46	0.83871
1014.37	1.67743		1014.39	0.84152
1016.3	1.67389		1016.32	0.84549
1018.23	1.6698		1018.25	0.8475
1020.16	1.66576		1020.17	0.84986
1022.09	1.66183		1022.1	0.85207
1024.02	1.65781		1024.03	0.85322
1025.94	1.65321		1025.96	0.85383
1027.87	1.64877		1027.89	0.85513
1029.8	1.64466		1029.82	0.85578
1031.73	1.64102		1031.75	0.85712
1033.66	1.63779		1033.67	0.85654
1035.59	1.63514		1035.6	0.85657
1037.52	1.63266		1037.53	0.85723
1039.44	1.63034		1039.46	0.8579
1041.37	1.62768		1041.39	0.85815
1043.3	1.62505		1043.32	0.85839
1045.23	1.62276		1045.25	0.85746
1047.16	1.62083		1047.17	0.85671
1049.09	1.61888		1049.1	0.85402
1051.01	1.61742		1051.03	0.8517
1052.94	1.61601		1052.96	0.84984
1054.87	1.61453		1054.89	0.84918
1056.8	1.61309		1056.82	0.8485
1058.73	1.6118		1058.74	0.84631
1060.66	1.61041		1060.67	0.84271
1062.59	1.6093		1062.6	0.83944
1064.51	1.60843		1064.53	0.83532
1066.44	1.60787		1066.46	0.83247
1068.37	1.60772		1068.39	0.82814
1070.3	1.60834		1070.32	0.82396
1072.23	1.60958		1072.24	0.82084
1074.16	1.61134		1074.17	0.81702
1076.08	1.61332		1076.1	0.81203
1078.01	1.61538		1078.03	0.80741
1079.94	1.61718		1079.96	0.80356
1081.87	1.61883		1081.89	0.80103
1083.8	1.6204		1083.82	0.79788
1085.73	1.62222		1085.74	0.79349
1087.65	1.62419		1087.67	0.78919
1089.58	1.62616		1089.6	0.78647
1091.51	1.62784		1091.53	0.78257
1093.44	1.62933		1093.46	0.77922
1095.37	1.63037		1095.39	0.7759
1097.3	1.63147		1097.32	0.77247
1099.23	1.6328		1099.24	0.76885
1101.15	1.63438		1101.17	0.76579
1103.08	1.63592		1103.1	0.76204
1105.01	1.63801		1105.03	0.75959
1106.94	1.64012		1106.96	0.75547
1108.87	1.6419		1108.89	0.7514
1110.8	1.64335		1110.81	0.74706
1112.72	1.64485		1112.74	0.74421
1114.65	1.646		1114.67	0.74099
1116.58	1.64692		1116.6	0.73754
1118.51	1.64784		1118.53	0.73352
1120.44	1.6491		1120.46	0.72964
1122.37	1.65047		1122.38	0.72597
1124.3	1.65213		1124.31	0.72277
1126.22	1.65411		1126.24	0.71849
1128.15	1.65667		1128.17	0.7141
1130.08	1.6595		1130.1	0.70873
1132.01	1.66267		1132.03	0.70363
1133.94	1.66595		1133.96	0.69882
1135.87	1.66941		1135.88	0.69377
1137.8	1.67291		1137.81	0.68886
1139.72	1.67687		1139.74	0.68414
1141.65	1.68107		1141.67	0.6794
1143.58	1.68537		1143.6	0.67489
1145.51	1.68961		1145.53	0.66911
1147.44	1.69402		1147.46	0.66426
1149.37	1.69813		1149.38	0.65972
1151.3	1.70193		1151.31	0.65537
1153.22	1.70553		1153.24	0.65076
1155.15	1.70915		1155.17	0.6466
1157.08	1.71226		1157.1	0.64255
1159.01	1.71511		1159.03	0.63855
1160.94	1.71757		1160.95	0.63468
1162.87	1.71966		1162.88	0.63114
1164.79	1.72113		1164.81	0.62739
1166.72	1.72238		1166.74	0.62357
1168.65	1.723		1168.67	0.6193
1170.58	1.72364		1170.6	0.61531
1172.51	1.72419		1172.53	0.61107
1174.44	1.72464		1174.45	0.6071
1176.37	1.72483		1176.38	0.60285
1178.29	1.72539		1178.31	0.59859
1180.22	1.72576		1180.24	0.59478
1182.15	1.72607		1182.17	0.59165
1184.08	1.72653		1184.1	0.58742
1186.01	1.72719		1186.03	0.5832
1187.94	1.72756		1187.95	0.57928
1189.86	1.7279		1189.88	0.5757
1191.79	1.72813		1191.81	0.57184
1193.72	1.72847		1193.74	0.56778
1195.65	1.72862		1195.67	0.56356
1197.58	1.72883		1197.6	0.55975
1199.51	1.72914		1199.53	0.55568
1201.43	1.72962		1201.45	0.55196
1203.36	1.7296		1203.38	0.54814
1205.29	1.72991		1205.31	0.54412
1207.22	1.73025		1207.24	0.53999
1209.15	1.73035		1209.17	0.53643
1211.08	1.73037		1211.1	0.53254
1213.01	1.73057		1213.03	0.52845
1214.93	1.73007		1214.95	0.52475
1216.86	1.72935		1216.88	0.52057
1218.79	1.72872		1218.81	0.51541
1220.72	1.72806		1220.74	0.51104
1222.65	1.72726		1222.67	0.50632
1224.58	1.72669		1224.6	0.50135
1226.51	1.72595		1226.52	0.4962
1228.43	1.72505		1228.45	0.49084
1230.36	1.72376		1230.38	0.48498
1232.29	1.72225		1232.31	0.4791
1234.22	1.72028		1234.24	0.47247
1236.15	1.7178		1236.17	0.46529
1238.08	1.71461		1238.1	0.45737
1240	1.71065		1240.02	0.44867
1241.93	1.70549		1241.95	0.43916
1243.86	1.69912		1243.88	0.42895
1245.79	1.69123		1245.81	0.41724
1247.72	1.68165		1247.74	0.40433
1249.65	1.66979		1249.67	0.39032
1251.58	1.6555		1251.6	0.37538
1253.5	1.63839		1253.52	0.35908
1255.43	1.61854		1255.45	0.34162
1257.36	1.59596		1257.38	0.32339
1259.29	1.57141		1259.31	0.30495
1261.22	1.54528		1261.24	0.28667
1263.15	1.51821		1263.17	0.26877
1265.07	1.49079		1265.09	0.25144
1267	1.46368		1267.02	0.23516
1268.93	1.43707		1268.95	0.21968
1270.86	1.41153		1270.88	0.20508
1272.79	1.38735		1272.81	0.19155
1274.72	1.36461		1274.74	0.179
1276.64	1.34316		1276.66	0.16765
1278.57	1.32302		1278.59	0.15717
1280.5	1.30397		1280.52	0.14689
1282.43	1.28595		1282.45	0.13678
1284.36	1.26892		1284.38	0.12755
1286.29	1.25279		1286.31	0.11949
1288.22	1.23753		1288.24	0.11216
1290.14	1.22322		1290.16	0.10562
1292.07	1.20972		1292.09	0.10012
1294	1.19703		1294.02	0.09541
1295.93	1.18518		1295.95	0.09126
1297.86	1.17409		1297.88	0.08751
1299.79	1.16359		1299.81	0.08616
1301.71	1.15372		1301.74	0.08464
1303.64	1.14441		1303.66	0.08323
1305.57	1.13563		1305.59	0.08206
1307.5	1.12735		1307.52	0.08141
1309.43	1.11957		1309.45	0.08127
1311.36	1.11229		1311.38	0.08144
1313.29	1.10551		1313.31	0.08193
1315.21	1.09904		1315.23	0.08269
1317.14	1.09291		1317.16	0.08377
1319.07	1.08715		1319.09	0.08167
1321	1.08162		1321.02	0.07989
1322.93	1.07629		1322.95	0.07822
1324.86	1.07129		1324.88	0.07648
1326.79	1.06658		1326.81	0.07516
1328.71	1.06212		1328.73	0.07391
1330.64	1.05794		1330.66	0.07287
1332.57	1.05397		1332.59	0.07216
1334.5	1.05013		1334.52	0.07172
1336.43	1.04657		1336.45	0.07137
1338.36	1.04331		1338.38	0.0713
1340.28	1.04027		1340.31	0.0714
1342.21	1.03746		1342.23	0.07158
1344.14	1.03487		1344.16	0.07163
1346.07	1.03239		1346.09	0.07189
1348	1.02998		1348.02	0.07237
1349.93	1.02768		1349.95	0.07306
1351.86	1.02551		1351.88	0.07376
1353.78	1.02353		1353.81	0.07462
1355.71	1.02161		1355.73	0.07563
1357.64	1.01969		1357.66	0.07509
1359.57	1.01799		1359.59	0.07449
1361.5	1.01661		1361.52	0.07417
1363.43	1.01536		1363.45	0.07405
1365.35	1.01433		1365.38	0.07404
1367.28	1.01355		1367.31	0.07407
1369.21	1.01272		1369.23	0.07432
1371.14	1.01193		1371.16	0.07443
1373.07	1.01145		1373.09	0.07446
1375	1.01114		1375.02	0.07445
1376.92	1.01101		1376.95	0.0742
1378.85	1.0112		1378.88	0.07304
1380.78	1.01144		1380.8	0.07187
1382.71	1.01143		1382.73	0.07196
1384.64	1.01171		1384.66	0.0722
1386.57	1.0125		1386.59	0.07254
1388.5	1.0135		1388.52	0.07306
1390.42	1.01463		1390.45	0.07306
1392.35	1.01645		1392.38	0.07308
1394.28	1.01857		1394.3	0.07345
1396.21	1.02083		1396.23	0.07397
1398.14	1.02369		1398.16	0.07398
1400.07	1.0271		1400.09	0.07443
1401.99	1.03082		1402.02	0.07448
1403.92	1.03492		1403.95	0.07438
1405.85	1.03923		1405.88	0.07452
1407.78	1.04363		1407.8	0.0747
1409.71	1.0483		1409.73	0.07481
1411.64	1.05298		1411.66	0.07491
1413.57	1.05716		1413.59	0.07485
1415.49	1.06098		1415.52	0.0747
1417.42	1.06515		1417.45	0.07507
1419.35	1.06918		1419.37	0.07628
1421.28	1.07285		1421.3	0.07714
1423.21	1.07639		1423.23	0.07696
1425.14	1.0793		1425.16	0.07713
1427.07	1.08081		1427.09	0.07698
1428.99	1.08133		1429.02	0.07685
1430.92	1.08055		1430.94	0.07677
1432.85	1.07856		1432.87	0.07628
1434.78	1.07663		1434.8	0.07538
1436.71	1.07446		1436.73	0.07534
1438.64	1.07179		1438.66	0.0754
1440.57	1.06912		1440.59	0.07478
1442.49	1.06643		1442.52	0.07496
1444.42	1.06291		1444.44	0.07507
1446.35	1.05919		1446.37	0.07502
1448.28	1.05547		1448.3	0.07522
1450.21	1.05151		1450.23	0.07551
1452.13	1.04679		1452.16	0.07564
1454.06	1.04241		1454.09	0.07543
1455.99	1.039		1456.02	0.07529
1457.92	1.03608		1457.94	0.07669
1459.85	1.03337		1459.87	0.07694
1461.78	1.03194		1461.8	0.07665
1463.71	1.03098		1463.73	0.07667
1465.63	1.02914		1465.66	0.07746
1467.56	1.02647		1467.59	0.07779
1469.49	1.02413		1469.52	0.07746
1471.42	1.02237		1471.44	0.07707
1473.35	1.02072		1473.37	0.07748
1475.28	1.01954		1475.3	0.07739
1477.21	1.01914		1477.23	0.07729
1479.13	1.01915		1479.16	0.07709
1481.06	1.01876		1481.09	0.07699
1482.99	1.01787		1483.01	0.07688
1484.92	1.01658		1484.94	0.07665
1486.85	1.01553		1486.87	0.07645
1488.78	1.0149		1488.8	0.07641
1490.7	1.01414		1490.73	0.07681
1492.63	1.01326		1492.66	0.07681
1494.56	1.01297		1494.59	0.0761
1496.49	1.01295		1496.51	0.07633
1498.42	1.01268		1498.44	0.07643
1500.35	1.01195		1500.37	0.07633
1502.28	1.0106		1502.3	0.07659
1504.2	1.00967		1504.23	0.0761
1506.13	1.00943		1506.16	0.07702
1508.06	1.00934		1508.09	0.07877
1509.99	1.01015		1510.01	0.07895
1511.92	1.01196		1511.94	0.07918
1513.85	1.01315		1513.87	0.07934
1515.78	1.01311		1515.8	0.07959
1517.7	1.01262		1517.73	0.07986
1519.63	1.01275		1519.66	0.07959
1521.56	1.01333		1521.58	0.08031
1523.49	1.01419		1523.51	0.08077
1525.42	1.01559		1525.44	0.08052
1527.35	1.01707		1527.37	0.08101
1529.27	1.01745		1529.3	0.08112
1531.2	1.01789		1531.23	0.08077
1533.13	1.01777		1533.15	0.08081
1535.06	1.01619		1535.08	0.08139
1536.99	1.01472		1537.01	0.0804
1538.92	1.01455		1538.94	0.08018
1540.85	1.01466		1540.87	0.08131
1542.77	1.0156		1542.8	0.08162
1544.7	1.01797		1544.73	0.08152
1546.63	1.02048		1546.65	0.0819
1548.56	1.02209		1548.58	0.08164
1550.49	1.02291		1550.51	0.0818
1552.42	1.02286		1552.44	0.08159
1554.34	1.02152		1554.37	0.08167
1556.27	1.0208		1556.3	0.0811
1558.2	1.02191		1558.23	0.08096
1560.13	1.02381		1560.15	0.08293
1562.06	1.02626		1562.08	0.08328
1563.99	1.02987		1564.01	0.08299
1565.91	1.03282		1565.94	0.08367
1567.84	1.03476		1567.87	0.08398
1569.77	1.03637		1569.8	0.08515
1571.7	1.03734		1571.72	0.0864
1573.63	1.03912		1573.65	0.08635
1575.56	1.04193		1575.58	0.08714
1577.49	1.04451		1577.51	0.08917
1579.41	1.04747		1579.44	0.08983
1581.34	1.05144		1581.37	0.09057
1583.27	1.05524		1583.3	0.09131
1585.2	1.05866		1585.22	0.09215
1587.13	1.06235		1587.15	0.09312
1589.06	1.06628		1589.08	0.09431
1590.98	1.07064		1591.01	0.09554
1592.91	1.07555		1592.94	0.0969
1594.84	1.08104		1594.87	0.09815
1596.77	1.08706		1596.8	0.0995
1598.7	1.09376		1598.72	0.10099
1600.63	1.10113		1600.65	0.10263
1602.56	1.10904		1602.58	0.10414
1604.48	1.11748		1604.51	0.10576
1606.41	1.12662		1606.44	0.10719
1608.34	1.13638		1608.37	0.10863
1610.27	1.14625		1610.3	0.11011
1612.2	1.15584		1612.22	0.11156
1614.13	1.16615		1614.15	0.1121
1616.06	1.17702		1616.08	0.11314
1617.98	1.18736		1618.01	0.11495
1619.91	1.19741		1619.94	0.11509
1621.84	1.20758		1621.87	0.11475
1623.77	1.21612		1623.8	0.11505
1625.7	1.22274		1625.72	0.11475
1627.63	1.22802		1627.65	0.11382
1629.55	1.23107		1629.58	0.11291
1631.48	1.23133		1631.51	0.11134
1633.41	1.23049		1633.44	0.10923
1635.34	1.22877		1635.37	0.10786
1637.27	1.22589		1637.29	0.10702
1639.2	1.22244		1639.22	0.10509
1641.12	1.21832		1641.15	0.10338
1643.05	1.21275		1643.08	0.10125
1644.98	1.20667		1645.01	0.09911
1646.91	1.19966		1646.94	0.09796
1648.84	1.19111		1648.87	0.09669
1650.77	1.18427		1650.79	0.09372
1652.7	1.17915		1652.72	0.09244
1654.62	1.17385		1654.65	0.09282
1656.55	1.16908		1656.58	0.09146
1658.48	1.16568		1658.51	0.09009
1660.41	1.16162		1660.44	0.08865
1662.34	1.1565		1662.37	0.08751
1664.27	1.15077		1664.29	0.08688
1666.19	1.14522		1666.22	0.08559
1668.12	1.14061		1668.15	0.08427
1670.05	1.13569		1670.08	0.08384
1671.98	1.13077		1672.01	0.08309
1673.91	1.1271		1673.94	0.0819
1675.84	1.12373		1675.86	0.08171
1677.77	1.11965		1677.79	0.08101
1679.69	1.11485		1679.72	0.08
1681.62	1.11061		1681.65	0.07873
1683.55	1.10697		1683.58	0.07773
1685.48	1.10365		1685.51	0.07865
1687.41	1.10093		1687.43	0.07798
1689.34	1.09913		1689.36	0.07712
1691.27	1.09615		1691.29	0.07724
1693.19	1.09243		1693.22	0.07651
1695.12	1.08834		1695.15	0.07617
1697.05	1.08429		1697.08	0.07674
1698.98	1.08187		1699.01	0.07536
1700.91	1.08063		1700.93	0.07647
1702.84	1.07956		1702.86	0.07687
1704.77	1.07927		1704.79	0.07614
1706.69	1.07934		1706.72	0.07599
1708.62	1.07826		1708.65	0.07565
1710.55	1.07685		1710.58	0.07512
1712.48	1.07476		1712.51	0.07463
1714.41	1.07266		1714.43	0.07395
1716.34	1.07142		1716.36	0.07352
1718.26	1.07069		1718.29	0.07438
1720.19	1.07046		1720.22	0.07464
1722.12	1.07109		1722.15	0.07429
1724.05	1.07159		1724.08	0.07418
1725.98	1.07111		1726.01	0.07419
1727.91	1.06985		1727.93	0.07421
1729.84	1.06787		1729.86	0.07421
1731.76	1.06659		1731.79	0.07344
1733.69	1.06602		1733.72	0.07357
1735.62	1.06539		1735.65	0.07514
1737.55	1.06553		1737.58	0.07491
1739.48	1.06658		1739.51	0.07484
1741.4	1.06691		1741.43	0.07504
1743.33	1.06653		1743.36	0.07486
1745.26	1.06617		1745.29	0.07479
1747.19	1.06553		1747.22	0.07489
1749.12	1.0653		1749.15	0.07482
1751.05	1.0652		1751.08	0.07523
1752.98	1.06515		1753	0.07564
1754.9	1.06549		1754.93	0.07534
1756.83	1.06579		1756.86	0.07565
1758.76	1.06569		1758.79	0.07585
1760.69	1.06583		1760.72	0.07577
1762.62	1.06596		1762.65	0.07617
1764.55	1.06591		1764.58	0.07622
1766.47	1.06587		1766.5	0.076
1768.4	1.06551		1768.43	0.07621
1770.33	1.06537		1770.36	0.07598
1772.26	1.06583		1772.29	0.07623
1774.19	1.06648		1774.22	0.07708
1776.12	1.0673		1776.15	0.07709
1778.05	1.06852		1778.07	0.07713
1779.97	1.06924		1780	0.07715
1781.9	1.0696		1781.93	0.07744
1783.83	1.07006		1783.86	0.0774
1785.76	1.07042		1785.79	0.07777
1787.69	1.07037		1787.72	0.07784
1789.62	1.07057		1789.65	0.07748
1791.55	1.07115		1791.57	0.07742
1793.47	1.07163		1793.5	0.07817
1795.4	1.07224		1795.43	0.07834
1797.33	1.07322		1797.36	0.07859
1799.26	1.07419		1799.29	0.07872
1801.19	1.07492		1801.22	0.07896
1803.12	1.07574		1803.14	0.07924
1805.05	1.07663		1805.07	0.07949
1806.97	1.0775		1807	0.07961
1808.9	1.07833		1808.93	0.0798
1810.83	1.07921		1810.86	0.08004
1812.76	1.08003		1812.79	0.08027
1814.69	1.08097		1814.72	0.08026
1816.62	1.08204		1816.64	0.08033
1818.54	1.08297		1818.57	0.08056
1820.47	1.0836		1820.5	0.08077
1822.4	1.08431		1822.43	0.08076
1824.33	1.08488		1824.36	0.08089
1826.26	1.08533		1826.29	0.0813
1828.19	1.08611		1828.21	0.08119
1830.12	1.0872		1830.14	0.08137
1832.04	1.08825		1832.07	0.08176
1833.97	1.08945		1834	0.08174
1835.9	1.09082		1835.93	0.08204
1837.83	1.09176		1837.86	0.08221
1839.76	1.09224		1839.79	0.08226
1841.69	1.09297		1841.71	0.082
1843.61	1.09399		1843.64	0.08213
1845.54	1.09505		1845.57	0.08276
1847.47	1.0964		1847.5	0.08292
1849.4	1.09818		1849.43	0.08295
1851.33	1.09966		1851.36	0.08304
1853.26	1.10073		1853.29	0.08323
1855.18	1.10164		1855.21	0.08334
1857.11	1.10241		1857.14	0.08318
1859.04	1.10307		1859.07	0.08319
1860.97	1.10358		1861	0.08326
1862.9	1.10381		1862.93	0.083
1864.83	1.10366		1864.86	0.0827
1866.76	1.10344		1866.79	0.08233
1868.68	1.10327		1868.71	0.08227
1870.61	1.10298		1870.64	0.08263
1872.54	1.10271		1872.57	0.08248
1874.47	1.1025		1874.5	0.08215
1876.4	1.10201		1876.43	0.08172
1878.33	1.10119		1878.36	0.08138
1880.26	1.10021		1880.29	0.08125
1882.18	1.09911		1882.21	0.08113
1884.11	1.09784		1884.14	0.08076
1886.04	1.09639		1886.07	0.0804
1887.97	1.09495		1888	0.07994
1889.9	1.09347		1889.93	0.07982
1891.83	1.09196		1891.86	0.07958
1893.75	1.09051		1893.78	0.07911
1895.68	1.08917		1895.71	0.07875
1897.61	1.08773		1897.64	0.07833
1899.54	1.08628		1899.57	0.0783
1901.47	1.08488		1901.5	0.07841
1903.4	1.0835		1903.43	0.0783
1905.33	1.08205		1905.36	0.07829
1907.25	1.08065		1907.28	0.07825
1909.18	1.07942		1909.21	0.07831
1911.11	1.07827		1911.14	0.07858
1913.04	1.07701		1913.07	0.0785
1914.97	1.07595		1915	0.07834
1916.9	1.07515		1916.93	0.07832
1918.82	1.07432		1918.86	0.07862
1920.75	1.07362		1920.78	0.07869
1922.68	1.07326		1922.71	0.07881
1924.61	1.07299		1924.64	0.07892
1926.54	1.07267		1926.57	0.07886
1928.47	1.07243		1928.5	0.07913
1930.39	1.07218		1930.43	0.07941
1932.32	1.07194		1932.35	0.07949
1934.25	1.07174		1934.28	0.07952
1936.18	1.07152		1936.21	0.0797
1938.11	1.07125		1938.14	0.07987
1940.04	1.07107		1940.07	0.07989
1941.97	1.071		1942	0.08004
1943.89	1.07087		1943.92	0.08016
1945.82	1.07076		1945.85	0.07994
1947.75	1.07079		1947.78	0.08012
1949.68	1.07081		1949.71	0.08044
1951.61	1.07077		1951.64	0.0806
1953.54	1.07081		1953.57	0.08055
1955.46	1.07085		1955.5	0.08061
1957.39	1.07088		1957.42	0.08052
1959.32	1.07088		1959.35	0.0808
1961.25	1.07084		1961.28	0.08106
1963.18	1.0707		1963.21	0.08087
1965.11	1.0706		1965.14	0.08099
1967.04	1.07052		1967.07	0.08133
1968.96	1.07045		1969	0.08143
1970.89	1.07045		1970.92	0.08137
1972.82	1.07049		1972.85	0.08123
1974.75	1.07046		1974.78	0.08129
1976.68	1.07035		1976.71	0.08132
1978.61	1.07022		1978.64	0.08138
1980.54	1.07		1980.57	0.08133
1982.46	1.06971		1982.49	0.08127
1984.39	1.06939		1984.42	0.0814
1986.32	1.06898		1986.35	0.08149
1988.25	1.0685		1988.28	0.08149
1990.18	1.06805		1990.21	0.08146
1992.11	1.06763		1992.14	0.08142
1994.04	1.06718		1994.07	0.08137
1995.96	1.06672		1995.99	0.0814
1997.89	1.06627		1997.92	0.08157
1999.82	1.06573		1999.85	0.08146
2001.75	1.0651		2001.78	0.08135
2003.68	1.06448		2003.71	0.08119
2005.61	1.06385		2005.64	0.08129
2007.53	1.06316		2007.57	0.08136
2009.46	1.06248		2009.49	0.08122
2011.39	1.06177		2011.42	0.08111
2013.32	1.061		2013.35	0.08117
2015.25	1.06024		2015.28	0.08096
2017.18	1.05951		2017.21	0.0808
2019.11	1.0588		2019.14	0.0808
2021.03	1.05813		2021.07	0.08077
2022.96	1.05749		2022.99	0.08083
2024.89	1.05685		2024.92	0.08085
2026.82	1.05619		2026.85	0.08069
2028.75	1.05551		2028.78	0.08061
2030.67	1.05483		2030.71	0.08061
2032.6	1.05412		2032.64	0.08054
2034.53	1.05337		2034.57	0.0804
2036.46	1.05259		2036.49	0.08046
2038.39	1.0518		2038.42	0.0804
2040.32	1.05105		2040.35	0.08045
2042.25	1.05036		2042.28	0.0804
2044.17	1.04973		2044.21	0.08037
2046.1	1.04918		2046.14	0.08036
2048.03	1.04864		2048.06	0.08037
2049.96	1.04807		2049.99	0.08033
2051.89	1.04753		2051.92	0.08005
2053.82	1.04699		2053.85	0.08002
2055.75	1.04646		2055.78	0.08024
2057.67	1.04602		2057.71	0.08013
2059.6	1.04563		2059.64	0.08003
2061.53	1.04528		2061.56	0.07995
2063.46	1.04499		2063.49	0.08001
2065.39	1.04475		2065.42	0.08015
2067.32	1.04446		2067.35	0.08012
2069.24	1.04414		2069.28	0.07974
2071.17	1.04388		2071.21	0.07973
2073.1	1.04366		2073.14	0.07982
2075.03	1.04344		2075.06	0.07984
2076.96	1.04324		2076.99	0.07985
2078.89	1.04312		2078.92	0.0799
2080.82	1.04299		2080.85	0.07983
2082.74	1.04278		2082.78	0.07969
2084.67	1.04257		2084.71	0.07979
2086.6	1.04238		2086.63	0.07981
2088.53	1.04221		2088.56	0.07952
2090.46	1.04203		2090.49	0.0795
2092.39	1.04194		2092.42	0.07981
2094.32	1.04189		2094.35	0.0799
2096.24	1.04186		2096.28	0.07972
2098.17	1.04182		2098.2	0.0797
2100.1	1.04178		2100.13	0.07979
2102.03	1.0417		2102.06	0.07987
2103.96	1.0416		2103.99	0.07979
2105.89	1.04154		2105.92	0.07974
2107.81	1.0415		2107.85	0.07959
2109.74	1.04147		2109.78	0.07961
2111.67	1.04147		2111.7	0.07969
2113.6	1.04151		2113.63	0.07961
2115.53	1.04155		2115.56	0.07953
2117.46	1.04155		2117.49	0.07941
2119.39	1.04154		2119.42	0.07924
2121.31	1.04154		2121.35	0.07923
2123.24	1.04156		2123.28	0.07931
2125.17	1.04157		2125.2	0.07941
2127.1	1.04162		2127.13	0.07934
2129.03	1.04169		2129.06	0.07916
2130.96	1.04175		2130.99	0.0791
2132.88	1.04176		2132.92	0.07923
2134.81	1.04177		2134.85	0.07927
2136.74	1.04178		2136.78	0.0793
2138.67	1.04179		2138.7	0.0791
2140.6	1.04181		2140.63	0.07897
2142.53	1.04184		2142.56	0.07901
2144.45	1.04187		2144.49	0.07898
2146.38	1.04188		2146.42	0.07905
2148.31	1.0419		2148.35	0.07899
2150.24	1.04194		2150.27	0.07881
2152.17	1.04197		2152.2	0.07872
2154.1	1.04198		2154.13	0.07862
2156.03	1.04201		2156.06	0.07862
2157.95	1.04205		2157.99	0.07828
2159.88	1.04209		2159.92	0.07821
2161.81	1.04216		2161.84	0.07832
2163.74	1.04224		2163.77	0.07825
2165.67	1.04228		2165.7	0.07817
2167.6	1.04234		2167.63	0.07811
2169.53	1.0424		2169.56	0.07808
2171.45	1.04246		2171.49	0.07798
2173.38	1.04251		2173.42	0.07787
2175.31	1.04256		2175.34	0.07786
2177.24	1.04258		2177.27	0.07788
2179.17	1.04256		2179.2	0.07799
2181.1	1.04252		2181.13	0.07778
2183.02	1.04255		2183.06	0.0775
2184.95	1.04266		2184.99	0.07738
2186.88	1.04281		2186.92	0.07744
2188.81	1.04297		2188.84	0.07721
2190.74	1.04311		2190.77	0.07706
2192.67	1.04318		2192.7	0.0769
2194.59	1.0432		2194.63	0.07671
2196.52	1.04321		2196.56	0.07675
2198.45	1.04324		2198.49	0.07675
2200.38	1.04331		2200.41	0.07667
2202.31	1.04344		2202.34	0.07659
2204.24	1.04356		2204.27	0.0764
2206.17	1.04365		2206.2	0.07626
2208.09	1.04376		2208.13	0.07627
2210.02	1.04386		2210.06	0.07636
2211.95	1.04392		2211.99	0.07648
2213.88	1.04402		2213.91	0.07643
2215.81	1.04412		2215.84	0.076
2217.74	1.04418		2217.77	0.07582
2219.66	1.04424		2219.7	0.07589
2221.59	1.04429		2221.63	0.07596
2223.52	1.0443		2223.56	0.07584
2225.45	1.04433		2225.49	0.07564
2227.38	1.0444		2227.41	0.07566
2229.31	1.04449		2229.34	0.07545
2231.24	1.04458		2231.27	0.07523
2233.16	1.04466		2233.2	0.07505
2235.09	1.04472		2235.13	0.07502
2237.02	1.04476		2237.06	0.07506
2238.95	1.04481		2238.99	0.0749
2240.88	1.04485		2240.91	0.0748
2242.81	1.04491		2242.84	0.07475
2244.74	1.04499		2244.77	0.07483
2246.66	1.04504		2246.7	0.07461
2248.59	1.04505		2248.63	0.07441
2250.52	1.04507		2250.56	0.07439
2252.45	1.04512		2252.49	0.07445
2254.38	1.04518		2254.41	0.07447
2256.31	1.04524		2256.34	0.07435
2258.24	1.04531		2258.27	0.07438
2260.16	1.04539		2260.2	0.0743
2262.09	1.04542		2262.13	0.0742
2264.02	1.04544		2264.06	0.07412
2265.95	1.04551		2265.98	0.0739
2267.88	1.04557		2267.91	0.07409
2269.8	1.04559		2269.84	0.074
2271.73	1.04563		2271.77	0.07377
2273.66	1.04565		2273.7	0.07367
2275.59	1.04566		2275.63	0.07381
2277.52	1.04569		2277.55	0.07364
2279.45	1.04578		2279.48	0.07345
2281.38	1.04588		2281.41	0.07333
2283.3	1.04598		2283.34	0.07315
2285.23	1.04608		2285.27	0.07322
2287.16	1.04615		2287.2	0.07322
2289.09	1.04623		2289.13	0.07316
2291.02	1.04636		2291.05	0.07314
2292.95	1.04647		2292.98	0.07297
2294.88	1.04658		2294.91	0.07304
2296.8	1.04675		2296.84	0.07303
2298.73	1.04698		2298.77	0.07309
2300.66	1.04719		2300.7	0.07313
2302.59	1.04744		2302.63	0.07317
2304.52	1.0478		2304.55	0.07324
2306.45	1.04806		2306.48	0.07338
2308.38	1.04819		2308.41	0.07369
2310.3	1.04826		2310.34	0.07389
2312.23	1.04829		2312.27	0.07419
2314.16	1.04824		2314.2	0.07455
2316.09	1.0482		2316.12	0.07509
2318.02	1.0483		2318.05	0.07536
2319.95	1.04849		2319.98	0.07535
2321.87	1.04868		2321.91	0.07579
2323.8	1.04891		2323.84	0.07623
2325.73	1.04919		2325.77	0.07659
2327.66	1.04936		2327.7	0.07706
2329.59	1.04938		2329.62	0.07739
2331.52	1.04931		2331.55	0.07735
2333.45	1.04944		2333.48	0.07719
2335.37	1.04968		2335.41	0.0771
2337.3	1.05		2337.34	0.07657
2339.23	1.05034		2339.27	0.07599
2341.16	1.05055		2341.2	0.07522
2343.09	1.05015		2343.12	0.07387
2345.02	1.04949		2345.05	0.07207
2346.94	1.04874		2346.98	0.06948
2348.87	1.04835		2348.91	0.06785
2350.8	1.04845		2350.84	0.0685
2352.73	1.04901		2352.77	0.07052
2354.66	1.04963		2354.7	0.07235
2356.59	1.05031		2356.62	0.0738
2358.51	1.0506		2358.55	0.07463
2360.44	1.05037		2360.48	0.07467
2362.37	1.05003		2362.41	0.07443
2364.3	1.0497		2364.34	0.0744
2366.23	1.04921		2366.27	0.07398
2368.16	1.04869		2368.2	0.0732
2370.09	1.04827		2370.12	0.07226
2372.01	1.04775		2372.05	0.07134
2373.94	1.04737		2373.98	0.07016
2375.87	1.0472		2375.91	0.06936
2377.8	1.04731		2377.84	0.06849
2379.73	1.04759		2379.77	0.06815
2381.66	1.04802		2381.69	0.0681
2383.59	1.04847		2383.62	0.06842
2385.51	1.04875		2385.55	0.06891
2387.44	1.04885		2387.48	0.06913
2389.37	1.04892		2389.41	0.06962
2391.3	1.04894		2391.34	0.07027
2393.23	1.04891		2393.26	0.07077
2395.16	1.04892		2395.19	0.07127
2397.08	1.04896		2397.12	0.07176
2399.01	1.04898		2399.05	0.07243
2400.94	1.04898		2400.98	0.0729
2402.87	1.0489		2402.91	0.07351
2404.8	1.0488		2404.84	0.07411
2406.73	1.04874		2406.76	0.07464
2408.66	1.0487		2408.69	0.07525
2410.58	1.04873		2410.62	0.07512
2412.51	1.0488		2412.55	0.0751
2414.44	1.04889		2414.48	0.07509
2416.37	1.04898		2416.41	0.07522
2418.3	1.04907		2418.34	0.0752
2420.23	1.04911		2420.26	0.07519
2422.15	1.04913		2422.19	0.07526
2424.08	1.04919		2424.12	0.07505
2426.01	1.04925		2426.05	0.07512
2427.94	1.04924		2427.98	0.07524
2429.87	1.04921		2429.91	0.07532
2431.8	1.04923		2431.84	0.0754
2433.72	1.04924		2433.76	0.07536
2435.65	1.04923		2435.69	0.07529
2437.58	1.04926		2437.62	0.07542
2439.51	1.04932		2439.55	0.07563
2441.44	1.04941		2441.48	0.07546
2443.37	1.04946		2443.41	0.07557
2445.3	1.0495		2445.33	0.07588
2447.22	1.04958		2447.26	0.07579
2449.15	1.04962		2449.19	0.07579
2451.08	1.0496		2451.12	0.07576
2453.01	1.0496		2453.05	0.07584
2454.94	1.04964		2454.98	0.07579
2456.87	1.04967		2456.91	0.07575
2458.8	1.04974		2458.83	0.07586
2460.72	1.04982		2460.76	0.07587
2462.65	1.04985		2462.69	0.07598
2464.58	1.04987		2464.62	0.07608
2466.51	1.04985		2466.55	0.07615
2468.44	1.0498		2468.48	0.07595
2470.37	1.04975		2470.41	0.07592
2472.29	1.04975		2472.33	0.07612
2474.22	1.04976		2474.26	0.0762
2476.15	1.04981		2476.19	0.07633
2478.08	1.0499		2478.12	0.07628
2480.01	1.04997		2480.05	0.07633
2481.94	1.05		2481.98	0.0763
2483.86	1.05		2483.91	0.07657
2485.79	1.05007		2485.83	0.07672
2487.72	1.05014		2487.76	0.07644
2489.65	1.05019		2489.69	0.07632
2491.58	1.05031		2491.62	0.0762
2493.51	1.05045		2493.55	0.07621
2495.44	1.05053		2495.47	0.07637
2497.36	1.05061		2497.4	0.07637
2499.29	1.0507		2499.33	0.07631
2501.22	1.05075		2501.26	0.07626
2503.15	1.05081		2503.19	0.0764
2505.08	1.0509		2505.12	0.07643
2507.01	1.05097		2507.05	0.07642
2508.93	1.05107		2508.97	0.07655
2510.86	1.05123		2510.9	0.07668
2512.79	1.05141		2512.83	0.0767
2514.72	1.05157		2514.76	0.07653
2516.65	1.0517		2516.69	0.07644
2518.58	1.05185		2518.62	0.07654
2520.51	1.052		2520.55	0.07664
2522.43	1.05212		2522.47	0.07677
2524.36	1.05226		2524.4	0.07682
2526.29	1.05244		2526.33	0.07689
2528.22	1.05259		2528.26	0.07671
2530.15	1.05272		2530.19	0.0767
2532.08	1.05289		2532.12	0.07683
2534.01	1.05305		2534.05	0.07677
2535.93	1.05317		2535.97	0.0768
2537.86	1.0533		2537.9	0.07675
2539.79	1.05344		2539.83	0.07678
2541.72	1.0536		2541.76	0.07668
2543.65	1.0538		2543.69	0.07663
2545.58	1.05403		2545.62	0.07683
2547.51	1.05426		2547.55	0.07689
2549.43	1.05447		2549.47	0.07672
2551.36	1.05463		2551.4	0.07652
2553.29	1.05481		2553.33	0.07666
2555.22	1.05503		2555.26	0.07666
2557.15	1.0552		2557.19	0.07648
2559.07	1.05535		2559.12	0.07661
2561	1.05554		2561.04	0.07665
2562.93	1.05571		2562.97	0.07675
2564.86	1.05585		2564.9	0.07658
2566.79	1.05603		2566.83	0.07656
2568.72	1.05627		2568.76	0.07679
2570.65	1.05649		2570.69	0.07669
2572.57	1.05664		2572.61	0.07678
2574.5	1.05676		2574.54	0.07679
2576.43	1.0569		2576.47	0.07694
2578.36	1.05707		2578.4	0.07684
2580.29	1.05723		2580.33	0.07678
2582.22	1.0574		2582.26	0.07691
2584.14	1.05762		2584.19	0.07693
2586.07	1.0578		2586.11	0.07698
2588	1.05794		2588.04	0.0768
2589.93	1.05816		2589.97	0.0768
2591.86	1.05839		2591.9	0.07701
2593.79	1.0586		2593.83	0.07696
2595.72	1.05887		2595.76	0.07697
2597.64	1.05914		2597.69	0.07692
2599.57	1.05935		2599.61	0.0769
2601.5	1.05955		2601.54	0.07677
2603.43	1.05979		2603.47	0.07682
2605.36	1.06002		2605.4	0.07686
2607.29	1.06023		2607.33	0.07673
2609.22	1.06047		2609.26	0.07678
2611.14	1.06076		2611.18	0.07684
2613.07	1.06101		2613.11	0.0769
2615	1.06126		2615.04	0.07694
2616.93	1.0615		2616.97	0.07688
2618.86	1.06174		2618.9	0.07688
2620.79	1.06196		2620.83	0.07681
2622.72	1.06216		2622.76	0.07685
2624.64	1.06239		2624.68	0.07675
2626.57	1.06269		2626.61	0.07681
2628.5	1.06289		2628.54	0.07705
2630.43	1.06308		2630.47	0.07709
2632.36	1.0634		2632.4	0.07705
2634.28	1.06371		2634.33	0.07684
2636.21	1.06397		2636.26	0.07679
2638.14	1.06433		2638.18	0.07688
2640.07	1.06465		2640.11	0.07694
2642	1.06488		2642.04	0.07692
2643.93	1.06511		2643.97	0.07671
2645.86	1.06537		2645.9	0.07678
2647.78	1.06566		2647.83	0.07688
2649.71	1.06597		2649.76	0.07686
2651.64	1.06628		2651.68	0.07679
2653.57	1.06661		2653.61	0.07669
2655.5	1.06695		2655.54	0.07661
2657.43	1.06728		2657.47	0.07648
2659.36	1.06764		2659.4	0.07664
2661.28	1.06808		2661.33	0.07673
2663.21	1.06848		2663.26	0.07672
2665.14	1.06881		2665.18	0.07682
2667.07	1.06913		2667.11	0.07679
2669	1.06945		2669.04	0.07694
2670.93	1.06976		2670.97	0.07684
2672.86	1.07008		2672.9	0.07679
2674.78	1.07046		2674.83	0.07682
2676.71	1.07089		2676.75	0.07675
2678.64	1.07135		2678.68	0.07677
2680.57	1.07179		2680.61	0.0766
2682.5	1.07217		2682.54	0.07661
2684.43	1.07253		2684.47	0.07676
2686.35	1.07287		2686.4	0.07684
2688.28	1.07322		2688.32	0.07682
2690.21	1.07362		2690.25	0.07678
2692.14	1.07407		2692.18	0.07697
2694.07	1.07454		2694.11	0.07681
2696	1.07499		2696.04	0.07677
2697.93	1.07543		2697.97	0.07684
2699.85	1.07587		2699.9	0.07678
2701.78	1.07633		2701.82	0.07673
2703.71	1.07678		2703.75	0.07663
2705.64	1.07721		2705.68	0.07676
2707.57	1.07761		2707.61	0.07665
2709.5	1.07799		2709.54	0.07647
2711.42	1.07839		2711.47	0.07662
2713.35	1.07885		2713.4	0.07674
2715.28	1.0793		2715.32	0.07683
2717.21	1.07975		2717.25	0.07664
2719.14	1.08024		2719.18	0.07669
2721.07	1.08074		2721.11	0.07668
2722.99	1.08124		2723.04	0.07674
2724.92	1.08173		2724.97	0.0769
2726.85	1.08224		2726.89	0.07676
2728.78	1.08279		2728.82	0.07663
2730.71	1.08331		2730.75	0.07657
2732.64	1.08381		2732.68	0.07657
2734.57	1.08436		2734.61	0.07668
2736.49	1.08495		2736.54	0.07666
2738.42	1.08547		2738.47	0.07658
2740.35	1.08596		2740.39	0.07637
2742.28	1.08653		2742.32	0.07652
2744.21	1.08713		2744.25	0.07654
2746.14	1.08767		2746.18	0.07646
2748.07	1.08821		2748.11	0.07658
2749.99	1.0888		2750.04	0.0764
2751.92	1.08935		2751.97	0.07647
2753.85	1.08992		2753.89	0.07661
2755.78	1.09052		2755.82	0.07645
2757.71	1.09113		2757.75	0.07636
2759.64	1.09176		2759.68	0.07646
2761.56	1.09235		2761.61	0.07659
2763.49	1.09291		2763.54	0.07642
2765.42	1.09348		2765.47	0.07655
2767.35	1.09404		2767.39	0.07646
2769.28	1.09461		2769.32	0.07617
2771.21	1.09523		2771.25	0.07615
2773.14	1.09587		2773.18	0.07608
2775.06	1.09654		2775.11	0.07621
2776.99	1.09724		2777.04	0.0761
2778.92	1.09788		2778.97	0.07619
2780.85	1.09849		2780.89	0.07627
2782.78	1.09912		2782.82	0.07593
2784.71	1.09971		2784.75	0.07594
2786.63	1.1003		2786.68	0.0758
2788.56	1.10092		2788.61	0.07587
2790.49	1.1016		2790.53	0.07589
2792.42	1.10228		2792.46	0.07581
2794.35	1.10298		2794.39	0.07605
2796.28	1.10368		2796.32	0.07589
2798.2	1.10439		2798.25	0.07576
2800.13	1.1051		2800.18	0.07592
2802.06	1.10586		2802.11	0.07588
2803.99	1.10661		2804.03	0.07586
2805.92	1.10737		2805.96	0.07578
2807.85	1.10815		2807.89	0.07582
2809.78	1.10886		2809.82	0.07576
2811.7	1.10954		2811.75	0.07573
2813.63	1.11025		2813.68	0.07579
2815.56	1.11095		2815.61	0.07602
2817.49	1.11157		2817.53	0.07611
2819.42	1.11221		2819.46	0.07598
2821.35	1.11285		2821.39	0.07625
2823.28	1.11349		2823.32	0.07617
2825.2	1.11413		2825.25	0.07603
2827.13	1.11486		2827.18	0.07609
2829.06	1.11562		2829.11	0.076
2830.99	1.11636		2831.03	0.07607
2832.92	1.11706		2832.96	0.07606
2834.85	1.11778		2834.89	0.07609
2836.77	1.11851		2836.82	0.0762
2838.7	1.11921		2838.75	0.07603
2840.63	1.11984		2840.68	0.07588
2842.56	1.12045		2842.61	0.076
2844.49	1.12107		2844.53	0.07605
2846.42	1.12165		2846.46	0.07592
2848.34	1.12231		2848.39	0.07606
2850.27	1.12309		2850.32	0.07621
2852.2	1.12385		2852.25	0.0761
2854.13	1.12457		2854.18	0.0764
2856.06	1.12526		2856.1	0.07635
2857.99	1.12583		2858.03	0.07608
2859.92	1.12635		2859.96	0.07598
2861.84	1.12691		2861.89	0.07596
2863.77	1.12745		2863.82	0.07604
2865.7	1.12804		2865.75	0.07587
2867.63	1.1287		2867.68	0.07582
2869.56	1.1294		2869.6	0.07582
2871.49	1.13009		2871.53	0.07577
2873.41	1.13079		2873.46	0.07567
2875.34	1.13148		2875.39	0.07554
2877.27	1.13214		2877.32	0.07566
2879.2	1.13276		2879.25	0.0755
2881.13	1.13337		2881.18	0.07527
2883.06	1.134		2883.1	0.07525
2884.99	1.13466		2885.03	0.07541
2886.91	1.13534		2886.96	0.07562
2888.84	1.13606		2888.89	0.07537
2890.77	1.13681		2890.82	0.07534
2892.7	1.13752		2892.75	0.07533
2894.63	1.13828		2894.67	0.07543
2896.56	1.13911		2896.6	0.07558
2898.49	1.13999		2898.53	0.07554
2900.41	1.14093		2900.46	0.07544
2902.34	1.14189		2902.39	0.07543
2904.27	1.14278		2904.32	0.07534
2906.2	1.14359		2906.24	0.07536
2908.13	1.14433		2908.17	0.07535
2910.06	1.14505		2910.1	0.0753
2911.99	1.14579		2912.03	0.07512
2913.91	1.14664		2913.96	0.07521
2915.84	1.14756		2915.89	0.07533
2917.77	1.14858		2917.82	0.0753
2919.7	1.14958		2919.74	0.0755
2921.63	1.15055		2921.67	0.07575
2923.55	1.15153		2923.6	0.0759
2925.48	1.15252		2925.53	0.07566
2927.41	1.15343		2927.46	0.07553
2929.34	1.15435		2929.39	0.07565
2931.27	1.15533		2931.32	0.0756
2933.2	1.15624		2933.24	0.07555
2935.13	1.15707		2935.17	0.07552
2937.05	1.1579		2937.1	0.07558
2938.98	1.15876		2939.03	0.07558
2940.91	1.15962		2940.96	0.07537
2942.84	1.16052		2942.89	0.07526
2944.77	1.16145		2944.82	0.07508
2946.7	1.16242		2946.74	0.0751
2948.62	1.16346		2948.67	0.07517
2950.55	1.16452		2950.6	0.07501
2952.48	1.16553		2952.53	0.07489
2954.41	1.16661		2954.46	0.07481
2956.34	1.16765		2956.39	0.07462
2958.27	1.16866		2958.32	0.07439
2960.2	1.16965		2960.24	0.07466
2962.12	1.17066		2962.17	0.07469
2964.05	1.17174		2964.1	0.07471
2965.98	1.17282		2966.03	0.07486
2967.91	1.17393		2967.96	0.07461
2969.84	1.17514		2969.89	0.07455
2971.77	1.17642		2971.81	0.07462
2973.7	1.17773		2973.74	0.07451
2975.62	1.1791		2975.67	0.07433
2977.55	1.1805		2977.6	0.07402
2979.48	1.18192		2979.53	0.0742
2981.41	1.18329		2981.46	0.07433
2983.34	1.18439		2983.39	0.07435
2985.27	1.18528		2985.31	0.07434
2987.2	1.18611		2987.24	0.07414
2989.12	1.18682		2989.17	0.07431
2991.05	1.18751		2991.1	0.07436
2992.98	1.18845		2993.03	0.07433
2994.91	1.18953		2994.96	0.07456
2996.84	1.19061		2996.89	0.07482
2998.77	1.19169		2998.81	0.07494
3000.69	1.19281		3000.74	0.07479
3002.62	1.19387		3002.67	0.07497
3004.55	1.19495		3004.6	0.07517
3006.48	1.19607		3006.53	0.07511
3008.41	1.19722		3008.46	0.07525
3010.34	1.19839		3010.38	0.07526
3012.26	1.19952		3012.31	0.07548
3014.19	1.20067		3014.24	0.07557
3016.12	1.20181		3016.17	0.07553
3018.05	1.20287		3018.1	0.0756
3019.98	1.20398		3020.03	0.07589
3021.91	1.20514		3021.95	0.07612
3023.84	1.20622		3023.88	0.07599
3025.76	1.20724		3025.81	0.0761
3027.69	1.20833		3027.74	0.07621
3029.62	1.2094		3029.67	0.07622
3031.55	1.21049		3031.6	0.07643
3033.48	1.21163		3033.53	0.0765
3035.41	1.21287		3035.45	0.07665
3037.34	1.21407		3037.38	0.07672
3039.26	1.2152		3039.31	0.07678
3041.19	1.21629		3041.24	0.07685
3043.12	1.21732		3043.17	0.07689
3045.05	1.21831		3045.1	0.07695
3046.98	1.21931		3047.03	0.07716
3048.91	1.22028		3048.95	0.07754
3050.83	1.22128		3050.88	0.07787
3052.76	1.22234		3052.81	0.07789
3054.69	1.22339		3054.74	0.07782
3056.62	1.22449		3056.67	0.07774
3058.55	1.22561		3058.6	0.07797
3060.48	1.22669		3060.53	0.07802
3062.41	1.22781		3062.45	0.07798
3064.33	1.22891		3064.38	0.07811
3066.26	1.22993		3066.31	0.07803
3068.19	1.23097		3068.24	0.07801
3070.12	1.23205		3070.17	0.07802
3072.05	1.23308		3072.1	0.07814
3073.98	1.23406		3074.03	0.07819
3075.9	1.23508		3075.95	0.07821
3077.83	1.23609		3077.88	0.07842
3079.76	1.23705		3079.81	0.0785
3081.69	1.23803		3081.74	0.07851
3083.62	1.23909		3083.67	0.0785
3085.55	1.24015		3085.59	0.07862
3087.47	1.24114		3087.52	0.07879
3089.4	1.24212		3089.45	0.07866
3091.33	1.24302		3091.38	0.07858
3093.26	1.2439		3093.31	0.07874
3095.19	1.24478		3095.24	0.07884
3097.12	1.24567		3097.17	0.07886
3099.05	1.2466		3099.09	0.07874
3100.97	1.24755		3101.02	0.07877
3102.9	1.24849		3102.95	0.07871
3104.83	1.24949		3104.88	0.07871
3106.76	1.25046		3106.81	0.07863
3108.69	1.25137		3108.74	0.07871
3110.62	1.25231		3110.67	0.07915
3112.55	1.25328		3112.59	0.0784
3114.47	1.25426		3114.52	0.07848
3116.4	1.25531		3116.45	0.07839
3118.33	1.25641		3118.38	0.07831
3120.26	1.2575		3120.31	0.07852
3122.19	1.25854		3122.24	0.07844
3124.12	1.25952		3124.17	0.07843
3126.04	1.26049		3126.09	0.0783
3127.97	1.26155		3128.02	0.07829
3129.9	1.26267		3129.95	0.07824
3131.83	1.26383		3131.88	0.07811
3133.76	1.26501		3133.81	0.07838
3135.69	1.26627		3135.74	0.07841
3137.61	1.2675		3137.66	0.07837
3139.54	1.26862		3139.59	0.07854
3141.47	1.26976		3141.52	0.07866
3143.4	1.27088		3143.45	0.07886
3145.33	1.27197		3145.38	0.07869
3147.26	1.27304		3147.31	0.07878
3149.19	1.27414		3149.24	0.0789
3151.11	1.27524		3151.16	0.07881
3153.04	1.27636		3153.09	0.07875
3154.97	1.27748		3155.02	0.07862
3156.9	1.27864		3156.95	0.07869
3158.83	1.27983		3158.88	0.07876
3160.76	1.281		3160.81	0.07883
3162.68	1.28215		3162.74	0.07888
3164.61	1.28329		3164.66	0.07876
3166.54	1.28438		3166.59	0.07866
3168.47	1.28555		3168.52	0.07858
3170.4	1.28673		3170.45	0.07864
3172.33	1.28782		3172.38	0.07883
3174.26	1.28892		3174.31	0.07911
3176.18	1.29011		3176.24	0.07908
3178.11	1.2913		3178.16	0.07889
3180.04	1.29253		3180.09	0.07911
3181.97	1.2938		3182.02	0.07888
3183.9	1.29496		3183.95	0.07855
3185.83	1.29608		3185.88	0.07859
3187.76	1.2972		3187.81	0.07847
3189.68	1.29831		3189.73	0.07837
3191.61	1.29944		3191.66	0.07824
3193.54	1.30057		3193.59	0.07828
3195.47	1.30156		3195.52	0.0783
3197.4	1.30254		3197.45	0.07819
3199.33	1.30352		3199.38	0.07812
3201.26	1.30455		3201.3	0.0779
3203.18	1.30572		3203.23	0.07792
3205.11	1.30694		3205.16	0.07792
3207.04	1.3081		3207.09	0.07777
3208.97	1.30917		3209.02	0.07863
3210.9	1.31016		3210.95	0.07833
3212.82	1.31107		3212.88	0.07815
3214.75	1.31204		3214.8	0.07803
3216.68	1.31301		3216.73	0.07783
3218.61	1.31399		3218.66	0.07762
3220.54	1.31503		3220.59	0.07758
3222.47	1.31602		3222.52	0.07766
3224.4	1.31693		3224.45	0.07764
3226.32	1.31778		3226.38	0.07757
3228.25	1.31861		3228.3	0.07735
3230.18	1.31935		3230.23	0.07741
3232.11	1.32004		3232.16	0.0776
3234.04	1.32074		3234.09	0.07752
3235.97	1.32143		3236.02	0.07747
3237.9	1.32213		3237.95	0.07764
3239.82	1.32278		3239.88	0.07775
3241.75	1.32341		3241.8	0.07784
3243.68	1.32401		3243.73	0.07793
3245.61	1.32446		3245.66	0.078
3247.54	1.32486		3247.59	0.07788
3249.47	1.32533		3249.52	0.07789
3251.39	1.32578		3251.45	0.07812
3253.32	1.32627		3253.38	0.07818
3255.25	1.32679		3255.3	0.07831
3257.18	1.32722		3257.23	0.0783
3259.11	1.32762		3259.16	0.07828
3261.04	1.32803		3261.09	0.07845
3262.97	1.32838		3263.02	0.07847
3264.89	1.32863		3264.95	0.07856
3266.82	1.32896		3266.87	0.07839
3268.75	1.32926		3268.8	0.07833
3270.68	1.32952		3270.73	0.0784
3272.61	1.32986		3272.66	0.07847
3274.54	1.33025		3274.59	0.07862
3276.47	1.33056		3276.52	0.07871
3278.39	1.33077		3278.45	0.07878
3280.32	1.33094		3280.37	0.0788
3282.25	1.33098		3282.3	0.07865
3284.18	1.33099		3284.23	0.0788
3286.11	1.33114		3286.16	0.0789
3288.04	1.33137		3288.09	0.07894
3289.96	1.33158		3290.02	0.07909
3291.89	1.33185		3291.95	0.07915
3293.82	1.33207		3293.87	0.07918
3295.75	1.33216		3295.8	0.07913
3297.68	1.33215		3297.73	0.07923
3299.61	1.33205		3299.66	0.07924
3301.53	1.33196		3301.59	0.07915
3303.46	1.33198		3303.52	0.07918
3305.39	1.33206		3305.44	0.0792
3307.32	1.33224		3307.37	0.07928
3309.25	1.33253		3309.3	0.07945
3311.18	1.33275		3311.23	0.07964
3313.11	1.33294		3313.16	0.07973
3315.03	1.33308		3315.09	0.07976
3316.96	1.33314		3317.01	0.07973
3318.89	1.33314		3318.94	0.07966
3320.82	1.33316		3320.87	0.07972
3322.75	1.33316		3322.8	0.07967
3324.68	1.33314		3324.73	0.07973
3326.61	1.33324		3326.66	0.07988
3328.53	1.33341		3328.59	0.07992
3330.46	1.33355		3330.51	0.08015
3332.39	1.33371		3332.44	0.07995
3334.32	1.33384		3334.37	0.0801
3336.25	1.33405		3336.3	0.08032
3338.18	1.33432		3338.23	0.08009
3340.1	1.33458		3340.16	0.08002
3342.03	1.33475		3342.09	0.08004
3343.96	1.33497		3344.01	0.08017
3345.89	1.33517		3345.94	0.08014
3347.82	1.33525		3347.87	0.0802
3349.75	1.33528		3349.8	0.08046
3351.68	1.33542		3351.73	0.08045
3353.6	1.33555		3353.66	0.08038
3355.53	1.33564		3355.59	0.08045
3357.46	1.33581		3357.51	0.08039
3359.39	1.33608		3359.44	0.08043
3361.32	1.33634		3361.37	0.08049
3363.25	1.33663		3363.3	0.08081
3365.17	1.33689		3365.23	0.08087
3367.1	1.33716		3367.16	0.08079
3369.03	1.33741		3369.09	0.08096
3370.96	1.33766		3371.01	0.08102
3372.89	1.33796		3372.94	0.0809
3374.82	1.33826		3374.87	0.08083
3376.74	1.33842		3376.8	0.08098
3378.67	1.33849		3378.73	0.08088
3380.6	1.33858		3380.66	0.08058
3382.53	1.33864		3382.58	0.08058
3384.46	1.33875		3384.51	0.08068
3386.39	1.33901		3386.44	0.08083
3388.32	1.33927		3388.37	0.0807
3390.24	1.33945		3390.3	0.08047
3392.17	1.33963		3392.23	0.08039
3394.1	1.33974		3394.16	0.08025
3396.03	1.33977		3396.08	0.08021
3397.96	1.33991		3398.01	0.07987
3399.89	1.33998		3399.94	0.07981
3401.82	1.33998		3401.87	0.07994
3403.74	1.34001		3403.8	0.07978
3405.67	1.34002		3405.73	0.07976
3407.6	1.33999		3407.66	0.07967
3409.53	1.33999		3409.58	0.07968
3411.46	1.33997		3411.51	0.07961
3413.39	1.33998		3413.44	0.07946
3415.31	1.33996		3415.37	0.07947
3417.24	1.33992		3417.3	0.07922
3419.17	1.33993		3419.23	0.07903
3421.1	1.34		3421.15	0.07899
3423.03	1.33985		3423.08	0.07891
3424.96	1.33964		3425.01	0.07883
3426.89	1.33944		3426.94	0.07864
3428.81	1.33921		3428.87	0.07855
3430.74	1.33906		3430.8	0.07839
3432.67	1.33904		3432.72	0.07832
3434.6	1.3391		3434.65	0.07821
3436.53	1.33907		3436.58	0.07837
3438.46	1.33896		3438.51	0.07858
3440.39	1.33873		3440.44	0.0785
3442.31	1.33836		3442.37	0.07849
3444.24	1.33809		3444.3	0.07858
3446.17	1.33799		3446.22	0.07876
3448.1	1.33782		3448.15	0.07918
3450.03	1.33759		3450.08	0.07924
3451.95	1.33746		3452.01	0.07928
3453.88	1.3373		3453.94	0.07922
3455.81	1.33697		3455.87	0.07917
3457.74	1.33671		3457.8	0.07932
3459.67	1.33649		3459.72	0.07956
3461.6	1.33615		3461.65	0.07983
3463.53	1.33576		3463.58	0.07977
3465.45	1.33543		3465.51	0.07962
3467.38	1.33519		3467.44	0.07985
3469.31	1.33494		3469.37	0.07978
3471.24	1.33476		3471.3	0.07993
3473.17	1.33466		3473.22	0.08013
3475.1	1.33447		3475.15	0.08019
3477.03	1.33411		3477.08	0.08021
3478.95	1.33382		3479.01	0.08023
3480.88	1.33357		3480.94	0.08037
3482.81	1.3332		3482.87	0.08056
3484.74	1.33286		3484.79	0.08083
3486.67	1.33272		3486.72	0.08081
3488.6	1.33254		3488.65	0.08066
3490.53	1.3323		3490.58	0.08091
3492.45	1.33212		3492.51	0.0811
3494.38	1.33192		3494.44	0.08116
3496.31	1.33168		3496.36	0.08126
3498.24	1.33136		3498.29	0.08141
3500.17	1.33101		3500.22	0.08157
3502.09	1.3307		3502.15	0.08178
3504.02	1.33034		3504.08	0.08187
3505.95	1.32988		3506.01	0.08165
3507.88	1.32959		3507.94	0.08176
3509.81	1.3294		3509.86	0.08209
3511.74	1.32913		3511.79	0.08229
3513.67	1.32899		3513.72	0.08254
3515.59	1.32899		3515.65	0.08233
3517.52	1.32891		3517.58	0.08235
3519.45	1.32875		3519.51	0.08267
3521.38	1.32864		3521.44	0.08269
3523.31	1.32845		3523.36	0.08298
3525.24	1.32816		3525.29	0.08292
3527.17	1.32793		3527.22	0.08311
3529.09	1.32782		3529.15	0.08355
3531.02	1.32763		3531.08	0.08347
3532.95	1.32748		3533.01	0.0835
3534.88	1.32743		3534.94	0.08364
3536.81	1.32751		3536.86	0.08406
3538.74	1.32758		3538.79	0.08415
3540.66	1.32762		3540.72	0.08426
3542.59	1.32764		3542.65	0.08454
3544.52	1.32784		3544.58	0.08468
3546.45	1.32799		3546.51	0.08508
3548.38	1.32817		3548.43	0.08527
3550.31	1.32871		3550.36	0.08527
3552.24	1.32945		3552.29	0.0856
3554.16	1.3301		3554.22	0.086
3556.09	1.33073		3556.15	0.08646
3558.02	1.3314		3558.08	0.0866
3559.95	1.332		3560.01	0.08677
3561.88	1.33244		3561.93	0.08715
3563.81	1.33298		3563.86	0.08718
3565.74	1.33402		3565.79	0.0874
3567.66	1.33546		3567.72	0.08798
3569.59	1.33708		3569.65	0.08864
3571.52	1.33909		3571.58	0.08896
3573.45	1.34137		3573.51	0.08928
3575.38	1.34347		3575.43	0.08981
3577.31	1.34547		3577.36	0.09025
3579.23	1.34767		3579.29	0.09066
3581.16	1.34975		3581.22	0.09097
3583.09	1.35146		3583.15	0.09127
3585.02	1.35343		3585.08	0.09142
3586.95	1.35595		3587.01	0.09187
3588.88	1.35846		3588.93	0.09317
3590.8	1.36119		3590.86	0.09362
3592.73	1.36441		3592.79	0.09365
3594.66	1.3675		3594.72	0.0941
3596.59	1.3702		3596.65	0.09455
3598.52	1.37296		3598.58	0.09505
3600.45	1.37567		3600.5	0.09562
3602.38	1.37793		3602.43	0.09623
3604.3	1.3797		3604.36	0.09643
3606.23	1.38146		3606.29	0.09617
3608.16	1.38321		3608.22	0.09641
3610.09	1.38508		3610.15	0.09709
3612.02	1.3873		3612.07	0.09715
3613.95	1.38967		3614	0.09735
3615.88	1.39168		3615.93	0.09719
3617.8	1.39375		3617.86	0.09691
3619.73	1.3954		3619.79	0.09704
3621.66	1.39604		3621.72	0.09672
3623.59	1.39536		3623.65	0.0956
3625.52	1.39396		3625.57	0.09418
3627.45	1.39237		3627.5	0.0927
3629.37	1.39043		3629.43	0.09378
3631.3	1.38891		3631.36	0.09364
3633.23	1.38831		3633.29	0.09245
3635.16	1.38779		3635.22	0.09217
3637.09	1.38642		3637.15	0.09172
3639.02	1.38485		3639.07	0.09139
3640.95	1.38274		3641	0.09086
3642.87	1.3797		3642.93	0.09006
3644.8	1.37599		3644.86	0.08879
3646.73	1.37251		3646.79	0.08743
3648.66	1.3697		3648.72	0.0874
3650.59	1.36689		3650.64	0.08814
3652.52	1.36444		3652.57	0.08739
3654.44	1.36265		3654.5	0.08588
3656.37	1.3603		3656.43	0.08614
3658.3	1.3569		3658.36	0.08594
3660.23	1.35325		3660.29	0.085
3662.16	1.34927		3662.22	0.0844
3664.09	1.34403		3664.14	0.08383
3666.01	1.33763		3666.07	0.08261
3667.94	1.3309		3668	0.08086
3669.87	1.3232		3669.93	0.08104
3671.8	1.31463		3671.86	0.08102
3673.73	1.30706		3673.79	0.07855
3675.66	1.30024		3675.72	0.07941
3677.59	1.29323		3677.64	0.07984
3679.51	1.28674		3679.57	0.07889
3681.44	1.28075		3681.5	0.0786
3683.37	1.27353		3683.43	0.07831
3685.3	1.26648		3685.36	0.0773
3687.23	1.26058		3687.29	0.0766
3689.16	1.25584		3689.22	0.07801
3691.09	1.25219		3691.14	0.07863
3693.01	1.24984		3693.07	0.07894
3694.94	1.24761		3695	0.07855
3696.87	1.24416		3696.93	0.07875
3698.8	1.2394		3698.86	0.07845
3700.73	1.23345		3700.79	0.07819
3702.66	1.22608		3702.72	0.0784
3704.58	1.21716		3704.64	0.07789
3706.51	1.20709		3706.57	0.07695
3708.44	1.19654		3708.5	0.07622
3710.37	1.18629		3710.43	0.07576
3712.3	1.17664		3712.36	0.07658
3714.23	1.16801		3714.29	0.0766
3716.16	1.16058		3716.21	0.07591
3718.08	1.15386		3718.14	0.07597
3720.01	1.14754		3720.07	0.07594
3721.94	1.14196		3722	0.0762
3723.87	1.13752		3723.93	0.07627
3725.8	1.13418		3725.86	0.07653
3727.73	1.13172		3727.78	0.07718
3729.66	1.13026		3729.71	0.07656
3731.58	1.1297		3731.64	0.07677
3733.51	1.13031		3733.57	0.07718
3735.44	1.13189		3735.5	0.07753
3737.37	1.13352		3737.43	0.07864
3739.3	1.13278		3739.36	0.07843
3741.22	1.12932		3741.28	0.07671
3743.15	1.1222		3743.21	0.07476
3745.08	1.11029		3745.14	0.07656
3747.01	1.0962		3747.07	0.07387
3748.94	1.08375		3749	0.07154
3750.87	1.07376		3750.93	0.0718
3752.8	1.066		3752.86	0.073
3754.72	1.06197		3754.78	0.07263
3756.65	1.06023		3756.71	0.07204
3758.58	1.05915		3758.64	0.07228
3760.51	1.05773		3760.57	0.07269
3762.44	1.05668		3762.5	0.07255
3764.37	1.05563		3764.43	0.07249
3766.3	1.05466		3766.36	0.07293
3768.22	1.0539		3768.28	0.07258
3770.15	1.05355		3770.21	0.0732
3772.08	1.05321		3772.14	0.07346
3774.01	1.05295		3774.07	0.07337
3775.94	1.05267		3776	0.07315
3777.87	1.05234		3777.93	0.07304
3779.8	1.05188		3779.85	0.07341
3781.72	1.05154		3781.78	0.07353
3783.65	1.05144		3783.71	0.0735
3785.58	1.05147		3785.64	0.07384
3787.51	1.05131		3787.57	0.07399
3789.44	1.05126		3789.5	0.07403
3791.36	1.05097		3791.43	0.07405
3793.29	1.05061		3793.35	0.07382
3795.22	1.04984		3795.28	0.07361
3797.15	1.04853		3797.21	0.07395
3799.08	1.04775		3799.14	0.07278
3801.01	1.04735		3801.07	0.07364
3802.94	1.04678		3803	0.07519
3804.86	1.04717		3804.93	0.07375
3806.79	1.0483		3806.85	0.07452
3808.72	1.04877		3808.78	0.07538
3810.65	1.04846		3810.71	0.07489
3812.58	1.0483		3812.64	0.07398
3814.51	1.04784		3814.57	0.07345
3816.44	1.04677		3816.5	0.07528
3818.36	1.04614		3818.43	0.07458
3820.29	1.04676		3820.35	0.07418
3822.22	1.04749		3822.28	0.07568
3824.15	1.04799		3824.21	0.0753
3826.08	1.04877		3826.14	0.07519
3828.01	1.04903		3828.07	0.07525
3829.93	1.04869		3830	0.07496
3831.86	1.04793		3831.92	0.07528
3833.79	1.04675		3833.85	0.07516
3835.72	1.04619		3835.78	0.07439
3837.65	1.04613		3837.71	0.07523
3839.58	1.04631		3839.64	0.07603
3841.51	1.04715		3841.57	0.07543
3843.43	1.04848		3843.49	0.07567
3845.36	1.04899		3845.42	0.07606
3847.29	1.04811		3847.35	0.07573
3849.22	1.04598		3849.28	0.07462
3851.15	1.04458		3851.21	0.07283
3853.08	1.04419		3853.14	0.07446
3855.01	1.04435		3855.07	0.07731
3856.93	1.04534		3856.99	0.0765
3858.86	1.04727		3858.92	0.07573
3860.79	1.04812		3860.85	0.07535
3862.72	1.04801		3862.78	0.075
3864.65	1.04722		3864.71	0.07546
3866.58	1.04669		3866.64	0.07565
3868.5	1.04678		3868.57	0.07464
3870.43	1.04692		3870.49	0.07598
3872.36	1.04715		3872.42	0.07596
3874.29	1.0478		3874.35	0.07613
3876.22	1.04812		3876.28	0.07621
3878.15	1.04815		3878.21	0.07561
3880.07	1.04798		3880.14	0.07581
3882	1.04754		3882.07	0.07598
3883.93	1.04765		3883.99	0.07519
3885.86	1.04778		3885.92	0.07629
3887.79	1.04758		3887.85	0.0762
3889.72	1.04798		3889.78	0.07529
3891.65	1.04862		3891.71	0.07618
3893.57	1.04842		3893.64	0.07641
3895.5	1.04807		3895.56	0.07578
3897.43	1.04776		3897.49	0.07537
3899.36	1.047		3899.42	0.07558
3901.29	1.04636		3901.35	0.07562
3903.22	1.04641		3903.28	0.0759
3905.14	1.04697		3905.21	0.07663
3907.07	1.04768		3907.14	0.07616
3909	1.04847		3909.06	0.07584
3910.93	1.04884		3910.99	0.07596
3912.86	1.04871		3912.92	0.0761
3914.79	1.04844		3914.85	0.07577
3916.72	1.04828		3916.78	0.07562
3918.64	1.04811		3918.71	0.07561
3920.57	1.04793		3920.64	0.07574
3922.5	1.048		3922.56	0.07569
3924.43	1.04814		3924.49	0.07588
3926.36	1.04809		3926.42	0.07602
3928.29	1.04794		3928.35	0.0758
3930.22	1.04808		3930.28	0.07568
3932.14	1.04819		3932.21	0.07578
3934.07	1.04826		3934.13	0.07581
3936	1.04842		3936.06	0.07589
3937.93	1.04856		3937.99	0.07599
3939.86	1.04856		3939.92	0.07574
3941.79	1.04846		3941.85	0.07576
3943.71	1.04834		3943.78	0.07603
3945.64	1.04833		3945.7	0.07593
3947.57	1.04831		3947.63	0.07607
3949.5	1.04824		3949.56	0.07651
3951.43	1.04827		3951.49	0.07623
3953.36	1.04837		3953.42	0.07567
3955.28	1.04834		3955.35	0.07538
3957.21	1.04836		3957.28	0.07532
3959.14	1.04839		3959.2	0.07529
3961.07	1.04839		3961.13	0.07546
3963	1.04837		3963.06	0.07554
3964.93	1.04827		3964.99	0.07541
3966.86	1.04823		3966.92	0.07545
3968.78	1.04821		3968.85	0.07554
3970.71	1.04809		3970.78	0.07541
3972.64	1.04796		3972.7	0.07543
3974.57	1.04791		3974.63	0.0754
3976.5	1.04788		3976.56	0.07541
3978.43	1.04787		3978.49	0.07552
3980.36	1.04794		3980.42	0.07544
3982.28	1.04798		3982.35	0.07538
3984.21	1.04801		3984.28	0.07556
3986.14	1.04807		3986.2	0.07561
3988.07	1.04811		3988.13	0.07535
3990	1.04811		3990.06	0.07525
3991.93	1.04807		3991.99	0.07546
3993.85	1.04798		3993.92	0.07555
3995.78	1.04788		3995.85	0.07532
3997.71	1.0478		3997.78	0.0753
3999.64	1.04772		3999.7	0.07543
4001.57	1.04771		4001.63	0.0753
4003.5	1.04774		4003.56	0.07509
4005.43	1.04766		4005.49	0.07504
4007.35	1.0476		4007.42	0.07506
4009.28	1.04759		4009.35	0.07532
4011.21	1.04759		4011.27	0.07533
4013.14	1.04754		4013.2	0.07529
4015.07	1.04756		4015.13	0.07519
4017	1.04758		4017.06	0.0749
4018.93	1.04754		4018.99	0.07485
4020.85	1.04747		4020.92	0.07483
4022.78	1.04744		4022.84	0.07462
4024.71	1.0474		4024.77	0.07465
4026.64	1.04733		4026.7	0.07481
4028.57	1.04725		4028.63	0.07465
4030.49	1.04714		4030.56	0.07458
4032.42	1.047		4032.49	0.07482
4034.35	1.04692		4034.42	0.07488
4036.28	1.04687		4036.34	0.07479
4038.21	1.04685		4038.27	0.0748
4040.14	1.04688		4040.2	0.07501
4042.07	1.04691		4042.13	0.0749
4043.99	1.04688		4044.06	0.07459
4045.92	1.04685		4045.99	0.07455
4047.85	1.04691		4047.92	0.07463
4049.78	1.04693		4049.84	0.07453
4051.71	1.0469		4051.77	0.07454
4053.64	1.04687		4053.7	0.07453
4055.57	1.04687		4055.63	0.07454
4057.49	1.04683		4057.56	0.07439
4059.42	1.04684		4059.49	0.0744
4061.35	1.04692		4061.41	0.0745
4063.28	1.047		4063.34	0.07462
4065.21	1.04697		4065.27	0.07451
4067.14	1.04687		4067.2	0.07441
4069.07	1.04677		4069.13	0.07446
4070.99	1.04672		4071.06	0.07451
4072.92	1.0467		4072.99	0.07477
4074.85	1.04672		4074.91	0.07475
4076.78	1.04671		4076.84	0.07459
4078.71	1.04661		4078.77	0.07449
4080.64	1.04646		4080.7	0.07443
4082.56	1.04626		4082.63	0.0746
4084.49	1.04607		4084.56	0.07482
4086.42	1.04595		4086.49	0.07478
4088.35	1.04596		4088.41	0.07474
4090.28	1.04599		4090.34	0.07471
4092.21	1.04601		4092.27	0.07463
4094.14	1.04609		4094.2	0.07465
4096.06	1.04618		4096.13	0.07466
4097.99	1.0462		4098.06	0.07454
4099.92	1.04625		4099.98	0.07438
4101.85	1.04625		4101.91	0.07428
4103.78	1.0461		4103.84	0.07449
4105.71	1.04601		4105.77	0.07464
4107.63	1.04594		4107.7	0.07466
4109.56	1.04582		4109.63	0.07474
4111.49	1.04568		4111.56	0.07481
4113.42	1.04559		4113.48	0.07463
4115.35	1.04547		4115.41	0.07461
4117.28	1.0453		4117.34	0.07481
4119.2	1.04514		4119.27	0.07491
4121.13	1.04498		4121.2	0.0747
4123.06	1.04488		4123.13	0.07459
4124.99	1.04487		4125.06	0.07457
4126.92	1.04483		4126.98	0.07451
4128.85	1.04476		4128.91	0.07457
4130.78	1.04479		4130.84	0.07446
4132.7	1.04477		4132.77	0.07443
4134.63	1.04455		4134.7	0.07462
4136.56	1.04434		4136.63	0.07473
4138.49	1.04419		4138.56	0.07494
4140.42	1.04406		4140.48	0.07495
4142.35	1.044		4142.41	0.0748
4144.27	1.04403		4144.34	0.07465
4146.2	1.04409		4146.27	0.07448
4148.13	1.04417		4148.2	0.0745
4150.06	1.04422		4150.13	0.07465
4151.99	1.04418		4152.06	0.07467
4153.92	1.04412		4153.98	0.07477
4155.85	1.04413		4155.91	0.07484
4157.77	1.0441		4157.84	0.07472
4159.7	1.044		4159.77	0.07459
4161.63	1.04391		4161.7	0.0746
4163.56	1.04385		4163.62	0.07484
4165.49	1.04372		4165.55	0.07497
4167.42	1.04355		4167.48	0.07496
4169.35	1.04349		4169.41	0.075
4171.27	1.04343		4171.34	0.07487
4173.2	1.04336		4173.27	0.07461
4175.13	1.04342		4175.2	0.07479
4177.06	1.04348		4177.12	0.07509
4178.99	1.04349		4179.05	0.07525
4180.92	1.04354		4180.98	0.07515
4182.84	1.04357		4182.91	0.07502
4184.77	1.04355		4184.84	0.07497
4186.7	1.04354		4186.77	0.07496
4188.63	1.04355		4188.7	0.07493
4190.56	1.04357		4190.62	0.07484
4192.49	1.04356		4192.55	0.07484
4194.41	1.04349		4194.48	0.07504
4196.34	1.04346		4196.41	0.07512
4198.27	1.04352		4198.34	0.07542
4200.2	1.04361		4200.27	0.07539
4202.13	1.04368		4202.19	0.07525
4204.06	1.04367		4204.12	0.07516
4205.99	1.04359		4206.05	0.07505
4207.91	1.04342		4207.98	0.0751
4209.84	1.0432		4209.91	0.07528
4211.77	1.04306		4211.84	0.0754
4213.7	1.04304		4213.77	0.07553
4215.63	1.04305		4215.69	0.07566
4217.56	1.04302		4217.62	0.0756
4219.48	1.043		4219.55	0.07542
4221.41	1.043		4221.48	0.07531
4223.34	1.04289		4223.41	0.07549
4225.27	1.04286		4225.34	0.07562
4227.2	1.04293		4227.27	0.07572
4229.13	1.04292		4229.19	0.07555
4231.06	1.04281		4231.12	0.0755
4232.98	1.04284		4233.05	0.07567
4234.91	1.04287		4234.98	0.07578
4236.84	1.0428		4236.91	0.07597
4238.77	1.04276		4238.84	0.07597
4240.7	1.04277		4240.77	0.07606
4242.63	1.04273		4242.69	0.07604
4244.56	1.04269		4244.62	0.07577
4246.48	1.04267		4246.55	0.07585
4248.41	1.04263		4248.48	0.07602
4250.34	1.04262		4250.41	0.07618
4252.27	1.04267		4252.34	0.07624
4254.2	1.0427		4254.27	0.07604
4256.13	1.04278		4256.19	0.07583
4258.06	1.04294		4258.12	0.0759
4259.98	1.04315		4260.05	0.07586
4261.91	1.04324		4261.98	0.07577
4263.84	1.04332		4263.91	0.07591
4265.77	1.04339		4265.84	0.07586
4267.7	1.04331		4267.76	0.07615
4269.62	1.0431		4269.69	0.07635
4271.55	1.04292		4271.62	0.07632
4273.48	1.04276		4273.55	0.07614
4275.41	1.04259		4275.48	0.07616
4277.34	1.04246		4277.41	0.07638
4279.27	1.04242		4279.34	0.07652
4281.2	1.0424		4281.26	0.07644
4283.12	1.04234		4283.19	0.07645
4285.05	1.04227		4285.12	0.07628
4286.98	1.04227		4287.05	0.07641
4288.91	1.04228		4288.98	0.07648
4290.84	1.0423		4290.91	0.07654
4292.77	1.04238		4292.84	0.07665
4294.69	1.04238		4294.76	0.07632
4296.62	1.04218		4296.69	0.07647
4298.55	1.04195		4298.62	0.07682
4300.48	1.0418		4300.55	0.07675
4302.41	1.0417		4302.48	0.07678
4304.34	1.04174		4304.41	0.07707
4306.27	1.04194		4306.33	0.07727
4308.19	1.04212		4308.26	0.07699
4310.12	1.04213		4310.19	0.07684
4312.05	1.042		4312.12	0.07687
4313.98	1.04192		4314.05	0.07673
4315.91	1.04192		4315.98	0.07682
4317.84	1.04193		4317.9	0.07694
4319.77	1.04194		4319.83	0.07709
4321.69	1.04191		4321.76	0.07725
4323.62	1.04182		4323.69	0.0773
4325.55	1.04165		4325.62	0.07714
4327.48	1.0415		4327.55	0.07706
4329.41	1.04144		4329.48	0.07715
4331.34	1.04147		4331.4	0.07729
4333.27	1.04153		4333.33	0.07744
4335.19	1.04163		4335.26	0.07741
4337.12	1.04173		4337.19	0.07721
4339.05	1.04177		4339.12	0.07729
4340.98	1.04184		4341.05	0.07748
4342.91	1.04188		4342.98	0.07751
4344.84	1.04192		4344.9	0.0775
4346.76	1.04199		4346.83	0.07749
4348.69	1.0421		4348.76	0.07729
4350.62	1.04217		4350.69	0.07728
4352.55	1.04223		4352.62	0.07766
4354.48	1.04226		4354.55	0.07781
4356.41	1.04226		4356.48	0.07789
4358.34	1.04213		4358.4	0.07792
4360.26	1.04198		4360.33	0.07753
4362.19	1.0419		4362.26	0.07743
4364.12	1.04181		4364.19	0.07767
4366.05	1.04181		4366.12	0.07767
4367.98	1.04205		4368.05	0.07763
4369.91	1.04226		4369.98	0.07778
4371.83	1.04236		4371.9	0.07812
4373.76	1.04244		4373.83	0.07796
4375.69	1.04244		4375.76	0.07787
4377.62	1.04233		4377.69	0.07787
4379.55	1.04223		4379.62	0.07786
4381.48	1.04213		4381.55	0.0779
4383.4	1.04206		4383.47	0.07802
4385.33	1.04205		4385.4	0.07802
4387.26	1.04204		4387.33	0.07809
4389.19	1.0421		4389.26	0.07825
4391.12	1.04223		4391.19	0.07841
4393.05	1.0424		4393.12	0.07835
4394.98	1.04255		4395.05	0.07828
4396.9	1.04268		4396.97	0.07835
4398.83	1.04274		4398.9	0.0784
4400.76	1.04277		4400.83	0.07837
4402.69	1.04276		4402.76	0.07832
4404.62	1.04271		4404.69	0.07816
4406.55	1.04268		4406.62	0.07829
4408.48	1.04267		4408.54	0.07849
4410.4	1.04263		4410.47	0.07866
4412.33	1.04269		4412.4	0.0787
4414.26	1.04276		4414.33	0.07875
4416.19	1.04275		4416.26	0.07874
4418.12	1.04274		4418.19	0.07886
4420.05	1.04278		4420.12	0.07896
4421.97	1.04278		4422.04	0.07877
4423.9	1.04279		4423.97	0.07896
4425.83	1.04287		4425.9	0.07923
4427.76	1.04303		4427.83	0.07931
4429.69	1.04317		4429.76	0.07903
4431.62	1.04323		4431.69	0.0787
4433.55	1.04324		4433.61	0.07886
4435.47	1.04332		4435.54	0.07905
4437.4	1.04339		4437.47	0.07931
4439.33	1.04348		4439.4	0.07959
4441.26	1.04361		4441.33	0.07949
4443.19	1.04372		4443.26	0.07922
4445.12	1.04384		4445.19	0.07914
4447.04	1.04397		4447.11	0.07924
4448.97	1.04404		4449.04	0.07915
4450.9	1.04413		4450.97	0.07902
[truncated: 804 more rows]

## Sheet: Figure 1g
NH3-Natural Montmorillonite			Natural Montmorillonite
Wavenumber	Data		Wavenumber	Data
599.763	2.08331		404.193	0.7489
601.691	2.07695		406.121	0.73749
603.62	2.07085		408.05	0.72707
605.548	2.06702		409.978	0.73639
607.477	2.0638		411.906	0.72376
609.405	2.06094		413.835	0.72239
611.334	2.05915		415.763	0.72156
613.262	2.05775		417.692	0.73151
615.191	2.05583		419.62	0.73271
617.119	2.05403		421.549	0.72287
619.048	2.05222		423.477	0.71169
620.976	2.0492		425.406	0.71617
622.905	2.0446		427.334	0.72309
624.833	2.03911		429.263	0.72119
626.762	2.03301		431.191	0.71475
628.69	2.02506		433.12	0.71793
630.619	2.01578		435.048	0.72297
632.547	2.00747		436.977	0.7216
634.476	2.00027		438.905	0.70791
636.404	1.99417		440.834	0.71379
638.333	1.9895		442.762	0.7106
640.261	1.98655		444.69	0.71226
642.19	1.98541		446.619	0.713
644.118	1.98511		448.547	0.71451
646.047	1.98545		450.476	0.70555
647.975	1.98658		452.404	0.70798
649.904	1.98849		454.333	0.70282
651.832	1.99062		456.261	0.70288
653.761	1.99262		458.19	0.70021
655.689	1.99563		460.118	0.70278
657.618	1.99871		462.047	0.70405
659.546	2.0016		463.975	0.7005
661.475	2.0051		465.904	0.68918
663.403	2.00948		467.832	0.68498
665.332	2.01397		469.76	0.6753
667.26	2.01795		471.689	0.67652
669.188	2.02149		473.617	0.66849
671.117	2.02559		475.546	0.66633
673.045	2.02916		477.474	0.66169
674.974	2.03202		479.403	0.6478
676.903	2.0356		481.331	0.6345
678.831	2.03902		483.26	0.6267
680.76	2.04217		485.188	0.61461
682.688	2.04568		487.117	0.60208
684.616	2.04948		489.045	0.59008
686.545	2.05293		490.974	0.57911
688.473	2.05552		492.902	0.57236
690.402	2.05782		494.831	0.56789
692.331	2.06039		496.759	0.56034
694.259	2.06335		498.688	0.56141
696.188	2.06579		500.616	0.56375
698.116	2.06798		502.544	0.5666
700.044	2.07028		504.473	0.57204
701.973	2.07287		506.401	0.58136
703.902	2.07549		508.33	0.58376
705.83	2.0779		510.258	0.58594
707.759	2.0804		512.187	0.59654
709.687	2.08311		514.115	0.60508
711.615	2.08603		516.044	0.60047
713.544	2.08884		517.972	0.60844
715.472	2.09159		519.901	0.61005
717.401	2.09458		521.829	0.61313
719.33	2.09755		523.758	0.61321
721.258	2.10071		525.686	0.60942
723.187	2.10334		527.615	0.59732
725.115	2.10603		529.543	0.59802
727.043	2.109		531.471	0.59564
728.972	2.1114		533.4	0.58513
730.9	2.11366		535.328	0.57509
732.829	2.11685		537.257	0.57005
734.757	2.11986		539.185	0.56174
736.686	2.12294		541.114	0.56018
738.614	2.12608		543.042	0.55316
740.543	2.12868		544.971	0.54754
742.471	2.13141		546.899	0.53914
744.4	2.13453		548.828	0.53777
746.328	2.13731		550.756	0.53098
748.257	2.14012		552.685	0.52779
750.185	2.14313		554.613	0.52102
752.114	2.14603		556.542	0.51402
754.042	2.14871		558.47	0.50416
755.971	2.15187		560.398	0.50449
757.899	2.15499		562.327	0.50087
759.828	2.15767		564.255	0.49427
761.756	2.15978		566.184	0.48681
763.685	2.16216		568.112	0.48305
765.613	2.16412		570.041	0.47933
767.542	2.16645		571.969	0.47872
769.47	2.16902		573.898	0.46952
771.399	2.17151		575.826	0.46609
773.327	2.17413		577.755	0.45725
775.256	2.177		579.683	0.45693
777.184	2.17885		581.612	0.45252
779.113	2.17982		583.54	0.4476
781.041	2.18103		585.468	0.44029
782.97	2.18221		587.397	0.43403
784.898	2.18412		589.325	0.42562
786.827	2.18503		591.254	0.41812
788.755	2.18566		593.182	0.40782
790.684	2.18703		595.111	0.40758
792.612	2.18904		597.039	0.40376
794.541	2.19103		598.968	0.39225
796.469	2.1922		599.753	0.39798
798.398	2.19324		601.682	0.39233
800.326	2.19506		603.61	0.38699
802.255	2.1967		605.539	0.38092
804.183	2.19821		607.467	0.3765
806.112	2.20024		609.395	0.37415
808.04	2.20186		611.324	0.37236
809.969	2.20336		613.252	0.37153
811.897	2.20592		615.181	0.37023
813.826	2.20865		617.109	0.36994
815.754	2.21102		619.038	0.36785
817.683	2.2131		620.966	0.36485
819.611	2.21477		622.895	0.36063
821.54	2.2161		624.823	0.3564
823.468	2.21774		626.752	0.34916
825.397	2.21939		628.68	0.33966
827.325	2.22034		630.609	0.32808
829.254	2.22095		632.537	0.31817
831.182	2.22151		634.466	0.30991
833.111	2.22203		636.394	0.30265
835.039	2.2218		638.322	0.29515
836.968	2.22099		640.251	0.2912
838.896	2.22024		642.179	0.28885
840.825	2.21983		644.108	0.28856
842.753	2.21996		646.036	0.28959
844.682	2.21978		647.965	0.29108
846.61	2.21955		649.893	0.29164
848.539	2.22031		651.822	0.29322
850.467	2.22158		653.75	0.295
852.396	2.22261		655.679	0.29756
854.324	2.22334		657.607	0.2996
856.253	2.22454		659.536	0.30284
858.181	2.2264		661.464	0.30447
860.11	2.22871		663.393	0.30687
862.038	2.23062		665.321	0.31942
863.967	2.23256		667.25	0.35547
865.895	2.23475		669.178	0.35282
867.824	2.23656		671.106	0.33151
869.752	2.23855		673.035	0.33191
871.681	2.24059		674.963	0.3366
873.609	2.24246		676.892	0.34078
875.538	2.24437		678.82	0.34422
877.466	2.24612		680.749	0.34783
879.395	2.24759		682.677	0.35049
881.323	2.24938		684.606	0.35367
883.252	2.25125		686.534	0.35646
885.18	2.25278		688.463	0.35924
887.109	2.25481		690.391	0.36149
889.037	2.25723		692.32	0.36309
890.966	2.25889		694.248	0.36394
892.894	2.26088		696.177	0.36512
894.823	2.26312		698.105	0.36743
896.751	2.2654		700.033	0.37007
898.68	2.26759		701.962	0.37186
900.608	2.26969		703.89	0.37398
902.537	2.27164		705.819	0.37664
904.465	2.27268		707.747	0.37906
906.394	2.27339		709.676	0.38202
908.322	2.27373		711.604	0.38433
910.251	2.27347		713.533	0.38591
912.179	2.27304		715.461	0.3886
914.108	2.27205		717.39	0.39217
916.036	2.27098		719.318	0.39604
917.965	2.27062		721.247	0.39914
919.893	2.27118		723.175	0.40147
921.822	2.2715		725.104	0.40461
923.75	2.27211		727.032	0.40699
925.679	2.27345		728.96	0.40935
927.607	2.27554		730.889	0.41117
929.536	2.27777		732.817	0.41342
931.464	2.27998		734.746	0.41559
933.393	2.28231		736.674	0.41801
935.321	2.28507		738.603	0.42079
937.25	2.28802		740.531	0.42398
939.178	2.29104		742.46	0.42662
941.107	2.29386		744.388	0.42929
943.035	2.29669		746.317	0.43112
944.964	2.29983		748.245	0.4332
946.892	2.30303		750.174	0.43587
948.821	2.30617		752.102	0.43931
950.749	2.30887		754.03	0.44132
952.678	2.31167		755.959	0.44261
954.606	2.31459		757.888	0.44464
956.535	2.31715		759.816	0.44739
958.463	2.31958		761.744	0.44986
960.392	2.32153		763.673	0.45144
962.32	2.32334		765.601	0.45264
964.249	2.3249		767.53	0.45428
966.177	2.32578		769.458	0.45652
968.106	2.32672		771.387	0.45824
970.034	2.32779		773.315	0.45901
971.963	2.3286		775.244	0.46084
973.891	2.32955		777.172	0.46192
975.82	2.33064		779.101	0.46266
977.748	2.33174		781.029	0.46329
979.677	2.33248		782.957	0.46432
981.605	2.3329		784.886	0.46517
983.534	2.3333		786.814	0.4657
985.462	2.33345		788.743	0.4661
987.391	2.33353		790.671	0.4673
989.319	2.33364		792.6	0.46817
991.248	2.33332		794.528	0.46929
993.176	2.33294		796.457	0.47075
995.105	2.33284		798.385	0.47223
997.033	2.33249		800.314	0.47284
998.962	2.33216		802.242	0.47358
1000.89	2.33176		804.171	0.47428
1002.82	2.33102		806.099	0.47541
1004.75	2.33053		808.028	0.47671
1006.68	2.3301		809.956	0.47864
1008.6	2.32958		811.885	0.48015
1010.53	2.32856		813.813	0.48219
1012.46	2.32737		815.741	0.484
1014.39	2.3262		817.67	0.48546
1016.32	2.32508		819.598	0.48651
1018.25	2.32393		821.527	0.48845
1020.17	2.32352		823.455	0.48979
1022.1	2.32261		825.384	0.49017
1024.03	2.32121		827.312	0.49025
1025.96	2.31974		829.241	0.49105
1027.89	2.31819		831.169	0.49108
1029.82	2.31683		833.098	0.49041
1031.75	2.31507		835.026	0.4901
1033.67	2.31308		836.955	0.48977
1035.6	2.31139		838.883	0.4881
1037.53	2.30959		840.812	0.4868
1039.46	2.30743		842.74	0.48618
1041.39	2.30544		844.668	0.48599
1043.32	2.3035		846.597	0.48633
1045.24	2.30098		848.525	0.48698
1047.17	2.29805		850.454	0.4873
1049.1	2.29523		852.382	0.48846
1051.03	2.29245		854.311	0.49041
1052.96	2.28993		856.239	0.49235
1054.89	2.28673		858.168	0.49404
1056.82	2.28296		860.096	0.49625
1058.74	2.27945		862.025	0.49862
1060.67	2.27596		863.953	0.50094
1062.6	2.27221		865.882	0.50247
1064.53	2.26793		867.81	0.50441
1066.46	2.26346		869.739	0.50673
1068.39	2.25884		871.667	0.50885
1070.32	2.254		873.596	0.51088
1072.24	2.24922		875.524	0.51349
1074.17	2.24473		877.452	0.51596
1076.1	2.24028		879.381	0.51804
1078.03	2.23591		881.309	0.5194
1079.96	2.23093		883.238	0.5209
1081.89	2.22611		885.166	0.52291
1083.82	2.22199		887.095	0.52547
1085.74	2.21768		889.023	0.52745
1087.67	2.21337		890.952	0.52934
1089.6	2.20977		892.88	0.53153
1091.53	2.20657		894.809	0.53351
1093.46	2.20323		896.737	0.53505
1095.39	2.20001		898.665	0.5362
1097.32	2.19731		900.594	0.53778
1099.24	2.19479		902.523	0.54007
1101.17	2.19307		904.451	0.5416
1103.1	2.19143		906.379	0.54212
1105.03	2.18941		908.308	0.5419
1106.96	2.18767		910.236	0.54117
1108.89	2.1858		912.165	0.54018
1110.81	2.18363		914.093	0.53902
1112.74	2.18118		916.022	0.5378
1114.67	2.17871		917.95	0.53706
1116.6	2.1762		919.879	0.53694
1118.53	2.1733		921.807	0.53759
1120.46	2.17017		923.736	0.53843
1122.38	2.16676		925.664	0.54062
1124.31	2.16333		927.592	0.54311
1126.24	2.15987		929.521	0.54517
1128.17	2.15624		931.449	0.54746
1130.1	2.15257		933.378	0.55048
1132.03	2.14893		935.306	0.55349
1133.96	2.1456		937.235	0.55582
1135.88	2.1424		939.163	0.55817
1137.81	2.13867		941.092	0.5618
1139.74	2.13489		943.02	0.56541
1141.67	2.13085		944.949	0.56905
1143.6	2.12686		946.877	0.57326
1145.53	2.1229		948.806	0.57684
1147.46	2.1188		950.734	0.57925
1149.38	2.11445		952.663	0.58243
1151.31	2.1102		954.591	0.58568
1153.24	2.10589		956.519	0.58879
1155.17	2.10153		958.448	0.59149
1157.1	2.09698		960.376	0.59365
1159.03	2.09217		962.305	0.59594
1160.95	2.08764		964.233	0.59825
1162.88	2.083		966.162	0.59956
1164.81	2.07744		968.09	0.60077
1166.74	2.07207		970.019	0.60176
1168.67	2.06703		971.947	0.60351
1170.6	2.06146		973.876	0.6048
1172.53	2.05542		975.804	0.60514
1174.45	2.04957		977.733	0.60591
1176.38	2.04348		979.661	0.6076
1178.31	2.03688		981.59	0.60858
1180.24	2.0299		983.518	0.60915
1182.17	2.02235		985.447	0.60968
1184.1	2.01412		987.375	0.60988
1186.03	2.00516		989.303	0.60986
1187.95	1.9955		991.232	0.6097
1189.88	1.98519		993.16	0.60941
1191.81	1.97434		995.089	0.6095
1193.74	1.96255		997.017	0.60933
1195.67	1.95002		998.946	0.60928
1197.6	1.93711		1000.87	0.60825
1199.53	1.92388		1002.8	0.60773
1201.45	1.91048		1004.73	0.6072
1203.38	1.89707		1006.66	0.60678
1205.31	1.88356		1008.59	0.60658
1207.24	1.8702		1010.52	0.60626
1209.17	1.85705		1012.45	0.60593
1211.1	1.84443		1014.37	0.60599
1213.03	1.83231		1016.3	0.60589
1214.95	1.82103		1018.23	0.60623
1216.88	1.81061		1020.16	0.60586
1218.81	1.80113		1022.09	0.605
1220.74	1.79285		1024.02	0.60465
1222.67	1.78568		1025.94	0.6042
1224.6	1.77974		1027.87	0.60356
1226.52	1.77517		1029.8	0.60253
1228.45	1.77196		1031.73	0.60096
1230.38	1.77012		1033.66	0.59983
1232.31	1.76951		1035.59	0.59927
1234.24	1.77018		1037.52	0.59775
1236.17	1.77193		1039.44	0.59603
1238.1	1.77462		1041.37	0.59398
1240.02	1.77814		1043.3	0.59112
1241.95	1.77569		1045.23	0.58828
1243.88	1.7738		1047.16	0.58498
1245.81	1.77242		1049.09	0.58136
1247.74	1.77154		1051.01	0.5776
1249.67	1.77101		1052.94	0.57352
1251.6	1.77072		1054.87	0.56886
1253.52	1.77078		1056.8	0.56381
1255.45	1.77094		1058.73	0.55973
1257.38	1.77119		1060.66	0.55526
1259.31	1.77167		1062.59	0.55006
1261.24	1.77223		1064.51	0.54415
1263.17	1.77257		1066.44	0.53912
1265.09	1.773		1068.37	0.53414
1267.02	1.77327		1070.3	0.52884
1268.95	1.77344		1072.23	0.5235
1270.88	1.77353		1074.16	0.51818
1272.81	1.77357		1076.08	0.51268
1274.74	1.77337		1078.01	0.50727
1276.66	1.77306		1079.94	0.50207
1278.59	1.77266		1081.87	0.4967
1280.52	1.77198		1083.8	0.49156
1282.45	1.7733		1085.73	0.48669
1284.38	1.77473		1087.65	0.48174
1286.31	1.77603		1089.58	0.47716
1288.24	1.77707		1091.51	0.47287
1290.16	1.77771		1093.44	0.4691
1292.09	1.77826		1095.37	0.46588
1294.02	1.77887		1097.3	0.463
1295.95	1.77952		1099.23	0.4604
1297.88	1.77997		1101.15	0.45799
1299.81	1.78032		1103.08	0.45582
1301.74	1.78042		1105.01	0.45409
1303.66	1.78051		1106.94	0.45261
1305.59	1.78043		1108.87	0.45105
1307.52	1.78029		1110.8	0.44907
1309.45	1.78007		1112.72	0.44681
1311.38	1.77965		1114.65	0.44406
1313.31	1.77919		1116.58	0.44109
1315.23	1.7787		1118.51	0.43757
1317.16	1.77787		1120.44	0.43417
1319.09	1.77707		1122.37	0.42986
1321.02	1.77638		1124.3	0.42474
1322.95	1.77533		1126.22	0.41999
1324.88	1.77747		1128.15	0.41504
1326.81	1.77972		1130.08	0.4101
1328.73	1.78186		1132.01	0.40531
1330.66	1.78385		1133.94	0.39988
1332.59	1.78596		1135.87	0.39432
1334.52	1.78805		1137.8	0.3887
1336.45	1.78987		1139.72	0.38302
1338.38	1.79168		1141.65	0.37734
1340.31	1.79365		1143.58	0.3717
1342.23	1.79549		1145.51	0.36577
1344.16	1.79723		1147.44	0.35935
1346.09	1.7989		1149.37	0.35306
1348.02	1.80041		1151.3	0.34648
1349.95	1.80201		1153.22	0.33956
1351.88	1.80363		1155.15	0.33254
1353.81	1.80522		1157.08	0.32527
1355.73	1.80682		1159.01	0.31777
1357.66	1.80848		1160.94	0.31031
1359.59	1.80989		1162.87	0.30261
1361.52	1.81118		1164.79	0.29361
1363.45	1.81267		1166.72	0.28438
1365.38	1.81411		1168.65	0.27507
1367.31	1.81543		1170.58	0.26542
1369.23	1.81693		1172.51	0.25531
1371.16	1.81845		1174.44	0.24456
1373.09	1.81977		1176.37	0.2329
1375.02	1.8213		1178.29	0.22089
1376.95	1.82283		1180.22	0.2081
1378.88	1.8243		1182.15	0.19419
1380.8	1.82571		1184.08	0.17926
1382.73	1.82709		1186.03	0.1603
1384.66	1.8286		1187.95	0.15361
1386.59	1.8303		1189.88	0.14651
1388.52	1.83206		1191.81	0.13906
1390.45	1.83361		1193.74	0.13133
1392.38	1.83525		1195.67	0.12338
1394.3	1.83705		1197.6	0.11527
1396.23	1.83909		1199.53	0.10707
1398.16	1.84095		1201.45	0.09888
1400.09	1.84292		1203.38	0.09076
1402.02	1.84454		1205.31	0.08277
1403.95	1.84586		1207.24	0.07499
1405.88	1.84734		1209.17	0.06742
1407.8	1.84863		1211.1	0.06012
1409.73	1.84951		1213.03	0.05312
1411.66	1.84998		1214.95	0.04643
1413.59	1.84978		1216.88	0.04006
1415.52	1.84867		1218.81	0.03403
1417.44	1.84682		1220.74	0.02835
1419.37	1.8443		1222.67	0.02303
1421.3	1.84086		1224.6	0.01808
1423.23	1.8367		1226.52	0.01348
1425.16	1.83244		1228.45	0.00924
1427.09	1.82759		1230.38	0.00535
1429.02	1.82211		1232.31	0.00179
1430.94	1.8168		1234.24	-0.00142
1432.87	1.81168		1236.17	-0.00434
1434.8	1.80621		1238.1	-0.00696
1436.73	1.80097		1240.02	-0.00929
1438.66	1.79653		1241.95	-0.01137
1440.59	1.79243		1243.88	-0.01325
1442.52	1.78903		1245.81	-0.01492
1444.44	1.78624		1247.74	-0.0164
1446.37	1.7839		1249.67	-0.01771
1448.3	1.78223		1251.6	-0.01885
1450.23	1.78106		1253.52	-0.01986
1452.16	1.78001		1255.45	-0.02076
1454.09	1.77925		1257.38	-0.02155
1456.02	1.77871		1259.31	-0.02224
1457.94	1.77855		1261.24	-0.02286
1459.87	1.7783		1263.17	-0.02339
1461.8	1.77821		1265.09	-0.02384
1463.73	1.77773		1267.02	-0.02423
1465.66	1.77787		1268.95	-0.02455
1467.59	1.77802		1270.88	-0.02484
1469.52	1.77755		1272.81	-0.02507
1471.44	1.77701		1274.74	-0.02525
1473.37	1.77728		1276.66	-0.02537
1475.3	1.77721		1278.59	-0.02545
1477.23	1.77733		1280.52	-0.0255
1479.16	1.7774		1282.45	-0.02551
1481.09	1.7775		1284.38	-0.02549
1483.01	1.77778		1286.31	-0.02545
1484.94	1.77765		1288.24	-0.02538
1486.87	1.7772		1290.16	-0.0253
1488.8	1.777		1292.09	-0.02519
1490.73	1.77723		1294.02	-0.02508
1492.66	1.77727		1295.95	-0.02494
1494.59	1.77712		1297.88	-0.02479
1496.51	1.77688		1299.81	-0.02463
1498.44	1.77647		1301.74	-0.02446
1500.37	1.77648		1303.66	-0.02425
1502.3	1.77627		1305.59	-0.02403
1504.23	1.77672		1307.52	-0.02378
1506.16	1.77671		1309.45	-0.02352
1508.09	1.77724		1311.38	-0.02327
1510.01	1.77736		1313.31	-0.02304
1511.94	1.77794		1315.23	-0.0228
1513.87	1.77834		1317.16	-0.02257
1515.8	1.77845		1319.09	-0.02232
1517.73	1.77901		1321.02	-0.02205
1519.66	1.77979		1322.95	-0.02177
1521.58	1.78027		1324.88	-0.0215
1523.51	1.78042		1326.81	-0.02117
1525.44	1.78051		1328.73	-0.02078
1527.37	1.7811		1330.66	-0.0204
1529.3	1.78159		1332.59	-0.02007
1531.23	1.78161		1334.52	-0.01974
1533.15	1.78192		1336.45	-0.01939
1535.08	1.78271		1338.38	-0.01903
1537.01	1.78323		1340.31	-0.01868
1538.94	1.78331		1342.23	-0.01832
1540.87	1.78298		1344.16	-0.01795
1542.8	1.78297		1346.09	-0.01758
1544.73	1.78335		1348.02	-0.01729
1546.65	1.7836		1349.95	-0.01698
1548.58	1.78355		1351.88	-0.01656
1550.51	1.78382		1353.81	-0.01606
1552.44	1.78393		1355.73	-0.01567
1554.37	1.78414		1357.66	-0.01528
1556.3	1.7842		1359.59	-0.01489
1558.23	1.78413		1361.52	-0.01448
1560.15	1.78551		1363.45	-0.01397
1562.08	1.78524		1365.38	-0.01349
1564.01	1.78496		1367.31	-0.01311
1565.94	1.78521		1369.23	-0.01274
1567.87	1.78502		1371.16	-0.01248
1569.8	1.7851		1373.09	-0.01234
1571.72	1.78557		1375.02	-0.01213
1573.65	1.78604		1376.95	-0.01158
1575.58	1.78675		1378.88	-0.01109
1577.51	1.78682		1380.8	-0.01076
1579.44	1.78635		1382.73	-0.01036
1581.37	1.78633		1384.66	-0.00982
1583.3	1.78644		1386.59	-0.00935
1585.22	1.78671		1388.52	-0.00877
1587.15	1.78689		1390.45	-0.00823
1589.08	1.787		1392.38	-0.00777
1591.01	1.78724		1394.3	-0.00723
1592.94	1.78757		1396.23	-0.00673
1594.87	1.78783		1398.16	-0.0065
1596.8	1.7882		1400.09	-0.00619
1598.72	1.78836		1402.02	-0.00568
1600.65	1.78855		1403.95	-0.00525
1602.58	1.78885		1405.88	-0.00494
1604.51	1.7891		1407.8	-0.00417
1606.44	1.78911		1409.73	-0.00315
1608.37	1.78913		1411.66	-0.00248
1610.3	1.78919		1413.59	-0.00184
1612.22	1.78926		1415.52	-0.00133
1614.15	1.78956		1417.44	-0.00089
1616.08	1.78999		1419.37	-0.00029
1618.01	1.78975		1421.3	0.00022
1619.94	1.78886		1423.23	0.00062
1621.87	1.7882		1425.16	0.00126
1623.8	1.78781		1427.09	0.00209
1625.72	1.78752		1429.02	0.00203
1627.65	1.78707		1430.94	0.00143
1629.58	1.78681		1432.87	0.0012
1631.51	1.78634		1434.8	0.00112
1633.44	1.78566		1436.73	0.00117
1635.37	1.78493		1438.66	0.00131
1637.29	1.78452		1440.59	0.00122
1639.22	1.78393		1442.52	0.00116
1641.15	1.78348		1444.44	0.00144
1643.08	1.78282		1446.37	0.00227
1645.01	1.78209		1448.3	0.00269
1646.94	1.7814		1450.23	0.00278
1648.87	1.78121		1452.16	0.00288
1650.79	1.78163		1454.09	0.00325
1652.72	1.78103		1456.02	0.00359
1654.65	1.78082		1457.94	0.00356
1656.58	1.7801		1459.87	0.00355
1658.51	1.77977		1461.8	0.00421
1660.44	1.77933		1463.73	0.00499
1662.37	1.77897		1465.66	0.00513
1664.29	1.77931		1467.59	0.00414
1666.22	1.7792		1469.52	0.00311
1668.15	1.77888		1471.44	0.00291
1670.08	1.77892		1473.37	0.00292
1672.01	1.77902		1475.3	0.00277
1673.94	1.77863		1477.23	0.00283
1675.86	1.77892		1479.16	0.00338
1677.79	1.77937		1481.09	0.00378
1679.72	1.77943		1483.01	0.00338
1681.65	1.77914		1484.94	0.00311
1683.58	1.77975		1486.87	0.00357
1685.51	1.78063		1488.8	0.00407
1687.43	1.7795		1490.73	0.00446
1689.36	1.77928		1492.66	0.00476
1691.29	1.77936		1494.59	0.0058
1693.22	1.77953		1496.51	0.00767
1695.15	1.78028		1498.44	0.00885
1697.08	1.78021		1500.37	0.00912
1699.01	1.77885		1502.3	0.00933
1700.93	1.77886		1504.23	0.00981
1702.86	1.77909		1506.16	0.01029
1704.79	1.77893		1508.09	0.01056
1706.72	1.77909		1510.01	0.01141
1708.65	1.77926		1511.94	0.01284
1710.58	1.77924		1513.87	0.01387
1712.51	1.77914		1515.8	0.01408
1714.43	1.77903		1517.73	0.01325
1716.36	1.77955		1519.66	0.01275
1718.29	1.7795		1521.58	0.01309
1720.22	1.7792		1523.51	0.01389
1722.15	1.7792		1525.44	0.01453
1724.08	1.7792		1527.37	0.01523
1726.01	1.77918		1529.3	0.01686
1727.93	1.77912		1531.23	0.01817
1729.86	1.77912		1533.15	0.01856
1731.79	1.77953		1535.08	0.01909
1733.72	1.77943		1537.01	0.01947
1735.65	1.77941		1538.94	0.02001
1737.58	1.77909		1540.87	0.0208
1739.51	1.77901		1542.8	0.02168
1741.43	1.77919		1544.73	0.02257
1743.36	1.77921		1546.65	0.02415
1745.29	1.7793		1548.58	0.02655
1747.22	1.77918		1550.51	0.02762
1749.15	1.77917		1552.44	0.02751
1751.08	1.77944		1554.37	0.02783
1753	1.77958		1556.3	0.02862
1754.93	1.77928		1558.23	0.03001
1756.86	1.7792		1560.15	0.03173
1758.79	1.77943		1562.08	0.03319
1760.72	1.7794		1564.01	0.03476
1762.65	1.77961		1565.94	0.03685
1764.58	1.77967		1567.87	0.03834
1766.5	1.77961		1569.8	0.03839
1768.43	1.77966		1571.72	0.03895
1770.36	1.7795		1573.65	0.04098
1772.29	1.77991		1575.58	0.04359
1774.22	1.78015		1577.51	0.04649
1776.15	1.77996		1579.44	0.04954
1778.07	1.77981		1581.37	0.05275
1780	1.77966		1583.3	0.05668
1781.93	1.77979		1585.22	0.06089
1783.86	1.7799		1587.15	0.06486
1785.79	1.77997		1589.08	0.06957
1787.72	1.77989		1591.01	0.07528
1789.64	1.7797		1592.94	0.08142
1791.57	1.77961		1594.87	0.08791
1793.5	1.77983		1596.8	0.09465
1795.43	1.77979		1598.72	0.10158
1797.36	1.77957		1600.65	0.1085
1799.29	1.77958		1602.58	0.11532
1801.22	1.77992		1604.51	0.12223
1803.14	1.78033		1606.44	0.12953
1805.07	1.78058		1608.37	0.13619
1807	1.78081		1610.3	0.14198
1808.93	1.78093		1612.22	0.14752
1810.86	1.78108		1614.15	0.15268
1812.79	1.78132		1616.08	0.15715
1814.72	1.7814		1618.01	0.1611
1816.64	1.78155		1619.94	0.16446
1818.57	1.78183		1621.87	0.16731
1820.5	1.78212		1623.8	0.17024
1822.43	1.78212		1625.72	0.17309
1824.36	1.78215		1627.65	0.17446
1826.29	1.7824		1629.58	0.17528
1828.21	1.78232		1631.51	0.17612
1830.14	1.78244		1633.44	0.17648
1832.07	1.78278		1635.37	0.17687
1834	1.78281		1637.29	0.17716
1835.93	1.78282		1639.22	0.17658
1837.86	1.78306		1641.15	0.17628
1839.79	1.78318		1643.08	0.17681
1841.71	1.78308		1645.01	0.17553
1843.64	1.78317		1646.94	0.17222
1845.57	1.78341		1648.87	0.16884
1847.5	1.78339		1650.79	0.16572
1849.43	1.78346		1652.72	0.16259
1851.36	1.78367		1654.65	0.15892
1853.29	1.78386		1656.58	0.1544
1855.21	1.78398		1658.51	0.14995
1857.14	1.78398		1660.44	0.14591
1859.07	1.78409		1662.37	0.14091
1861	1.78426		1664.29	0.13485
1862.93	1.78443		1666.22	0.12975
1864.86	1.78448		1668.15	0.12527
1866.79	1.78442		1670.08	0.12096
1868.71	1.78458		1672.01	0.11686
1870.64	1.78483		1673.94	0.11348
1872.57	1.78499		1675.86	0.10997
1874.5	1.78518		1677.79	0.10577
1876.43	1.78523		1679.72	0.10109
1878.36	1.78527		1681.65	0.09631
1880.29	1.78543		1683.58	0.09216
1882.21	1.78566		1685.51	0.08871
1884.14	1.78567		1687.43	0.08522
1886.07	1.78578		1689.36	0.08254
1888	1.78578		1691.29	0.08002
1889.93	1.78598		1693.22	0.07644
1891.86	1.78619		1695.15	0.07206
1893.78	1.78621		1697.08	0.06804
1895.71	1.7864		1699.01	0.06486
1897.64	1.78661		1700.93	0.06193
1899.57	1.7867		1702.86	0.05939
1901.5	1.78677		1704.79	0.05709
1903.43	1.78689		1706.72	0.05469
1905.36	1.78709		1708.65	0.05246
1907.28	1.78723		1710.58	0.0494
1909.21	1.78731		1712.51	0.04624
1911.14	1.78742		1714.43	0.04409
1913.07	1.78756		1716.36	0.04206
1915	1.78768		1718.29	0.04034
1916.93	1.78773		1720.22	0.03901
1918.86	1.78792		1722.15	0.0383
1920.78	1.78797		1724.08	0.03815
1922.71	1.78807		1726.01	0.03714
1924.64	1.78834		1727.93	0.0352
1926.57	1.78849		1729.86	0.03363
1928.5	1.78849		1731.79	0.03268
1930.43	1.78859		1733.72	0.0319
1932.35	1.78866		1735.65	0.03115
1934.28	1.78866		1737.58	0.0306
1936.21	1.78886		1739.51	0.03024
1938.14	1.78894		1741.43	0.02991
1940.07	1.78881		1743.36	0.02883
1942	1.78892		1745.29	0.02707
1943.92	1.78917		1747.22	0.02603
1945.85	1.78915		1749.15	0.02542
1947.78	1.78921		1751.08	0.02482
1949.71	1.78939		1753	0.0244
1951.64	1.78954		1754.93	0.02393
1953.57	1.78949		1756.86	0.02366
1955.5	1.78945		1758.79	0.02348
1957.42	1.78949		1760.72	0.02333
1959.35	1.78962		1762.65	0.02337
1961.28	1.78969		1764.58	0.02344
1963.21	1.78974		1766.5	0.02338
1965.14	1.78974		1768.43	0.02325
1967.07	1.78973		1770.36	0.02331
1969	1.78993		1772.29	0.02325
1970.92	1.79007		1774.22	0.02328
1972.85	1.7901		1776.15	0.02356
1974.78	1.79004		1778.07	0.02366
1976.71	1.78999		1780	0.02382
1978.64	1.79003		1781.93	0.02416
1980.57	1.79018		1783.86	0.02417
1982.49	1.79024		1785.79	0.02429
1984.42	1.79023		1787.72	0.02475
1986.35	1.7903		1789.64	0.02536
1988.28	1.79036		1791.57	0.02595
1990.21	1.79036		1793.5	0.02648
1992.14	1.79038		1795.43	0.02693
1994.07	1.79046		1797.36	0.02744
1995.99	1.79041		1799.29	0.02809
1997.92	1.79052		1801.22	0.0286
1999.85	1.79053		1803.14	0.02875
2001.78	1.79054		1805.07	0.02897
2003.71	1.7906		1807	0.02949
2005.64	1.79064		1808.93	0.02999
2007.57	1.79079		1810.86	0.03038
2009.49	1.7909		1812.79	0.03077
2011.42	1.7909		1814.72	0.03138
2013.35	1.79089		1816.64	0.03197
2015.28	1.79094		1818.57	0.03258
2017.21	1.79099		1820.5	0.03315
2019.14	1.79099		1822.43	0.03347
2021.07	1.79113		1824.36	0.0337
2022.99	1.7912		1826.29	0.03394
2024.92	1.7912		1828.21	0.03409
2026.85	1.79119		1830.14	0.0342
2028.78	1.79121		1832.07	0.0344
2030.71	1.79135		1834	0.03479
2032.64	1.79147		1835.93	0.03482
2034.57	1.79147		1837.86	0.03461
2036.49	1.79146		1839.79	0.03426
2038.42	1.79157		1841.71	0.03375
2040.35	1.79166		1843.64	0.03338
2042.28	1.79173		1845.57	0.03308
2044.21	1.7918		1847.5	0.03273
2046.13	1.79182		1849.43	0.03233
2048.06	1.79184		1851.36	0.03193
2049.99	1.79195		1853.29	0.03136
2051.92	1.79214		1855.21	0.0305
2053.85	1.79212		1857.14	0.02993
2055.78	1.79208		1859.07	0.02967
2057.71	1.79212		1861	0.02932
2059.64	1.79219		1862.93	0.02885
2061.56	1.79225		1864.86	0.02838
2063.49	1.79235		1866.79	0.02791
2065.42	1.79255		1868.71	0.02744
2067.35	1.79266		1870.64	0.02698
2069.28	1.79267		1872.57	0.02653
2071.21	1.79262		1874.5	0.02609
2073.14	1.7927		1876.43	0.02563
2075.06	1.79284		1878.36	0.02512
2076.99	1.79278		1880.29	0.02455
2078.92	1.79271		1882.21	0.02406
2080.85	1.79271		1884.14	0.02372
2082.78	1.79278		1886.07	0.02341
2084.71	1.79278		1888	0.02309
2086.63	1.79286		1889.93	0.02278
2088.56	1.79299		1891.86	0.02249
2090.49	1.79308		1893.78	0.02222
2092.42	1.79308		1895.71	0.02197
2094.35	1.79298		1897.64	0.02176
2096.28	1.79302		1899.57	0.02151
2098.2	1.79314		1901.5	0.02122
2100.13	1.79313		1903.43	0.02101
2102.06	1.793		1905.36	0.02082
2103.99	1.79298		1907.28	0.02077
2105.92	1.79304		1909.21	0.02075
2107.85	1.79311		1911.14	0.02065
2109.78	1.79313		1913.07	0.02057
2111.7	1.79309		1915	0.02046
2113.63	1.79316		1916.93	0.02031
2115.56	1.79327		1918.86	0.02016
2117.49	1.79335		1920.78	0.01998
2119.42	1.79331		1922.71	0.01983
2121.35	1.7933		1924.64	0.0197
2123.28	1.79333		1926.57	0.01954
2125.2	1.79329		1928.5	0.01926
2127.13	1.79321		1930.43	0.01901
2129.06	1.79331		1932.35	0.01891
2130.99	1.79339		1934.28	0.01875
2132.92	1.79338		1936.21	0.01858
2134.85	1.79354		1938.14	0.01842
2136.78	1.79363		1940.07	0.01823
2138.7	1.79356		1942	0.01803
2140.63	1.79365		1943.92	0.01781
2142.56	1.79358		1945.85	0.0176
2144.49	1.79366		1947.78	0.01738
2146.42	1.7937		1949.71	0.01714
2148.35	1.7937		1951.64	0.01685
2150.27	1.79377		1953.57	0.01649
2152.2	1.79386		1955.5	0.01618
2154.13	1.79389		1957.42	0.01592
2156.06	1.79379		1959.35	0.01563
2157.99	1.79382		1961.28	0.01533
2159.92	1.79399		1963.21	0.01502
2161.84	1.79398		1965.14	0.01469
2163.77	1.79394		1967.07	0.01435
2165.7	1.79396		1969	0.01402
2167.63	1.79405		1970.92	0.01368
2169.56	1.79407		1972.85	0.01334
2171.49	1.79412		1974.78	0.01298
2173.42	1.79406		1976.71	0.0126
2175.34	1.7941		1978.64	0.01222
2177.27	1.79416		1980.57	0.01189
2179.2	1.7943		1982.49	0.01159
2181.13	1.79439		1984.42	0.01126
2183.06	1.79439		1986.35	0.01091
2184.99	1.79446		1988.28	0.01055
2186.92	1.79442		1990.21	0.0102
2188.84	1.79446		1992.14	0.00986
2190.77	1.79455		1994.07	0.00952
2192.7	1.79453		1995.99	0.0092
2194.63	1.79454		1997.92	0.00887
2196.56	1.79454		1999.85	0.00854
2198.49	1.7947		2001.78	0.00819
2200.41	1.79467		2003.71	0.00784
2202.34	1.79471		2005.64	0.00757
2204.27	1.79473		2007.57	0.00733
2206.2	1.79488		2009.49	0.00709
2208.13	1.79495		2011.42	0.00685
2210.06	1.79487		2013.35	0.00661
2211.99	1.79493		2015.28	0.00638
2213.91	1.79498		2017.21	0.00617
2215.84	1.79506		2019.14	0.00598
2217.77	1.79501		2021.07	0.0058
2219.7	1.79498		2022.99	0.00563
2221.63	1.79504		2024.92	0.00546
2223.56	1.79506		2026.85	0.0053
2225.49	1.79509		2028.78	0.00514
2227.41	1.79506		2030.71	0.00501
2229.34	1.7952		2032.64	0.00491
2231.27	1.79516		2034.57	0.00483
2233.2	1.79513		2036.49	0.00476
2235.13	1.79525		2038.42	0.00468
2237.06	1.79525		2040.35	0.00461
2238.99	1.79525		2042.28	0.00455
2240.91	1.79527		2044.21	0.00451
2242.84	1.7954		2046.13	0.00448
2244.77	1.79535		2048.06	0.00445
2246.7	1.79544		2049.99	0.00443
2248.63	1.79553		2051.92	0.0044
2250.56	1.79549		2053.85	0.00438
2252.49	1.79559		2055.78	0.00437
2254.41	1.79543		2057.71	0.00437
2256.34	1.79549		2059.64	0.00438
2258.27	1.79549		2061.56	0.00439
2260.2	1.79553		2063.49	0.0044
2262.13	1.7956		2065.42	0.00442
2264.06	1.79571		2067.35	0.00443
2265.98	1.79578		2069.28	0.00444
2267.91	1.79575		2071.21	0.00444
2269.84	1.79583		2073.14	0.00445
2271.77	1.79571		2075.06	0.00445
2273.7	1.79577		2076.99	0.00446
2275.63	1.79592		2078.92	0.00447
2277.55	1.79596		2080.85	0.00448
2279.48	1.79601		2082.78	0.00449
2281.41	1.79595		2084.71	0.00449
2283.34	1.79609		2086.63	0.00449
2285.27	1.79603		2088.56	0.00448
2287.2	1.79608		2090.49	0.00449
2289.13	1.79615		2092.42	0.0045
2291.05	1.79613		2094.35	0.00451
2292.98	1.79621		2096.28	0.00452
2294.91	1.79626		2098.2	0.00453
2296.84	1.79641		2100.13	0.00453
2298.77	1.79637		2102.06	0.00453
2300.7	1.79642		2103.99	0.00454
2302.63	1.79646		2105.92	0.00455
2304.55	1.79651		2107.85	0.00457
2306.48	1.79664		2109.78	0.00458
2308.41	1.79655		2111.7	0.00459
2310.34	1.79661		2113.63	0.0046
2312.27	1.79664		2115.56	0.0046
2314.2	1.79679		2117.49	0.0046
2316.12	1.79682		2119.42	0.0046
2318.05	1.79671		2121.35	0.00461
2319.98	1.79674		2123.28	0.00462
2321.91	1.79679		2125.2	0.00462
2323.84	1.79687		2127.13	0.00463
2325.77	1.79697		2129.06	0.00464
2327.7	1.7971		2130.99	0.00465
2329.62	1.79717		2132.92	0.00466
2331.55	1.79718		2134.85	0.00467
2333.48	1.7972		2136.78	0.00468
2335.41	1.79719		2138.7	0.0047
2337.34	1.79734		2140.63	0.00472
2339.27	1.79725		2142.56	0.00473
2341.2	1.79729		2144.49	0.00474
2343.12	1.7974		2146.42	0.00475
2345.05	1.79748		2148.35	0.00476
2346.98	1.79756		2150.27	0.00478
2348.91	1.79755		2152.2	0.00479
2350.84	1.79764		2154.13	0.00482
2352.77	1.79763		2156.06	0.00484
2354.7	1.79771		2157.99	0.00487
2356.62	1.79775		2159.92	0.0049
2358.55	1.79765		2161.84	0.00493
2360.48	1.79769		2163.77	0.00496
2362.41	1.79767		2165.7	0.00499
2364.34	1.79769		2167.63	0.00503
2366.27	1.79766		2169.56	0.00507
2368.2	1.79771		2171.49	0.0051
2370.12	1.79774		2173.42	0.00514
2372.05	1.79763		2175.34	0.00517
2373.98	1.79776		2177.27	0.00522
2375.91	1.79782		2179.2	0.00525
2377.84	1.79784		2181.13	0.00529
2379.77	1.7978		2183.06	0.00534
2381.69	1.79792		2184.99	0.0054
2383.62	1.79811		2186.92	0.00545
2385.55	1.79807		2188.84	0.0055
2387.48	1.79815		2190.77	0.00555
2389.41	1.79811		2192.7	0.00562
2391.34	1.79817		2194.63	0.00568
2393.26	1.79817		2196.56	0.00575
2395.19	1.79818		2198.49	0.00581
2397.12	1.79834		2200.41	0.00588
2399.05	1.79842		2202.34	0.00597
2400.98	1.79856		2204.27	0.00604
2402.91	1.79848		2206.2	0.00611
2404.84	1.79849		2208.13	0.00618
2406.76	1.7985		2210.06	0.00626
2408.69	1.79849		2211.99	0.00634
2410.62	1.79861		2213.91	0.00641
2412.55	1.79849		2215.84	0.00649
2414.48	1.79857		2217.77	0.00657
2416.41	1.79859		2219.7	0.00664
2418.34	1.79859		2221.63	0.00671
2420.26	1.79857		2223.56	0.00678
2422.19	1.7986		2225.49	0.00685
2424.12	1.79886		2227.41	0.00692
2426.05	1.79895		2229.34	0.00699
2427.98	1.79898		2231.27	0.00706
2429.91	1.7988		2233.2	0.00712
2431.84	1.79869		2235.13	0.00719
2433.76	1.79886		2237.06	0.00727
2435.69	1.79893		2238.99	0.00734
2437.62	1.79904		2240.91	0.00742
2439.55	1.79902		2242.84	0.00749
2441.48	1.79909		2244.77	0.00755
2443.41	1.79899		2246.7	0.00761
2445.33	1.79901		2248.63	0.00766
2447.26	1.79911		2250.56	0.00773
2449.19	1.79906		2252.49	0.00779
2451.12	1.79906		2254.41	0.00786
2453.05	1.79904		2256.34	0.00791
2454.98	1.79915		2258.27	0.00797
2456.91	1.79923		2260.2	0.00801
2458.83	1.79918		2262.13	0.00804
2460.76	1.79922		2264.06	0.00808
2462.69	1.79914		2265.98	0.00813
2464.62	1.79927		2267.91	0.00818
2466.55	1.79922		2269.84	0.00822
2468.48	1.79915		2271.77	0.00826
2470.41	1.79915		2273.7	0.00829
2472.33	1.79912		2275.63	0.00833
2474.26	1.79929		2277.55	0.00838
2476.19	1.7993		2279.48	0.00843
2478.12	1.79938		2281.41	0.00847
2480.05	1.7993		2283.34	0.00852
2481.98	1.79925		2285.27	0.00856
2483.9	1.79923		2287.2	0.0086
2485.83	1.79916		2289.13	0.00864
2487.76	1.79927		2291.05	0.00868
2489.69	1.79921		2292.98	0.00872
2491.62	1.79936		2294.91	0.00875
2493.55	1.79936		2296.84	0.00879
2495.47	1.79932		2298.77	0.00882
2497.4	1.7993		2300.7	0.00884
2499.33	1.79928		2302.63	0.00886
2501.26	1.79945		2304.55	0.0089
2503.19	1.79934		2306.48	0.00895
2505.12	1.79936		2308.41	0.009
2507.05	1.79947		2310.34	0.00904
2508.97	1.79953		2312.27	0.0091
2510.9	1.7996		2314.2	0.00915
2512.83	1.79948		2316.12	0.00922
2514.76	1.79953		2318.05	0.00927
2516.69	1.79947		2319.98	0.00933
2518.62	1.79947		2321.91	0.0094
2520.55	1.79961		2323.84	0.00946
2522.47	1.79962		2325.77	0.00951
2524.4	1.79959		2327.7	0.00954
2526.33	1.79942		2329.62	0.00958
2528.26	1.79948		2331.55	0.00959
2530.19	1.79952		2333.48	0.00959
2532.12	1.7995		2335.41	0.00956
2534.05	1.79959		2337.34	0.0095
2535.97	1.79957		2339.27	0.00945
2537.9	1.7997		2341.2	0.00938
2539.83	1.79961		2343.12	0.00934
2541.76	1.79958		2345.05	0.00932
2543.69	1.79957		2346.98	0.00931
2545.62	1.79956		2348.91	0.00931
2547.55	1.7997		2350.84	0.00931
2549.47	1.79961		2352.77	0.00932
2551.4	1.79967		2354.7	0.00934
2553.33	1.79962		2356.62	0.00936
2555.26	1.79965		2358.55	0.00938
2557.19	1.79976		2360.48	0.0094
2559.12	1.79966		2362.41	0.0094
2561.04	1.79966		2364.34	0.00936
2562.97	1.79961		2366.27	0.0093
2564.9	1.79974		2368.2	0.0092
2566.83	1.79967		2370.12	0.0091
2568.76	1.79956		2372.05	0.00898
2570.69	1.79963		2373.98	0.00888
2572.61	1.79954		2375.91	0.00877
2574.54	1.79953		2377.84	0.00868
2576.47	1.79951		2379.77	0.0086
2578.4	1.79956		2381.69	0.00853
2580.33	1.79954		2383.62	0.00848
2582.26	1.79948		2385.55	0.00845
2584.19	1.79946		2387.48	0.00843
2586.11	1.79951		2389.41	0.00841
2588.04	1.7997		2391.34	0.0084
2589.97	1.79958		2393.26	0.00839
2591.9	1.79949		2395.19	0.00839
2593.83	1.79955		2397.12	0.00839
2595.76	1.79944		2399.05	0.00838
2597.69	1.79947		2400.98	0.00837
2599.61	1.79935		2402.91	0.00836
2601.54	1.79941		2404.84	0.00834
2603.47	1.79946		2406.76	0.0083
2605.4	1.79941		2408.69	0.00827
2607.33	1.7995		2410.62	0.00825
2609.26	1.79942		2412.55	0.00823
2611.18	1.79945		2414.48	0.00821
2613.11	1.79938		2416.41	0.00818
2615.04	1.79932		2418.34	0.00814
2616.97	1.79928		2420.26	0.00811
2618.9	1.79929		2422.19	0.00809
2620.83	1.79936		2424.12	0.00806
2622.76	1.79929		2426.05	0.00803
2624.68	1.7993		2427.98	0.00801
2626.61	1.79922		2429.91	0.00798
2628.54	1.7992		2431.84	0.00795
2630.47	1.79935		2433.76	0.00792
2632.4	1.79938		2435.69	0.00789
2634.33	1.79937		2437.62	0.00786
2636.26	1.79915		2439.55	0.00782
2638.18	1.79916		2441.48	0.00778
2640.11	1.79924		2443.41	0.00774
2642.04	1.79922		2445.33	0.00769
2643.97	1.79923		2447.26	0.00765
2645.9	1.79906		2449.19	0.0076
2647.83	1.79921		2451.12	0.00755
2649.76	1.79926		2453.05	0.0075
2651.68	1.79916		2454.98	0.00744
2653.61	1.79914		2456.91	0.00739
2655.54	1.79908		2458.83	0.00734
2657.47	1.79917		2460.76	0.0073
2659.4	1.79899		2462.69	0.00726
2661.33	1.799		2464.62	0.00722
2663.26	1.79909		2466.55	0.00718
2665.18	1.79906		2468.48	0.00713
2667.11	1.79907		2470.41	0.00709
2669.04	1.79889		2472.33	0.00705
2670.97	1.79899		2474.26	0.00701
2672.9	1.79903		2476.19	0.00697
2674.83	1.79901		2478.12	0.00693
2676.75	1.799		2480.05	0.00688
2678.68	1.79897		2481.98	0.00684
2680.61	1.79909		2483.9	0.0068
2682.54	1.79899		2485.83	0.00677
2684.47	1.79905		2487.76	0.00673
2686.4	1.79899		2489.69	0.0067
2688.32	1.79888		2491.62	0.00667
2690.25	1.79895		2493.55	0.00664
2692.18	1.79886		2495.47	0.00662
2694.11	1.79886		2497.4	0.0066
2696.04	1.79883		2499.33	0.00658
2697.97	1.79889		2501.26	0.00658
2699.9	1.7988		2503.19	0.00657
2701.82	1.79859		2505.12	0.00656
2703.75	1.79872		2507.05	0.00657
2705.68	1.79874		2508.97	0.00658
2707.61	1.7988		2510.9	0.00659
2709.54	1.79877		2512.83	0.00661
2711.47	1.79873		2514.76	0.00662
2713.4	1.79879		2516.69	0.00664
2715.32	1.79874		2518.62	0.00665
2717.25	1.79875		2520.55	0.00667
2719.18	1.79863		2522.47	0.00667
2721.11	1.79866		2524.4	0.00667
2723.04	1.7987		2526.33	0.00665
2724.97	1.79855		2528.26	0.00661
2726.89	1.79865		2530.19	0.00657
2728.82	1.79865		2532.12	0.00652
2730.75	1.79865		2534.05	0.00646
2732.68	1.79853		2535.97	0.00639
2734.61	1.7985		2537.9	0.00631
2736.54	1.79858		2539.83	0.00622
2738.47	1.79853		2541.76	0.00613
2740.39	1.79869		2543.69	0.00603
2742.32	1.79866		2545.62	0.00593
2744.25	1.79869		2547.55	0.00584
2746.18	1.79867		2549.47	0.00575
2748.11	1.79861		2551.4	0.00565
2750.04	1.79871		2553.33	0.00555
2751.97	1.7986		2555.26	0.00546
2753.89	1.79863		2557.19	0.00536
2755.82	1.79864		2559.12	0.00527
2757.75	1.79863		2561.04	0.00518
2759.68	1.79872		2562.97	0.00508
2761.61	1.79868		2564.9	0.00498
2763.54	1.7987		2566.83	0.0049
2765.47	1.79864		2568.76	0.00482
2767.39	1.79871		2570.69	0.00473
2769.32	1.79871		2572.61	0.00465
2771.25	1.79873		2574.54	0.00456
2773.18	1.79888		2576.47	0.00448
2775.11	1.79876		2578.4	0.00441
2777.04	1.79877		2580.33	0.00433
2778.96	1.79879		2582.26	0.00424
2780.89	1.79876		2584.19	0.00417
2782.82	1.79884		2586.11	0.00409
2784.75	1.79874		2588.04	0.00401
2786.68	1.79878		2589.97	0.00392
2788.61	1.79881		2591.9	0.00384
2790.53	1.79887		2593.83	0.00377
2792.46	1.7989		2595.76	0.00369
2794.39	1.7988		2597.69	0.00361
2796.32	1.79893		2599.61	0.00353
2798.25	1.79885		2601.54	0.00344
2800.18	1.79886		2603.47	0.00336
2802.11	1.79882		2605.4	0.00329
2804.03	1.79881		2607.33	0.00322
2805.96	1.799		2609.26	0.00315
2807.89	1.79893		2611.18	0.00307
2809.82	1.7989		2613.11	0.00301
2811.75	1.79886		2615.04	0.00294
2813.68	1.79897		2616.97	0.00286
2815.61	1.79912		2618.9	0.00278
2817.53	1.79917		2620.83	0.00272
2819.46	1.79929		2622.76	0.00267
2821.39	1.79916		2624.68	0.00262
2823.32	1.79925		2626.61	0.00256
2825.25	1.79927		2628.54	0.00249
2827.18	1.79923		2630.47	0.00243
2829.11	1.79939		2632.4	0.00238
2831.03	1.7994		2634.33	0.00234
2832.96	1.79954		2636.26	0.0023
2834.89	1.79948		2638.18	0.00227
2836.82	1.79953		2640.11	0.00223
2838.75	1.79962		2642.04	0.0022
2840.68	1.79951		2643.97	0.00215
2842.61	1.79958		2645.9	0.00211
2844.53	1.7996		2647.83	0.00209
2846.46	1.79974		2649.76	0.00207
2848.39	1.79977		2651.68	0.00203
2850.32	1.79953		2653.61	0.00199
2852.25	1.79941		2655.54	0.00195
2854.18	1.79917		2657.47	0.00192
2856.1	1.79896		2659.4	0.0019
2858.03	1.79863		2661.33	0.00187
2859.96	1.79854		2663.26	0.00185
2861.89	1.79856		2665.18	0.00182
2863.82	1.79847		2667.11	0.0018
2865.75	1.79854		2669.04	0.00179
2867.68	1.79845		2670.97	0.00178
2869.6	1.79856		2672.9	0.00178
2871.53	1.79859		2674.83	0.00177
2873.46	1.79848		2676.75	0.00178
2875.39	1.7985		2678.68	0.00178
2877.32	1.79838		2680.61	0.00178
2879.25	1.79849		2682.54	0.00179
2881.18	1.79849		2684.47	0.00179
2883.1	1.79853		2686.4	0.0018
2885.03	1.79873		2688.32	0.0018
2886.96	1.79873		2690.25	0.0018
2888.89	1.79886		2692.18	0.0018
2890.82	1.79887		2694.11	0.00181
2892.75	1.799		2696.04	0.00181
2894.67	1.79904		2697.97	0.00182
2896.6	1.79894		2699.9	0.00182
2898.53	1.79909		2701.82	0.00183
2900.46	1.79912		2703.75	0.00184
2902.39	1.7992		2705.68	0.00185
2904.32	1.79919		2707.61	0.00185
2906.24	1.79927		2709.54	0.00186
2908.17	1.79945		2711.47	0.00187
2910.1	1.79944		2713.4	0.00188
2912.03	1.79959		2715.32	0.00188
2913.96	1.79962		2717.25	0.00188
2915.89	1.79967		2719.18	0.00187
2917.82	1.79964		2721.11	0.00187
2919.74	1.79951		2723.04	0.00186
2921.67	1.79946		2724.97	0.00186
2923.6	1.79913		2726.89	0.00185
2925.53	1.79896		2728.82	0.00184
2927.46	1.7987		2730.75	0.00184
2929.39	1.79841		2732.68	0.00184
2931.32	1.79827		2734.61	0.00185
2933.24	1.79798		2736.54	0.00186
2935.17	1.79785		2738.47	0.00188
2937.1	1.79766		2740.39	0.0019
2939.03	1.79757		2742.32	0.00193
2940.96	1.79768		2744.25	0.00194
2942.89	1.79764		2746.18	0.00196
2944.82	1.79774		2748.11	0.00197
2946.74	1.79775		2750.04	0.002
2948.67	1.79783		2751.97	0.00203
2950.6	1.79784		2753.89	0.00206
2952.53	1.79782		2755.82	0.00209
2954.46	1.79797		2757.75	0.00213
2956.39	1.79787		2759.68	0.00216
2958.32	1.79784		2761.61	0.0022
2960.24	1.79777		2763.54	0.00224
2962.17	1.79759		2765.47	0.00229
2964.1	1.79752		2767.39	0.00234
2966.03	1.79744		2769.32	0.0024
2967.96	1.79751		2771.25	0.00245
2969.89	1.7974		2773.18	0.00251
2971.81	1.79749		2775.11	0.00256
2973.74	1.79754		2777.04	0.00261
2975.67	1.7975		2778.97	0.00267
2977.6	1.79763		2780.89	0.00273
2979.53	1.7977		2782.82	0.0028
2981.46	1.7978		2784.75	0.00286
2983.39	1.79783		2786.68	0.00294
2985.31	1.79789		2788.61	0.00302
2987.24	1.79804		2790.53	0.00311
2989.17	1.79807		2792.46	0.00319
2991.1	1.79824		2794.39	0.00327
2993.03	1.79829		2796.32	0.00337
2994.96	1.79843		2798.25	0.00347
2996.89	1.79857		2800.18	0.00356
2998.81	1.79864		2802.11	0.00365
3000.74	1.79882		2804.03	0.00375
3002.67	1.79873		2805.96	0.00384
3004.6	1.79878		2807.89	0.00394
3006.53	1.79879		2809.82	0.00404
3008.46	1.79877		2811.75	0.00414
3010.38	1.79892		2813.68	0.00426
3012.31	1.79886		2815.61	0.00438
3014.24	1.79902		2817.53	0.00449
3016.17	1.79907		2819.46	0.00461
3018.1	1.79904		2821.39	0.00475
3020.03	1.79919		2823.32	0.00488
3021.95	1.79914		2825.25	0.00502
3023.88	1.79922		2827.18	0.00516
3025.81	1.79924		2829.11	0.00531
3027.74	1.79928		2831.03	0.00544
3029.67	1.79928		2832.96	0.00559
3031.6	1.79921		2834.89	0.00574
3033.53	1.79929		2836.82	0.0059
3035.45	1.7992		2838.75	0.00607
3037.38	1.79927		2840.68	0.00623
3039.31	1.79917		2842.61	0.00641
3041.24	1.79923		2844.53	0.00659
3043.17	1.79945		2846.46	0.00676
3045.1	1.79941		2848.39	0.00694
3047.03	1.79948		2850.32	0.00712
3048.95	1.79944		2852.25	0.0073
3050.88	1.7995		2854.18	0.00749
3052.81	1.7996		2856.1	0.00767
3054.74	1.79953		2858.03	0.00785
3056.67	1.7996		2859.96	0.00803
3058.6	1.79952		2861.89	0.00822
3060.53	1.79959		2863.82	0.0084
3062.45	1.79965		2865.75	0.00858
3064.38	1.79957		2867.68	0.00876
3066.31	1.79965		2869.6	0.00894
3068.24	1.79962		2871.53	0.00913
3070.17	1.79967		2873.46	0.00933
3072.1	1.79959		2875.39	0.00954
3074.02	1.7996		2877.32	0.00974
3075.95	1.79965		2879.25	0.00996
3077.88	1.79954		2881.18	0.01018
3079.81	1.79965		2883.1	0.01041
3081.74	1.79953		2885.03	0.01064
3083.67	1.79947		2886.96	0.01088
3085.59	1.79954		2888.89	0.01113
3087.52	1.79952		2890.82	0.01139
3089.45	1.79952		2892.75	0.01165
3091.38	1.79936		2894.67	0.01191
3093.31	1.79942		2896.6	0.01217
3095.24	1.7994		2898.53	0.01244
3097.17	1.79932		2900.46	0.01271
3099.09	1.79939		2902.39	0.01299
3101.02	1.79923		2904.32	0.01327
3102.95	1.79922		2906.24	0.01356
3104.88	1.7992		2908.17	0.01387
3106.81	1.79921		2910.1	0.01417
3108.74	1.79931		2912.03	0.01448
3110.67	1.79926		2913.96	0.01481
3112.59	1.79934		2915.89	0.01514
3114.52	1.79923		2917.82	0.01547
3116.45	1.79922		2919.74	0.01579
3118.38	1.79923		2921.67	0.01612
3120.31	1.79915		2923.6	0.01646
3122.24	1.79927		2925.53	0.01679
3124.17	1.79925		2927.46	0.01711
3126.09	1.79928		2929.39	0.01743
3128.02	1.79927		2931.32	0.01775
3129.95	1.79926		2933.24	0.01805
3131.88	1.79938		2935.17	0.01835
3133.81	1.79935		2937.1	0.01867
3135.74	1.7994		2939.03	0.01899
3137.66	1.79934		2940.96	0.01931
3139.59	1.79935		2942.89	0.01963
3141.52	1.79945		2944.82	0.01996
3143.45	1.79936		2946.74	0.02029
3145.38	1.79946		2948.67	0.02064
3147.31	1.79939		2950.6	0.02099
3149.24	1.79949		2952.53	0.02135
3151.16	1.79953		2954.46	0.02171
3153.09	1.79954		2956.39	0.02207
3155.02	1.79957		2958.32	0.02243
3156.95	1.7994		2960.24	0.0228
3158.88	1.79954		2962.17	0.02318
3160.81	1.79958		2964.1	0.02357
3162.74	1.79956		2966.03	0.02395
3164.66	1.79952		2967.96	0.02433
3166.59	1.79935		2969.89	0.02472
3168.52	1.79951		2971.81	0.02512
3170.45	1.79946		2973.74	0.02553
3172.38	1.79952		2975.67	0.02594
3174.31	1.7996		2977.6	0.02636
3176.24	1.79949		2979.53	0.02679
3178.16	1.79949		2981.46	0.02722
3180.09	1.79945		2983.39	0.02766
3182.02	1.79946		2985.31	0.0281
3183.95	1.79946		2987.24	0.02854
3185.88	1.79938		2989.17	0.02898
3187.81	1.79943		2991.1	0.02944
3189.73	1.79933		2993.03	0.02989
3191.66	1.79937		2994.96	0.03035
3193.59	1.7993		2996.89	0.03081
3195.52	1.79932		2998.81	0.03127
3197.45	1.79937		3000.74	0.03175
3199.38	1.79926		3002.67	0.03224
3201.3	1.79931		3004.6	0.03273
3203.23	1.79911		3006.53	0.03323
3205.16	1.79907		3008.46	0.03373
3207.09	1.79913		3010.38	0.03423
3209.02	1.799		3012.31	0.03474
3210.95	1.79906		3014.24	0.03525
3212.88	1.79892		3016.17	0.03577
3214.8	1.79898		3018.1	0.03629
3216.73	1.79903		3020.03	0.03682
3218.66	1.79891		3021.95	0.03734
3220.59	1.79884		3023.88	0.03786
3222.52	1.79863		3025.81	0.03837
3224.45	1.79851		3027.74	0.03889
3226.38	1.79839		3029.67	0.03942
3228.3	1.79824		3031.6	0.03995
3230.23	1.79821		3033.53	0.04049
3232.16	1.79802		3035.45	0.04104
3234.09	1.79799		3037.38	0.0416
3236.02	1.7978		3039.31	0.04218
3237.95	1.79773		3041.24	0.04275
3239.88	1.79775		3043.17	0.04331
3241.8	1.79752		3045.1	0.04388
3243.73	1.79736		3047.03	0.04447
3245.66	1.79705		3048.95	0.04506
3247.59	1.79692		3050.88	0.04566
3249.52	1.79673		3052.81	0.04627
3251.45	1.79648		3054.74	0.04688
3253.38	1.79641		3056.67	0.04749
3255.3	1.79617		3058.6	0.04808
3257.23	1.796		3060.53	0.04867
3259.16	1.79576		3062.45	0.04927
3261.09	1.79559		3064.38	0.04988
3263.02	1.79534		3066.31	0.05049
3264.95	1.79504		3068.24	0.05111
3266.87	1.79497		3070.17	0.05173
3268.8	1.79461		3072.1	0.05234
3270.73	1.79428		3074.03	0.05295
3272.66	1.79411		3075.95	0.05357
3274.59	1.79385		3077.88	0.05419
3276.52	1.79368		3079.81	0.05482
3278.45	1.79339		3081.74	0.05545
3280.37	1.79329		3083.67	0.05608
3282.3	1.79314		3085.59	0.05673
3284.23	1.79282		3087.52	0.05738
3286.16	1.79264		3089.45	0.05801
3288.09	1.79234		3091.38	0.05865
3290.02	1.79215		3093.31	0.0593
3291.95	1.79191		3095.24	0.05997
3293.87	1.79165		3097.17	0.06061
3295.8	1.79157		3099.09	0.06126
3297.73	1.79126		3101.02	0.06191
3299.66	1.79112		3102.95	0.06257
3301.59	1.79103		3104.88	0.06323
3303.52	1.79103		3106.81	0.06389
3305.44	1.79092		3108.74	0.06454
3307.37	1.79067		3110.67	0.0652
3309.3	1.79057		3112.59	0.06587
3311.23	1.79044		3114.52	0.06654
3313.16	1.79039		3116.45	0.06721
3315.09	1.79033		3118.38	0.06792
3317.01	1.79027		3120.31	0.06863
3318.94	1.79024		3122.24	0.06935
3320.87	1.79002		3124.17	0.07008
3322.8	1.79007		3126.09	0.07082
3324.73	1.79001		3128.02	0.07158
3326.66	1.78997		3129.95	0.07235
3328.59	1.78992		3131.88	0.07314
3330.51	1.78976		3133.81	0.0739
3332.44	1.78985		3135.74	0.07468
3334.37	1.78984		3137.66	0.07547
3336.3	1.7898		3139.59	0.07626
3338.23	1.78979		3141.52	0.07704
3340.16	1.78969		3143.45	0.07782
3342.09	1.78976		3145.38	0.0786
3344.01	1.78973		3147.31	0.07937
3345.94	1.78975		3149.24	0.08014
3347.87	1.78969		3151.16	0.08091
3349.8	1.7896		3153.09	0.08168
3351.73	1.78966		3155.02	0.08245
3353.66	1.78964		3156.95	0.08322
3355.59	1.78967		3158.88	0.08397
3357.51	1.78972		3160.81	0.08471
3359.44	1.78968		3162.74	0.08546
3361.37	1.78972		3164.66	0.08621
3363.3	1.78965		3166.59	0.08695
3365.23	1.78966		3168.52	0.08769
3367.16	1.78961		3170.45	0.08842
3369.09	1.7897		3172.38	0.08912
3371.01	1.78965		3174.31	0.08982
3372.94	1.7895		3176.24	0.09053
3374.87	1.78967		3178.16	0.09123
3376.8	1.78969		3180.09	0.09192
3378.73	1.78964		3182.02	0.09259
3380.66	1.78953		3183.95	0.09327
3382.58	1.78948		3185.88	0.09392
3384.51	1.78976		3187.81	0.09458
3386.44	1.78969		3189.73	0.09522
3388.37	1.78965		3191.66	0.09586
3390.3	1.78963		3193.59	0.09649
3392.23	1.78961		3195.52	0.09711
3394.16	1.78956		3197.45	0.09772
3396.08	1.78944		3199.38	0.09833
3398.01	1.7895		3201.3	0.09895
3399.94	1.78956		3203.23	0.09957
3401.87	1.78951		3205.16	0.10018
3403.8	1.78946		3207.09	0.10076
3405.73	1.78945		3209.02	0.10135
3407.66	1.78964		3210.95	0.10193
3409.58	1.78956		3212.88	0.10248
3411.51	1.78955		3214.8	0.10302
3413.44	1.78957		3216.73	0.10356
3415.37	1.78949		3218.66	0.10408
3417.3	1.78955		3220.59	0.10457
3419.23	1.78946		3222.52	0.10503
3421.15	1.78951		3224.45	0.10545
3423.08	1.78951		3226.38	0.10586
3425.01	1.78942		3228.3	0.10626
3426.94	1.78954		3230.23	0.10663
3428.87	1.78951		3232.16	0.10698
3430.8	1.78966		3234.09	0.10734
3432.72	1.78965		3236.02	0.10766
3434.65	1.78964		3237.95	0.10794
3436.58	1.7897		3239.88	0.10819
3438.51	1.78962		3241.8	0.10842
3440.44	1.78959		3243.73	0.10868
3442.37	1.78949		3245.66	0.10892
3444.3	1.78954		3247.59	0.10915
3446.22	1.78949		3249.52	0.10937
3448.15	1.78937		3251.45	0.10958
3450.08	1.78952		3253.38	0.10978
3452.01	1.78958		3255.3	0.10996
3453.94	1.78973		3257.23	0.11014
3455.87	1.78968		3259.16	0.11035
3457.8	1.78964		3261.09	0.11058
3459.72	1.78969		3263.02	0.1108
3461.65	1.78959		3264.95	0.11099
3463.58	1.78975		3266.87	0.11121
3465.51	1.78972		3268.8	0.11143
3467.44	1.78969		3270.73	0.11165
3469.37	1.78977		3272.66	0.11188
3471.3	1.78961		3274.59	0.11211
3473.22	1.78972		3276.52	0.11237
3475.15	1.78972		3278.45	0.11264
3477.08	1.78978		3280.37	0.11292
3479.01	1.78974		3282.3	0.11322
3480.94	1.78957		3284.23	0.11352
3482.87	1.78973		3286.16	0.11383
3484.79	1.78977		3288.09	0.11415
3486.72	1.78978		3290.02	0.1145
3488.65	1.78991		3291.95	0.11485
3490.58	1.78994		3293.87	0.11523
3492.51	1.78998		3295.8	0.11564
3494.44	1.78976		3297.73	0.11605
3496.36	1.78989		3299.66	0.11649
3498.29	1.79005		3301.59	0.11694
3500.22	1.79		3303.52	0.11741
3502.15	1.78991		3305.44	0.1179
3504.08	1.78987		3307.37	0.1184
3506.01	1.79005		3309.3	0.11892
3507.94	1.78992		3311.23	0.11946
3509.86	1.79001		3313.16	0.12003
3511.79	1.79029		3315.09	0.12059
3513.72	1.79024		3317.01	0.12116
3515.65	1.79033		3318.94	0.12171
3517.58	1.79023		3320.87	0.12228
3519.51	1.79015		3322.8	0.12285
3521.44	1.7901		3324.73	0.12344
3523.36	1.78995		3326.66	0.12403
3525.29	1.79007		3328.59	0.12463
3527.22	1.79007		3330.51	0.12521
3529.15	1.79036		3332.44	0.12578
3531.08	1.79071		3334.37	0.12634
3533.01	1.7908		3336.3	0.12689
3534.93	1.7908		3338.23	0.12745
3536.86	1.79073		3340.16	0.12802
3538.79	1.79101		3342.09	0.12858
3540.72	1.79101		3344.01	0.12914
3542.65	1.79091		3345.94	0.12968
3544.58	1.79085		3347.87	0.1302
3546.51	1.79089		3349.8	0.1307
3548.43	1.79122		3351.73	0.13123
3550.36	1.7912		3353.66	0.13175
3552.29	1.79111		3355.59	0.13227
3554.22	1.7914		3357.51	0.13278
3556.15	1.79149		3359.44	0.13329
3558.08	1.79165		3361.37	0.1338
3560.01	1.79163		3363.3	0.13428
3561.93	1.79177		3365.23	0.13476
3563.86	1.79142		3367.16	0.13524
3565.79	1.7907		3369.09	0.13573
3567.72	1.79104		3371.01	0.13621
3569.65	1.79171		3372.94	0.13666
3571.58	1.79207		3374.87	0.13712
3573.51	1.79213		3376.8	0.13756
3575.43	1.79203		3378.73	0.13798
3577.36	1.79211		3380.66	0.13841
3579.29	1.79198		3382.58	0.13884
3581.22	1.7919		3384.51	0.13928
3583.15	1.79161		3386.44	0.1397
3585.08	1.79098		3388.37	0.1401
3587.01	1.79026		3390.3	0.1405
3588.93	1.7905		3392.23	0.1409
3590.86	1.79065		3394.16	0.1413
3592.79	1.79006		3396.08	0.14168
3594.72	1.78955		3398.01	0.14208
3596.65	1.78943		3399.94	0.14249
3598.58	1.78904		3401.87	0.14287
3600.5	1.78892		3403.8	0.14323
3602.43	1.78885		3405.73	0.1436
3604.36	1.78849		3407.66	0.14398
3606.29	1.78774		3409.58	0.14438
3608.22	1.78765		3411.51	0.14477
3610.15	1.78779		3413.44	0.14515
3612.07	1.78708		3415.37	0.14553
3614	1.78645		3417.3	0.14592
3615.93	1.78576		3419.23	0.14631
3617.86	1.78476		3421.15	0.14668
3619.79	1.78432		3423.08	0.14705
3621.72	1.78378		3425.01	0.14743
3623.65	1.78328		3426.94	0.14781
3625.57	1.78251		3428.87	0.14818
3627.5	1.78178		3430.8	0.14856
3629.43	1.78155		3432.72	0.14894
3631.36	1.78141		3434.65	0.14933
3633.29	1.78108		3436.58	0.14974
3635.22	1.78108		3438.51	0.15014
3637.15	1.78103		3440.44	0.15051
3639.07	1.78106		3442.37	0.15088
3641	1.78097		3444.3	0.15127
3642.93	1.78098		3446.22	0.15166
3644.86	1.7804		3448.15	0.15205
3646.79	1.77975		3450.08	0.15244
3648.72	1.77978		3452.01	0.15282
3650.64	1.77987		3453.94	0.15318
3652.57	1.7806		3455.87	0.15355
3654.5	1.78098		3457.8	0.15389
3656.43	1.78088		3459.72	0.15423
3658.36	1.78082		3461.65	0.15459
3660.29	1.78072		3463.58	0.15497
3662.22	1.78065		3465.51	0.15535
3664.14	1.7806		3467.44	0.15571
3666.07	1.78047		3469.37	0.15608
3668	1.78019		3471.3	0.15647
3669.93	1.78073		3473.22	0.15686
3671.86	1.78074		3475.15	0.15724
3673.79	1.78001		3477.08	0.15762
3675.72	1.77998		3479.01	0.158
3677.64	1.77989		3480.94	0.15837
3679.57	1.77974		3482.87	0.15876
3681.5	1.78001		3484.79	0.15914
3683.43	1.77989		3486.72	0.15951
3685.36	1.78001		3488.65	0.15988
3687.29	1.7807		3490.58	0.16024
3689.22	1.77959		3492.51	0.1606
3691.14	1.77856		3494.44	0.16095
3693.07	1.77895		3496.36	0.16128
3695	1.77909		3498.29	0.16162
3696.93	1.77897		3500.22	0.16194
3698.86	1.77877		3502.15	0.16224
3700.79	1.77842		3504.08	0.16251
3702.72	1.77845		3506.01	0.16278
3704.64	1.77875		3507.94	0.16303
3706.57	1.77861		3509.86	0.1633
3708.5	1.77828		3511.79	0.1636
3710.43	1.77845		3513.72	0.1639
3712.36	1.77947		3515.65	0.16421
3714.29	1.77996		3517.58	0.16455
3716.21	1.77986		3519.51	0.16485
3718.14	1.77914		3521.44	0.16513
3720.07	1.77842		3523.36	0.16542
3722	1.77767		3525.29	0.16575
3723.93	1.77745		3527.22	0.16608
3725.86	1.7772		3529.15	0.16642
3727.78	1.77746		3531.08	0.16675
3729.71	1.77775		3533.01	0.16709
3731.64	1.77782		3534.93	0.16746
3733.57	1.77694		3536.86	0.16784
3735.5	1.77732		3538.79	0.16815
3737.43	1.77855		3540.72	0.16849
3739.36	1.77884		3542.65	0.16891
3741.28	1.77958		3544.58	0.16935
3743.21	1.78144		3546.51	0.16974
3745.14	1.7816		3548.43	0.17016
3747.07	1.78085		3550.36	0.17064
3749	1.78117		3552.29	0.17116
3750.93	1.7816		3554.22	0.17175
3752.86	1.78169		3556.15	0.17251
3754.78	1.78077		3558.08	0.17331
3756.71	1.78063		3560.01	0.17402
3758.64	1.7804		3561.93	0.17468
3760.57	1.78081		3563.86	0.17535
3762.5	1.78108		3565.79	0.1761
3764.43	1.78096		3567.72	0.17694
3766.36	1.78079		3569.65	0.1778
3768.28	1.78083		3571.58	0.17869
3770.21	1.78091		3573.51	0.17964
3772.14	1.7814		3575.43	0.18073
3774.07	1.7815		3577.36	0.18185
3776	1.78138		3579.29	0.18287
3777.93	1.78091		3581.22	0.18392
3779.85	1.78098		3583.15	0.18514
3781.78	1.78128		3585.08	0.1864
3783.71	1.78128		3587.01	0.18764
3785.64	1.78129		3588.93	0.18884
3787.57	1.78149		3590.86	0.19006
3789.5	1.78155		3592.79	0.19121
3791.43	1.78167		3594.72	0.19233
3793.35	1.78154		3596.65	0.19338
3795.28	1.78096		3598.58	0.19439
3797.21	1.7808		3600.5	0.1954
3799.14	1.78162		3602.43	0.19649
3801.07	1.78176		3604.36	0.19737
3803	1.78138		3606.29	0.19806
3804.93	1.78138		3608.22	0.19884
3806.85	1.78156		3610.15	0.19948
3808.78	1.7815		3612.07	0.19964
3810.71	1.78142		3614	0.19958
3812.64	1.78154		3615.93	0.1995
3814.57	1.78233		3617.86	0.19966
3816.5	1.78214		3619.79	0.19949
3818.43	1.78081		3621.72	0.19859
3820.35	1.78002		3623.65	0.19741
3822.28	1.78062		3625.57	0.19608
3824.21	1.78085		3627.5	0.19459
3826.14	1.78071		3629.43	0.19279
3828.07	1.781		3631.36	0.19091
3829.99	1.78095		3633.29	0.18926
3831.92	1.78075		3635.22	0.18782
3833.85	1.78071		3637.15	0.18664
3835.78	1.7816		3639.07	0.18519
3837.71	1.78203		3641	0.18339
3839.64	1.78068		3642.93	0.18165
3841.57	1.78033		3644.86	0.18012
3843.49	1.78042		3646.79	0.17872
3845.42	1.78096		3648.72	0.17703
3847.35	1.78104		3650.64	0.17518
3849.28	1.78132		3652.57	0.17327
3851.21	1.78222		3654.5	0.17125
3853.14	1.78266		3656.43	0.16907
3855.07	1.78241		3658.36	0.16669
3856.99	1.78091		3660.29	0.16416
3858.92	1.78091		3662.22	0.16145
3860.85	1.78063		3664.14	0.15933
3862.78	1.78048		3666.07	0.15716
3864.71	1.78062		3668	0.15409
3866.64	1.78075		3669.93	0.15083
3868.57	1.78081		3671.86	0.14737
3870.49	1.78076		3673.79	0.14368
3872.42	1.78025		3675.72	0.13998
3874.35	1.78027		3677.64	0.13657
3876.28	1.78074		3679.57	0.13258
3878.21	1.78036		3681.5	0.12765
3880.14	1.77979		3683.43	0.12257
3882.07	1.78021		3685.36	0.11699
3883.99	1.78059		3687.29	0.11107
3885.92	1.78074		3689.22	0.10572
3887.85	1.78083		3691.14	0.10075
3889.78	1.78064		3693.07	0.09577
3891.71	1.78037		3695	0.09065
3893.64	1.78062		3696.93	0.08539
3895.56	1.78074		3698.86	0.07979
3897.49	1.78035		3700.79	0.07453
3899.42	1.77988		3702.72	0.06971
3901.35	1.77991		3704.64	0.06487
3903.28	1.77986		3706.57	0.06015
3905.21	1.78005		3708.5	0.05565
3907.14	1.78045		3710.43	0.0514
3909.06	1.78069		3712.36	0.04727
3910.99	1.78069		3714.29	0.04351
3912.92	1.78065		3716.21	0.04018
3914.85	1.78042		3718.14	0.03696
3916.78	1.78017		3720.07	0.03387
3918.71	1.78016		3722	0.03116
3920.64	1.78032		3723.93	0.02889
3922.56	1.78014		3725.86	0.02748
3924.49	1.77994		3727.78	0.02613
3926.42	1.78025		3729.71	0.02467
3928.35	1.78027		3731.64	0.02354
3930.28	1.78006		3733.57	0.0235
3932.21	1.78003		3735.5	0.02347
3934.13	1.78028		3737.43	0.02299
3936.06	1.78048		3739.36	0.02318
3937.99	1.7804		3741.28	0.02349
3939.92	1.78019		3743.21	0.02304
3941.85	1.77987		3745.14	0.02196
3943.78	1.78007		3747.07	0.02079
3945.7	1.78019		3749	0.02007
3947.63	1.7801		3750.93	0.01962
3949.56	1.78027		3752.86	0.01885
3951.49	1.78034		3754.78	0.01727
3953.42	1.78028		3756.71	0.01584
3955.35	1.78022		3758.64	0.01512
3957.28	1.78018		3760.57	0.01399
3959.2	1.78014		3762.5	0.01257
3961.13	1.78003		3764.43	0.01157
3963.06	1.78012		3766.36	0.01122
3964.99	1.78013		3768.28	0.01103
3966.92	1.78014		3770.21	0.01082
3968.85	1.78011		3772.14	0.01057
3970.78	1.77999		3774.07	0.01052
3972.7	1.77993		3776	0.01031
3974.63	1.78		3777.93	0.01008
3976.56	1.78013		3779.85	0.00971
3978.49	1.78014		3781.78	0.00936
3980.42	1.78016		3783.71	0.00928
3982.35	1.78012		3785.64	0.00947
3984.28	1.78006		3787.57	0.00963
3986.2	1.78012		3789.5	0.00995
3988.13	1.78015		3791.43	0.01066
3990.06	1.78009		3793.35	0.01102
3991.99	1.78008		3795.28	0.01128
3993.92	1.77996		3797.21	0.01177
3995.85	1.77998		3799.14	0.01191
3997.78	1.77998		3801.07	0.0119
3999.7	1.77996		3803	0.01199
4001.63	1.78002		3804.93	0.01263
4003.56	1.78		3806.85	0.01313
4005.49	1.77991		3808.78	0.01333
4007.42	1.77981		3810.71	0.01355
4009.35	1.77986		3812.64	0.01312
4011.27	1.77993		3814.57	0.01282
4013.2	1.78002		3816.5	0.01261
4015.13	1.78002		3818.43	0.01217
4017.06	1.77992		3820.35	0.01222
4018.99	1.77984		3822.28	0.01256
4020.92	1.7799		3824.21	0.01285
4022.84	1.77998		3826.14	0.01293
4024.77	1.7799		3828.07	0.0132
4026.7	1.77978		3829.99	0.01337
4028.63	1.77989		3831.92	0.01297
4030.56	1.77998		3833.85	0.01271
4032.49	1.77998		3835.78	0.01267
4034.42	1.78001		3837.71	0.01254
4036.34	1.77985		3839.64	0.01274
4038.27	1.7798		3841.57	0.0137
4040.2	1.77988		3843.49	0.01533
4042.13	1.77973		3845.42	0.01608
4044.06	1.77973		3847.35	0.01558
4045.99	1.7799		3849.28	0.0147
4047.92	1.77994		3851.21	0.01437
4049.84	1.77982		3853.14	0.01445
4051.77	1.77982		3855.07	0.01471
4053.7	1.77986		3856.99	0.01498
4055.63	1.77983		3858.92	0.01565
4057.56	1.77979		3860.85	0.01602
4059.49	1.7798		3862.78	0.01519
4061.41	1.7799		3864.71	0.01354
4063.34	1.77997		3866.64	0.01252
4065.27	1.77992		3868.57	0.01252
4067.2	1.77985		3870.49	0.01282
4069.13	1.77983		3872.42	0.01286
4071.06	1.77991		3874.35	0.01294
4072.99	1.77984		3876.28	0.013
4074.91	1.77974		3878.21	0.01286
4076.84	1.77965		3880.14	0.01253
4078.77	1.77961		3882.07	0.01226
4080.7	1.77971		3883.99	0.01208
4082.63	1.7798		3885.92	0.01191
4084.56	1.77973		3887.85	0.01213
4086.49	1.77968		3889.78	0.01245
4088.41	1.7797		3891.71	0.01268
4090.34	1.77986		3893.64	0.01303
4092.27	1.77986		3895.56	0.01294
4094.2	1.77978		3897.49	0.01252
4096.13	1.77973		3899.42	0.01238
4098.06	1.77965		3901.35	0.01209
4099.98	1.77969		3903.28	0.01178
4101.91	1.7797		3905.21	0.01181
4103.84	1.77969		3907.14	0.012
4105.77	1.77974		3909.06	0.01194
4107.7	1.77969		3910.99	0.01156
4109.63	1.77973		3912.92	0.01109
4111.56	1.77972		3914.85	0.01066
4113.48	1.77977		3916.78	0.01042
4115.41	1.77976		3918.71	0.01044
4117.34	1.77981		3920.64	0.01058
4119.27	1.77983		3922.56	0.01075
4121.2	1.7797		3924.49	0.01081
4123.13	1.77966		3926.42	0.01072
4125.06	1.77981		3928.35	0.01052
4126.98	1.77981		3930.28	0.0104
4128.91	1.77976		3932.21	0.01043
4130.84	1.77963		3934.13	0.01044
4132.77	1.77962		3936.06	0.01038
4134.7	1.77964		3937.99	0.01044
4136.63	1.7798		3939.92	0.0105
4138.56	1.77988		3941.85	0.01042
4140.48	1.77979		3943.78	0.01028
4142.41	1.77975		3945.7	0.01025
4144.34	1.77975		3947.63	0.01025
4146.27	1.77968		3949.56	0.01026
4148.2	1.77959		3951.49	0.01025
4150.13	1.77964		3953.42	0.01017
4152.06	1.77973		3955.35	0.01012
4153.98	1.77959		3957.28	0.01008
4155.91	1.77958		3959.2	0.01
4157.84	1.77973		3961.13	0.00992
4159.77	1.77985		3963.06	0.00989
4161.7	1.77985		3964.99	0.00991
4163.62	1.77979		3966.92	0.00991
4165.55	1.77975		3968.85	0.00991
4167.48	1.7798		3970.78	0.00988
4169.41	1.7798		3972.7	0.00985
4171.34	1.77978		3974.63	0.00982
4173.27	1.77961		3976.56	0.00981
4175.2	1.77958		3978.49	0.0098
4177.12	1.77961		3980.42	0.0098
4179.05	1.77963		3982.35	0.00978
4180.98	1.77964		3984.28	0.00977
4182.91	1.77964		3986.2	0.00974
4184.84	1.77964		3988.13	0.00973
4186.77	1.77959		3990.06	0.00972
4188.7	1.77964		3991.99	0.00972
4190.62	1.77967		3993.92	0.00972
4192.55	1.77959		3995.85	0.00971
4194.48	1.77962		3997.78	0.00971
4196.41	1.77969		3999.7	0.00968
4198.34	1.77969		4001.63	0.00965
4200.27	1.77962		4003.56	0.00963
4202.19	1.77956		4005.49	0.00963
4204.12	1.77958		4007.42	0.00963
4206.05	1.77958		4009.35	0.00963
4207.98	1.77961		4011.27	0.00963
4209.91	1.77965		4013.2	0.00963
4211.84	1.77951		4015.13	0.00964
4213.77	1.77951		4017.06	0.00965
4215.69	1.7796		4018.99	0.00964
4217.62	1.77955		4020.92	0.00964
4219.55	1.77951		4022.84	0.00964
4221.48	1.77952		4024.77	0.00962
4223.41	1.77952		4026.7	0.0096
4225.34	1.77957		4028.63	0.00958
4227.27	1.77952		4030.56	0.00957
4229.19	1.77946		4032.49	0.00957
4231.12	1.77945		4034.42	0.00957
4233.05	1.77948		4036.34	0.00956
4234.98	1.77936		4038.27	0.00955
4236.91	1.77934		4040.2	0.00955
4238.84	1.77943		4042.13	0.00955
4240.77	1.77944		4044.06	0.00957
4242.69	1.77948		4045.99	0.00961
4244.62	1.77948		4047.92	0.00963
4246.55	1.77946		4049.84	0.00965
4248.48	1.77952		4051.77	0.00967
4250.41	1.7796		4053.7	0.0097
4252.34	1.77953		4055.63	0.00971
4254.27	1.77942		4057.56	0.00974
4256.19	1.77946		4059.49	0.00977
4258.12	1.77935		4061.41	0.0098
4260.05	1.77932		4063.34	0.00982
4261.98	1.77936		4065.27	0.00985
4263.91	1.77935		4067.2	0.00987
4265.84	1.7793		4069.13	0.0099
4267.76	1.77929		4071.06	0.00991
4269.69	1.77939		4072.99	0.00991
4271.62	1.77946		4074.91	0.00991
4273.55	1.77944		4076.84	0.00993
4275.48	1.77937		4078.77	0.00995
4277.41	1.77933		4080.7	0.00997
4279.34	1.77936		4082.63	0.00997
4281.26	1.77932		4084.56	0.00998
4283.19	1.77931		4086.49	0.00999
4285.12	1.77932		4088.41	0.00998
4287.05	1.77922		4090.34	0.00997
4288.98	1.77919		4092.27	0.00998
4290.91	1.77921		4094.2	0.01
4292.84	1.77916		4096.13	0.01
4294.76	1.77916		4098.06	0.00998
4296.69	1.77907		4099.98	0.00996
4298.62	1.77911		4101.91	0.00994
4300.55	1.77915		4103.84	0.00992
4302.48	1.77907		4105.77	0.00989
4304.41	1.77896		4107.7	0.00987
4306.33	1.77897		4109.63	0.00986
4308.26	1.77894		4111.56	0.00985
4310.19	1.7789		4113.48	0.00983
4312.12	1.77901		4115.41	0.00981
4314.05	1.77902		4117.34	0.00979
4315.98	1.779		4119.27	0.00978
4317.9	1.77902		4121.2	0.00976
4319.83	1.77902		4123.13	0.00975
4321.76	1.7789		4125.06	0.00974
4323.69	1.77884		4126.98	0.00974
4325.62	1.77878		4128.91	0.00973
4327.55	1.77874		4130.84	0.00973
4329.48	1.77874		4132.77	0.00971
4331.4	1.77871		4134.7	0.0097
4333.33	1.77875		4136.63	0.0097
4335.26	1.77879		4138.56	0.0097
4337.19	1.77872		4140.48	0.00969
4339.12	1.77863		4142.41	0.0097
4341.05	1.77856		4144.34	0.00969
4342.98	1.77858		4146.27	0.00968
4344.9	1.77861		4148.2	0.00968
4346.83	1.77855		4150.13	0.00967
4348.76	1.77851		4152.06	0.00966
4350.69	1.77855		4153.98	0.00966
4352.62	1.77853		4155.91	0.00967
4354.55	1.77844		4157.84	0.00966
4356.48	1.77837		4159.77	0.00966
4358.4	1.77834		4161.7	0.00966
4360.33	1.77833		4163.62	0.00964
4362.26	1.7784		4165.55	0.00963
4364.19	1.7784		4167.48	0.00962
4366.12	1.77831		4169.41	0.00961
4368.05	1.77831		4171.34	0.00961
4369.98	1.77833		4173.27	0.00961
4371.9	1.77825		4175.2	0.00961
4373.83	1.77825		4177.12	0.00959
4375.76	1.77824		4179.05	0.00958
4377.69	1.77822		4180.98	0.00956
4379.62	1.77814		4182.91	0.00953
4381.55	1.77808		4184.84	0.00951
4383.47	1.77812		4186.77	0.00949
4385.4	1.77818		4188.7	0.00947
4387.33	1.77814		4190.62	0.00945
4389.26	1.77804		4192.55	0.00942
4391.19	1.77794		4194.48	0.0094
4393.12	1.77792		4196.41	0.00938
4395.05	1.77792		4198.34	0.00936
4396.97	1.77794		4200.27	0.00933
4398.9	1.77796		4202.19	0.00932
4400.83	1.77789		4204.12	0.00933
4402.76	1.77789		4206.05	0.00935
4404.69	1.77793		4207.98	0.00935
4406.62	1.77781		4209.91	0.00936
4408.54	1.77776		4211.84	0.00938
4410.47	1.77777		4213.77	0.00939
4412.4	1.77779		4215.69	0.00939
4414.33	1.77775		4217.62	0.00939
4416.26	1.77774		4219.55	0.0094
4418.19	1.77767		4221.48	0.00941
4420.12	1.77762		4223.41	0.00942
4422.04	1.77767		4225.34	0.00941
4423.97	1.77772		4227.27	0.00941
4425.9	1.77775		4229.19	0.00942
4427.83	1.77774		4231.12	0.00943
4429.76	1.77778		4233.05	0.00944
4431.69	1.77775		4234.98	0.00946
4433.61	1.77761		4236.91	0.00947
4435.54	1.77747		4238.84	0.00947
4437.47	1.7774		4240.77	0.00948
4439.4	1.77738		4242.69	0.0095
4441.33	1.77734		4244.62	0.00952
4443.26	1.77732		4246.55	0.00954
4445.19	1.77735		4248.48	0.00956
4447.11	1.77741		4250.41	0.00958
4449.04	1.77744		4252.34	0.00959
4450.97	1.77737		4254.27	0.00958
[truncated: 907 more rows]

## Sheet: Figure 2a
mass	0	2	4	6	8	10	12	14	16	18	20	22	24	26	28	30	32	34	36	38	40	42	44	46	48	50	52	54	56	58	60	62	64	66	68	70	72	74	76	78	80	82	84	86	88	90	92	94	96
10.0665	0	3	1	2	0	0	1	2	0	1	0	0	3	2	0	1	1	1	2	1	0	0	1	0	1	0	0	2	1	2	0	0	3	0	0	1	0	0	2	2	2	2	0	0	2	0	1	3	0
10.1761	1	0	1	0	3	1	2	1	0	1	1	1	1	0	2	1	1	0	1	0	1	0	0	2	1	0	2	0	0	0	2	0	0	3	2	0	1	0	1	0	1	1	0	0	0	1	1	0	2
10.2856	0	1	0	0	1	1	0	0	1	0	0	2	0	0	3	0	2	1	0	0	0	1	1	0	1	2	0	1	1	2	3	1	0	1	0	0	1	3	1	2	0	1	1	1	1	3	1	0	0
10.3951	0	1	1	0	1	2	0	0	2	0	0	1	1	1	2	1	3	1	3	0	1	2	0	1	0	1	2	1	1	1	0	0	1	1	0	1	1	1	2	0	0	2	3	0	0	2	1	2	0
10.5046	1	0	1	1	1	0	1	0	1	0	2	0	0	2	1	2	1	0	0	0	1	2	3	1	4	1	0	2	3	0	1	1	0	0	0	1	1	4	4	0	0	0	2	1	0	0	0	1	0
10.6141	0	4	0	1	1	1	1	0	0	1	1	1	2	2	0	2	3	1	0	3	0	3	0	0	0	1	1	1	1	1	0	0	0	1	1	3	0	2	2	1	1	1	2	0	2	0	1	1	2
10.7236	0	3	0	1	1	0	1	1	1	2	1	1	2	1	1	0	0	1	1	1	2	2	0	0	2	1	2	2	2	4	0	0	0	2	0	1	0	1	2	1	0	0	1	0	1	0	1	2	0
10.8331	2	1	3	0	0	0	2	0	0	0	1	2	2	0	2	1	1	1	1	2	1	0	0	0	0	1	0	0	3	2	1	2	0	0	3	3	1	0	1	1	0	1	1	1	1	2	1	1	0
10.9426	0	0	0	0	0	0	0	0	1	0	0	0	1	0	0	1	0	1	1	0	0	1	2	1	2	0	1	1	1	2	0	1	0	1	1	0	0	0	1	0	2	1	2	2	2	0	0	1	0
11.0521	0	1	2	0	3	2	3	0	2	0	0	1	1	3	1	2	1	0	2	1	2	4	0	0	0	2	2	1	1	2	1	3	0	1	1	2	2	0	1	0	1	0	0	3	0	0	2	0	2
11.1616	3	0	2	2	0	1	1	0	1	2	0	0	0	1	3	0	2	1	0	3	1	1	2	0	0	0	0	3	0	0	1	1	1	1	0	1	1	1	1	0	2	0	2	0	5	1	1	1	2
11.2711	1	0	1	0	0	0	0	1	3	2	1	0	2	0	1	0	1	0	3	0	4	1	0	3	3	3	0	0	1	1	1	0	2	1	1	0	2	0	0	0	3	0	2	1	2	1	1	3	2
11.3806	2	2	5	3	1	1	1	0	1	0	1	0	0	1	0	3	3	0	0	3	2	2	1	0	3	1	1	0	2	0	1	2	1	2	1	1	2	1	1	0	2	0	0	1	1	1	1	0	0
11.4901	0	1	0	2	0	1	0	1	1	2	0	3	0	0	1	2	1	1	0	0	1	1	2	3	0	2	1	0	1	1	1	0	0	2	1	1	0	1	2	0	3	1	0	0	0	1	1	0	2
11.5996	1	1	0	1	1	1	2	0	1	1	1	0	0	2	1	4	1	2	0	0	0	1	0	1	2	0	0	1	0	1	1	0	1	0	1	0	0	1	1	0	0	0	0	0	0	1	0	1	0
11.7091	0	0	0	0	1	0	3	1	0	2	0	1	1	1	1	0	2	0	0	0	0	0	0	0	1	1	0	1	0	3	1	1	1	0	0	0	0	1	2	0	1	2	1	1	0	0	1	2	0
11.8186	0	0	0	1	2	0	0	1	2	0	0	2	0	2	0	0	0	0	1	2	1	2	0	0	0	0	1	0	0	0	0	0	0	0	0	2	0	0	0	1	3	0	1	1	1	0	0	2	1
11.9281	1	1	1	0	0	1	1	2	1	1	0	0	1	0	0	2	1	1	1	0	1	1	1	1	2	1	2	1	1	0	1	1	3	1	1	2	0	0	1	1	0	2	0	1	0	0	0	1	0
12.0376	1	0	0	1	1	0	1	0	2	2	1	0	0	1	1	3	0	0	1	1	1	2	2	2	3	1	0	1	1	0	1	1	0	1	2	0	0	0	2	1	1	0	1	2	1	0	2	2	1
12.1471	0	0	1	2	1	1	0	0	0	1	1	0	0	0	0	1	1	1	2	1	2	1	2	2	1	3	0	1	0	2	0	2	1	1	2	1	0	0	1	1	3	0	2	1	0	0	1	1	2
12.2566	1	2	3	0	0	0	3	0	0	1	1	0	0	3	2	0	0	1	2	0	1	0	0	0	0	1	4	0	1	1	2	2	1	0	1	1	0	1	0	0	1	1	1	1	0	1	2	2	0
12.3661	1	1	0	0	2	2	0	2	1	3	0	1	1	1	0	1	1	0	3	2	0	0	2	1	3	0	0	1	0	0	0	2	2	0	2	1	1	2	4	0	0	1	1	0	2	2	1	0	0
12.4756	0	1	2	1	1	0	0	1	1	1	0	0	0	0	0	2	1	1	1	1	1	0	2	2	1	1	0	2	0	1	0	1	1	1	0	0	2	2	0	0	0	0	0	2	1	1	0	2	0
12.5852	1	2	1	0	0	1	0	2	0	1	1	1	0	0	0	0	0	1	2	1	1	1	0	0	1	1	1	2	3	2	2	1	0	0	3	2	0	0	0	1	0	0	2	0	1	1	1	0	0
12.6947	0	0	1	1	3	0	0	1	1	0	0	0	3	0	1	1	0	1	0	1	3	0	1	2	1	2	2	4	0	1	0	2	1	1	0	2	0	2	2	0	0	0	1	0	2	0	2	0	0
12.8042	1	0	0	2	0	1	0	1	0	1	1	1	0	0	0	1	1	1	0	2	0	0	0	0	0	1	0	0	1	0	0	2	1	3	1	1	0	0	0	0	1	1	2	0	1	1	0	0	0
12.9137	0	1	0	1	0	2	1	0	1	0	1	0	0	2	0	2	1	1	0	1	0	0	0	1	1	0	0	1	2	2	1	1	1	0	0	1	0	1	0	2	1	1	1	0	2	7	1	0	1
13.0232	1	0	0	1	0	0	2	1	0	2	0	0	0	1	1	1	1	1	1	1	0	0	1	3	1	2	2	0	0	1	0	0	1	0	0	3	1	1	1	1	2	1	0	0	0	3	0	4	0
13.1327	0	1	1	1	1	1	1	0	1	0	0	1	1	0	0	1	0	1	0	0	3	0	1	0	2	1	2	1	2	1	0	1	1	3	1	1	0	1	0	0	0	0	1	0	0	1	1	1	2
13.2422	0	1	1	1	0	2	1	0	0	4	3	0	1	0	1	0	0	1	0	1	0	0	3	0	0	0	0	0	1	0	0	3	1	0	2	0	0	1	0	1	2	0	1	2	2	1	1	1	1
13.3517	3	1	1	0	1	0	0	0	2	1	2	0	1	3	0	0	0	0	2	0	1	0	1	0	0	1	2	0	1	0	1	1	1	1	0	0	1	1	2	1	1	0	0	0	1	0	0	1	0
13.4612	1	0	1	1	0	1	0	2	0	0	0	3	2	0	0	1	1	2	1	0	0	3	0	1	1	2	0	2	2	2	0	0	1	2	0	1	0	2	0	1	1	1	2	1	1	2	1	0	1
13.5707	0	0	1	1	0	1	0	0	1	1	1	2	2	0	0	3	0	3	0	2	0	1	1	0	1	0	0	1	0	0	1	0	1	1	0	0	1	1	0	0	0	2	1	2	0	0	0	1	0
13.6802	0	0	0	0	1	1	0	0	2	0	0	1	0	1	1	0	0	0	2	0	2	1	1	1	1	1	1	0	1	1	1	2	0	1	0	1	0	0	1	0	1	0	0	1	1	1	0	3	0
13.7897	0	3	2	1	0	0	2	3	1	1	0	2	0	1	2	0	0	1	0	1	0	0	2	2	1	0	0	0	1	0	0	0	0	1	0	1	2	2	0	0	0	0	1	0	1	0	3	2	0
13.8992	0	0	0	2	2	2	0	2	0	0	2	1	0	0	0	2	0	0	1	2	1	1	0	0	0	1	1	2	1	0	0	2	0	0	0	0	0	0	1	3	0	1	0	2	0	2	1	0	2
14.0087	1	1	0	1	1	0	0	3	0	0	0	1	0	0	0	0	1	3	0	0	0	1	1	1	0	1	0	0	1	2	1	1	0	2	1	0	2	1	1	2	2	2	0	0	1	1	3	1	0
14.1182	0	2	1	1	1	0	2	0	2	2	2	0	0	0	1	0	1	1	0	0	0	1	1	3	1	1	2	1	1	1	2	0	1	4	0	0	0	1	1	4	0	0	0	1	2	0	0	1	2
14.2277	0	1	1	0	1	2	0	1	1	3	1	1	0	0	2	0	2	4	0	2	2	0	0	0	0	1	0	1	2	0	1	0	1	0	1	0	0	1	3	2	0	1	0	0	0	0	2	0	0
14.3372	2	0	2	1	1	1	0	0	0	1	0	0	0	1	0	1	0	1	2	2	0	1	0	1	2	0	1	1	0	1	0	1	1	0	1	0	0	1	1	1	2	2	0	0	0	2	1	2	2
14.4467	1	0	0	1	1	0	1	0	0	0	0	1	1	0	1	0	1	1	0	2	0	2	1	3	1	0	2	1	2	0	0	2	0	3	1	1	2	2	0	1	0	0	0	0	0	0	0	0	0
14.5563	1	0	0	1	0	1	0	1	1	0	0	1	0	2	1	1	1	0	0	1	0	1	1	2	0	2	1	3	1	1	0	0	0	1	0	1	0	0	0	1	1	1	0	0	2	3	0	1	0
14.6657	0	1	0	1	2	3	0	2	1	1	1	1	0	0	0	2	1	0	0	0	0	2	1	0	2	4	3	0	1	0	0	2	1	0	1	0	2	1	1	1	2	2	0	1	0	1	2	0	1
14.7753	0	1	1	0	0	1	2	0	1	1	1	0	0	0	1	2	0	0	1	0	2	0	2	1	0	1	1	0	0	0	0	2	1	0	1	2	1	1	1	1	1	3	1	1	0	1	0	2	0
14.8848	0	0	1	0	3	0	0	1	1	0	0	0	0	0	1	0	0	2	2	0	0	2	1	1	0	0	2	1	0	0	1	1	2	3	2	1	1	0	0	0	0	1	1	2	0	0	1	0	1
14.9943	1	1	1	1	0	3	1	1	0	3	1	1	1	1	0	0	3	1	1	1	0	1	1	0	0	2	2	2	0	1	1	1	0	2	0	1	1	1	0	0	0	0	0	0	0	1	1	3	1
15.1038	0	0	0	1	1	0	0	0	0	1	0	1	1	1	1	0	0	0	0	1	0	0	1	2	2	2	0	0	0	0	0	0	0	2	0	0	0	4	0	0	1	3	2	0	2	0	1	1	2
15.2133	1	1	0	1	1	0	1	1	2	0	0	1	1	0	0	1	0	1	0	1	0	1	0	0	0	1	1	0	0	1	2	3	1	3	0	0	0	1	1	0	2	0	0	0	1	1	1	0	1
15.3228	2	0	0	2	0	0	0	1	2	1	2	1	0	0	2	0	1	0	4	1	1	0	2	0	0	0	1	1	0	0	4	1	3	0	1	1	3	1	1	0	0	1	0	0	0	1	2	0	0
15.4323	1	0	2	0	0	0	0	1	2	0	0	0	1	0	0	1	2	0	1	0	2	1	0	1	0	1	1	1	1	1	1	1	1	1	0	0	1	2	0	0	0	0	2	3	0	1	0	1	2
15.5418	2	1	0	0	3	0	0	2	1	1	2	1	2	1	0	0	1	2	2	0	0	0	0	1	0	2	1	2	0	1	1	1	1	1	2	1	0	0	1	0	0	0	0	1	0	1	2	1	3
15.6513	1	2	0	0	1	0	0	1	0	0	0	0	0	0	0	1	1	0	0	0	0	0	0	2	2	1	0	1	1	1	1	1	1	2	1	1	0	0	0	0	0	3	0	0	0	1	0	0	0
15.7608	0	1	2	1	1	1	0	1	2	1	2	1	0	2	1	1	4	0	2	0	0	0	1	0	1	0	1	0	0	0	1	2	1	0	0	1	0	0	2	2	0	0	2	0	0	1	0	0	0
15.8703	0	1	0	1	0	1	1	0	0	0	1	0	1	0	0	0	0	1	2	0	1	0	1	0	1	0	2	1	1	1	0	0	1	0	1	0	0	0	2	1	1	0	1	2	1	0	0	0	0
15.9798	0	0	0	0	0	2	0	0	0	1	0	1	1	1	2	2	0	1	0	1	0	1	0	0	0	2	1	1	0	1	0	2	0	0	0	0	1	2	1	0	0	0	1	0	1	0	2	2	4
16.0893	2	1	0	0	2	0	0	3	0	0	1	0	2	1	2	0	0	1	0	1	1	0	0	1	1	2	0	1	0	1	1	0	2	0	0	1	0	1	1	1	0	1	0	2	2	0	2	2	0
16.1988	1	0	0	1	1	1	0	0	0	0	0	0	0	2	0	0	0	0	0	0	0	1	0	1	0	0	2	3	1	0	1	0	0	0	0	1	1	1	1	1	1	1	2	1	1	1	1	0	0
16.3083	0	0	2	1	0	0	0	0	0	1	0	2	0	0	1	1	2	0	0	0	0	1	0	0	1	1	0	1	1	1	1	1	0	0	1	1	1	0	0	0	0	0	0	0	1	2	0	1	0
16.4178	0	1	0	1	0	0	1	2	1	0	1	2	0	0	1	1	1	0	0	0	2	0	0	2	0	0	0	2	0	0	0	2	1	2	0	0	1	1	1	0	0	2	0	2	2	5	1	0	3
16.5273	2	0	0	0	2	1	2	0	0	0	1	0	3	0	1	0	0	1	2	0	2	0	1	0	0	0	1	1	0	0	2	2	0	0	0	1	2	0	0	1	0	1	2	0	1	1	0	0	0
16.6368	1	0	2	1	1	1	0	0	0	1	0	0	0	1	0	2	0	0	0	0	0	1	0	0	2	2	0	0	0	1	0	2	1	1	0	1	3	1	1	1	1	0	3	1	2	0	1	1	0
16.7463	0	0	0	1	1	0	2	1	1	0	0	0	1	0	0	0	0	0	2	1	0	0	0	0	1	0	0	1	1	1	2	1	0	1	1	2	0	2	3	0	1	0	0	0	2	1	0	2	2
16.8559	1	0	0	0	0	0	1	0	1	0	0	0	0	1	0	0	2	1	1	4	0	0	1	0	0	0	2	1	0	1	1	0	1	0	1	0	0	1	0	3	1	1	0	0	0	0	0	1	2
16.9654	1	0	0	0	0	1	0	0	0	1	2	0	0	0	0	1	0	1	2	0	0	0	0	1	0	1	1	1	1	0	0	0	1	0	0	1	1	3	0	0	0	1	0	0	0	0	3	4	10
17.0749	1	0	1	45	50	22	13	8	4	4	1	4	1	3	3	1	0	0	0	1	3	3	1	0	1	0	1	2	2	3	1	3	0	4	0	5	5	1	6	16	23	63	123	310	634	1336	2300	3273	3703
17.1844	2	0	0	0	0	2	0	0	0	0	1	2	1	0	0	0	0	0	0	1	0	0	2	0	4	0	2	2	2	0	1	0	1	0	0	0	0	0	0	1	0	3	1	3	5	9	20	34	51
17.2939	1	1	0	0	0	1	1	0	0	1	0	3	0	1	0	0	0	0	1	0	4	0	1	1	0	0	0	1	2	1	1	0	1	1	2	1	0	4	1	0	0	1	0	0	2	2	2	6	12
17.4034	0	0	1	1	0	1	1	0	0	2	1	2	0	2	0	0	0	0	0	1	0	0	1	1	0	0	1	1	3	0	2	1	2	0	0	0	1	1	0	2	0	0	2	1	1	4	5	10	37
17.5129	1	0	1	0	1	0	1	0	1	0	2	0	0	1	1	0	0	2	0	1	1	1	0	2	2	0	0	0	0	1	0	0	1	2	0	1	1	1	1	1	1	0	1	0	1	2	5	1	14
17.6224	0	1	1	0	0	1	2	0	0	0	1	1	0	0	0	0	2	1	1	1	0	1	2	0	1	1	0	0	1	1	1	0	1	0	1	1	0	1	0	1	0	1	0	2	1	0	4	3	10
17.7319	1	0	1	2	0	0	1	0	1	0	2	3	3	0	1	0	0	0	1	1	0	1	0	2	1	1	2	0	0	1	1	0	1	0	0	1	2	0	1	1	0	2	1	0	0	1	1	2	4
17.8414	2	1	0	0	1	2	2	1	0	0	1	0	0	0	0	1	0	0	3	1	0	0	0	3	0	0	1	0	2	1	1	0	0	0	1	2	0	0	0	0	2	0	2	0	3	1	1	6	3
17.9509	0	0	0	1	1	1	2	2	2	1	0	1	1	1	0	0	2	0	1	0	1	0	1	0	0	1	1	0	0	0	2	0	0	0	0	1	0	0	1	0	1	0	0	1	0	1	0	1	5
18.0604	1	2	1	0	0	2	1	1	0	0	0	2	1	1	0	2	1	1	0	3	3	1	0	3	0	0	2	0	1	2	1	0	1	0	0	0	0	0	0	0	1	1	2	6	6	15	38	79	198
18.1699	0	1	1	0	3	1	0	0	2	1	1	0	1	2	0	0	0	0	0	1	1	2	1	0	0	1	2	1	0	0	0	1	1	0	1	2	0	0	1	1	1	1	0	0	1	0	1	1	4
18.2794	1	1	0	2	1	1	0	0	1	0	1	2	2	1	1	3	1	0	1	0	1	0	0	1	1	0	2	0	1	1	0	1	2	0	0	1	0	0	3	0	0	0	0	2	1	0	1	0	4
18.3889	1	0	0	0	0	1	0	1	1	0	3	2	1	2	0	2	0	1	1	2	0	0	1	3	1	1	0	0	0	0	0	0	2	1	1	0	0	0	1	1	1	1	1	1	1	0	1	1	4
18.4984	1	0	0	0	2	0	0	1	0	0	0	2	0	1	0	0	1	1	1	3	1	0	0	1	2	2	0	0	0	0	1	1	1	0	1	1	1	1	0	0	0	0	0	1	0	0	2	1	1
18.6079	0	1	0	1	1	0	0	0	2	0	0	1	0	1	0	1	0	1	2	1	1	0	0	1	0	0	2	1	1	1	1	2	2	2	2	1	2	1	1	0	0	0	0	0	0	1	0	1	1
18.7174	0	0	0	1	0	0	0	1	0	0	0	0	0	0	2	0	0	1	1	0	3	1	1	0	0	2	0	0	0	0	0	0	0	0	1	1	0	1	0	0	0	0	0	2	0	0	1	1	2
18.8269	0	1	0	0	0	0	1	0	0	0	0	1	1	1	0	0	2	0	0	0	1	0	1	0	0	0	0	1	1	0	0	1	1	1	0	2	1	0	2	1	0	2	0	2	1	0	1	1	1
18.9364	0	0	0	0	1	0	2	4	0	0	0	0	1	1	1	2	1	0	0	1	0	0	0	0	0	0	0	0	0	1	0	0	1	0	0	0	1	0	3	1	0	1	0	2	0	0	1	0	0
19.046	0	0	0	0	0	0	0	0	0	0	2	2	0	1	0	1	1	1	0	0	0	0	0	0	0	0	0	0	0	2	0	1	0	0	0	0	0	1	1	0	0	0	1	0	1	1	0	1	3
19.1554	0	1	4	0	2	0	1	1	0	3	3	1	0	1	0	0	4	2	0	0	0	1	1	1	1	1	0	1	0	0	0	0	0	2	1	0	3	1	0	0	1	1	2	0	0	1	0	1	2
19.265	1	0	0	0	1	1	0	0	2	0	0	0	1	1	2	0	0	1	1	0	1	1	1	0	0	1	0	0	3	0	0	1	0	0	1	1	0	0	0	0	1	0	2	1	0	0	0	2	3
19.3745	0	0	1	0	0	1	0	0	0	2	2	2	0	1	0	1	0	1	1	0	0	0	1	0	1	1	0	0	1	3	0	0	1	0	1	1	0	0	0	0	1	1	1	1	2	1	3	0	2
19.484	1	0	0	1	0	2	0	0	2	1	1	1	0	2	0	0	0	2	1	0	0	3	1	0	1	0	1	0	1	1	1	0	1	1	1	0	0	1	0	0	0	0	1	1	0	1	1	1	2
19.5935	2	0	0	0	0	0	0	2	0	0	0	0	0	0	0	0	0	0	0	1	1	1	0	1	0	1	0	0	1	0	0	2	0	0	0	0	1	0	0	2	2	2	2	1	0	2	1	0	0
19.703	1	1	0	1	1	0	1	0	0	2	0	1	2	0	1	0	1	0	1	0	0	1	1	0	0	2	0	1	2	0	0	0	0	0	2	0	0	0	2	3	0	0	1	1	0	3	1	1	0
19.8125	0	0	2	0	0	2	0	1	1	1	2	0	0	0	0	0	0	0	1	1	0	1	0	1	0	0	0	0	3	0	0	0	4	0	1	1	0	1	0	2	2	0	1	0	0	0	0	1	1
19.922	1	0	0	0	0	0	1	1	0	0	1	0	0	1	2	3	0	0	1	2	0	1	0	0	0	1	0	1	0	1	2	2	0	0	0	0	0	0	2	1	1	1	1	0	0	0	0	0	1
20.0315	1	2	0	1	1	0	1	1	1	1	0	1	0	2	1	0	1	1	1	0	0	0	2	0	1	1	0	1	0	0	0	0	0	0	2	0	0	0	0	1	0	0	1	0	1	1	1	0	1
20.141	1	2	0	0	2	1	1	0	1	1	1	1	2	2	1	0	2	0	0	5	0	1	1	0	1	1	3	0	2	3	1	0	0	1	0	0	1	1	0	0	0	0	1	0	0	0	2	0	1
20.2505	0	1	1	0	1	0	1	0	1	0	1	1	0	0	0	0	1	1	0	2	2	2	1	0	1	0	2	0	1	2	1	1	0	1	0	0	1	0	0	1	0	0	0	1	0	0	2	3	2
20.36	0	1	0	0	1	1	1	1	0	0	0	0	0	0	0	0	3	1	0	0	0	1	0	0	1	1	0	0	0	1	1	1	1	0	2	0	0	0	0	1	0	1	1	4	0	1	0	1	0
20.4695	1	0	1	1	3	1	0	0	0	0	1	0	0	0	1	0	1	0	0	0	0	3	0	1	0	4	0	1	0	0	0	0	1	2	0	1	1	1	1	0	2	0	0	0	0	1	1	3	1
20.579	0	0	3	1	0	0	1	0	0	1	0	2	2	0	3	1	0	0	0	1	1	1	0	1	0	2	0	1	0	1	2	0	1	0	2	0	1	0	0	1	0	0	1	0	0	0	0	1	0
20.6885	1	1	1	2	0	0	2	0	0	0	0	0	0	0	1	1	1	0	0	1	0	0	1	1	1	2	0	1	1	1	1	2	1	0	0	0	0	1	2	0	0	0	0	1	0	0	1	0	2
20.798	0	0	0	3	2	0	1	1	1	1	1	0	0	0	0	0	1	0	2	1	1	0	0	0	0	0	0	0	3	1	0	0	1	0	1	1	1	0	1	2	0	1	0	1	0	3	0	1	0
20.9075	0	0	1	1	0	1	0	0	0	0	0	2	0	0	0	0	0	0	1	2	1	1	1	1	0	0	0	1	0	0	0	0	1	0	0	0	0	1	1	0	1	0	1	0	0	3	0	0	2
21.017	1	1	2	1	0	0	1	1	0	1	0	2	0	1	0	1	0	0	0	1	1	1	1	1	2	2	1	3	0	3	0	1	0	0	1	3	0	0	0	2	0	1	0	0	0	0	0	0	0
21.1265	0	0	2	2	0	2	0	1	1	0	0	0	1	2	0	0	0	2	0	0	0	1	0	0	0	0	3	1	0	0	0	1	0	1	2	0	0	1	1	0	1	0	2	2	1	0	0	2	3
21.236	0	2	0	0	0	0	0	1	0	2	1	2	0	0	1	1	1	1	1	0	0	0	0	0	0	0	5	0	0	2	0	0	2	2	0	0	2	0	1	0	1	1	0	1	1	0	0	1	0
21.3455	2	1	0	1	0	0	0	2	0	1	3	1	1	0	0	1	0	0	0	0	0	1	1	1	3	0	0	0	0	0	0	0	0	2	0	1	1	0	0	0	0	1	0	1	0	0	1	1	2
21.4551	0	1	2	0	1	0	0	0	0	0	1	0	0	1	1	0	0	1	1	0	1	1	0	0	1	0	1	0	0	0	0	0	0	0	0	0	2	0	0	0	0	0	0	0	0	0	1	2	1
21.5646	0	1	3	0	0	1	0	0	0	1	1	0	0	0	0	0	0	1	0	2	2	1	0	0	0	0	0	1	0	0	1	0	0	0	2	0	1	1	0	0	1	1	0	1	0	1	0	0	1
21.6741	0	0	1	0	2	0	0	1	0	0	0	0	0	0	1	0	1	0	1	1	1	0	0	2	0	0	2	1	0	0	1	0	1	2	1	1	1	0	0	0	2	0	0	1	0	1	3	0	0
21.7836	0	2	3	0	2	0	0	0	0	1	1	1	1	0	1	0	1	1	0	1	1	1	0	1	0	0	1	1	1	1	0	1	0	1	0	1	0	1	1	0	0	1	1	0	0	2	3	1	2
21.8931	0	0	0	1	1	1	0	2	0	1	4	1	0	0	0	0	0	0	0	0	0	0	1	1	2	1	0	2	1	0	0	0	1	2	1	0	0	1	2	0	1	0	1	0	1	0	1	0	0
22.0026	0	0	0	0	1	0	0	1	0	0	1	0	0	0	0	1	0	0	1	2	0	0	0	1	0	1	0	1	2	0	1	0	0	0	0	1	0	0	0	0	1	3	0	0	1	1	1	0	2
22.1121	0	0	1	1	0	0	2	2	0	1	0	1	1	0	2	1	0	0	1	0	1	0	0	1	1	3	2	1	1	0	0	0	0	2	1	1	1	1	2	2	2	1	2	3	1	3	1	1	2
22.2216	1	0	1	2	0	1	1	0	2	0	0	1	0	0	0	0	0	0	1	0	1	0	1	0	0	1	0	0	0	0	0	0	1	1	0	0	0	1	0	2	0	0	0	1	0	0	0	1	1
22.3311	0	0	0	0	1	1	0	1	1	2	0	1	1	0	1	0	1	0	0	2	1	1	0	0	2	0	0	1	0	0	1	0	1	0	1	1	1	0	1	0	1	0	1	0	2	0	1	0	0
22.4406	0	1	0	1	2	2	0	0	0	0	1	0	1	0	1	1	1	0	1	0	1	0	0	0	0	0	0	0	0	1	1	1	0	2	0	0	2	0	0	0	1	0	1	0	1	1	0	1	0
22.5501	0	0	0	1	0	1	0	0	0	0	1	0	1	0	0	0	0	0	1	0	0	0	2	1	1	0	1	1	0	1	1	0	1	0	1	0	0	0	0	1	1	2	0	1	1	0	0	1	2
22.6596	0	1	0	0	2	0	0	2	0	2	0	0	1	0	0	0	0	0	0	1	2	0	1	1	1	1	0	0	0	1	0	0	0	1	0	2	0	0	1	0	0	0	1	0	0	0	0	1	3
22.7691	1	0	0	0	2	0	0	0	0	0	1	1	0	1	0	0	1	0	1	2	0	0	1	0	0	0	0	2	1	1	0	1	0	0	1	0	0	2	1	0	1	4	2	1	1	2	1	1	2
22.8786	1	0	1	0	2	0	0	1	0	0	0	0	2	0	0	0	1	0	3	0	1	0	0	0	0	0	0	0	1	0	0	0	2	2	1	0	2	1	0	0	1	1	1	1	1	1	0	1	1
22.9881	0	1	0	1	1	0	2	1	3	0	0	0	0	0	1	1	0	1	0	0	0	1	0	1	0	0	0	0	1	1	3	1	1	0	1	1	0	1	1	0	2	0	0	1	3	0	0	0	1
23.0976	1	0	0	2	0	1	0	2	0	0	3	0	0	0	0	1	0	0	1	1	0	0	1	0	0	2	0	1	1	2	1	1	0	1	0	0	0	0	1	0	0	0	0	0	1	0	0	1	0
23.2071	0	1	0	0	3	1	0	2	2	0	1	0	1	0	0	0	0	1	1	0	1	0	0	0	0	0	0	0	0	0	0	1	1	0	1	0	1	0	1	0	0	0	1	1	0	0	1	2	1
23.3166	1	2	1	0	1	1	0	0	1	0	0	2	0	0	2	1	0	1	1	0	1	0	2	1	0	1	1	0	0	2	0	0	0	1	0	0	1	1	0	0	1	1	1	0	2	1	0	1	1
23.4261	0	1	1	0	2	1	1	1	0	0	0	1	0	0	0	0	1	0	0	0	0	2	2	1	0	0	0	1	1	2	0	1	0	2	1	2	2	1	1	0	0	2	0	1	0	0	0	1	0
23.5357	2	1	1	2	0	0	1	1	0	0	2	0	0	0	0	0	0	1	1	0	0	0	0	3	1	2	1	1	0	1	0	1	2	1	1	0	0	2	0	0	0	1	1	0	2	1	0	1	0
23.6452	0	1	1	1	1	0	0	0	0	0	0	0	1	1	1	0	0	0	2	0	3	1	0	0	0	1	1	0	0	1	1	1	1	0	1	0	2	0	1	0	1	3	0	0	0	0	0	0	0
23.7547	0	0	1	0	0	0	0	0	1	0	0	0	0	0	1	0	1	1	0	0	1	1	0	1	1	0	0	0	2	0	0	0	0	0	0	0	0	0	0	0	1	1	0	0	0	0	1	0	0
23.8642	0	1	0	2	0	1	2	0	0	2	0	0	0	0	0	0	0	0	0	0	1	0	0	0	1	1	2	0	0	0	1	0	3	2	1	0	0	1	0	0	1	0	1	0	1	2	1	1	1
23.9737	0	1	0	0	1	1	0	0	0	1	1	0	2	1	1	0	0	1	0	0	0	1	1	0	0	0	2	2	0	2	0	0	0	1	0	0	1	3	1	3	0	1	1	1	2	0	1	1	1
24.0832	0	0	0	0	1	1	1	0	0	0	1	0	0	1	0	1	0	1	0	3	1	0	0	0	0	0	0	0	0	1	1	0	2	1	0	1	0	0	0	2	1	0	1	0	1	1	2	0	0
24.1927	1	0	1	0	1	1	0	2	0	1	0	0	1	0	0	1	0	0	1	0	1	2	0	1	1	2	1	1	1	0	0	1	0	2	1	1	0	1	0	1	1	0	1	0	2	0	1	1	2
24.3022	1	0	0	0	1	0	1	0	0	1	0	0	2	1	1	2	1	0	0	0	1	0	1	0	0	0	1	0	0	0	0	2	1	2	1	1	0	0	0	0	0	0	2	0	0	0	0	1	1
24.4117	0	1	0	0	1	0	1	1	0	2	0	0	0	0	0	4	0	0	1	0	0	1	2	3	0	0	1	0	1	0	0	0	0	1	0	1	2	0	1	0	0	0	1	0	1	0	0	0	1
24.5212	0	0	0	0	4	0	0	0	0	0	3	0	0	0	1	0	1	0	0	1	0	0	2	2	1	1	2	0	3	1	0	0	0	2	1	1	0	1	2	2	1	0	0	1	1	1	1	0	1
24.6307	0	3	0	0	0	2	1	0	1	0	1	0	0	1	1	0	0	0	0	0	0	0	0	1	0	2	2	0	1	1	2	1	3	1	1	0	0	1	0	0	2	1	2	0	1	1	2	0	1
24.7402	0	1	0	0	1	2	1	0	0	1	0	0	0	0	0	0	0	2	0	0	0	0	1	0	0	1	1	2	1	0	1	0	0	0	2	1	1	1	0	1	0	1	1	0	1	0	0	0	0
24.8497	0	0	0	2	0	0	0	1	0	1	1	1	0	0	0	0	0	0	0	1	0	0	0	1	1	1	1	0	1	0	0	0	1	1	1	0	1	4	0	0	0	0	0	1	0	1	0	1	0
24.9592	0	2	0	0	0	1	0	0	1	0	1	0	1	0	1	0	1	1	1	1	4	1	1	0	2	0	0	0	0	0	1	0	0	0	0	0	0	1	2	0	1	0	1	0	0	1	1	0	3
25.0687	1	1	1	0	1	2	0	1	0	1	1	3	0	0	0	3	2	1	0	0	1	0	1	0	0	1	0	0	0	0	0	0	1	1	2	0	0	2	0	0	0	1	1	1	0	0	1	0	1
25.1782	0	1	2	2	0	1	0	1	0	0	0	0	0	1	0	0	0	1	0	1	0	1	2	0	0	1	0	1	0	0	2	1	0	1	0	1	1	0	1	0	0	1	1	2	1	1	0	1	0
25.2877	0	0	1	0	0	0	0	1	0	0	1	0	0	0	1	0	0	1	0	0	3	1	0	2	0	0	2	0	0	1	0	2	1	0	0	2	0	1	0	0	1	0	0	2	1	0	1	0	0
25.3972	1	0	0	0	0	0	0	0	1	0	0	0	0	1	0	0	0	0	1	0	0	0	1	1	1	2	0	0	0	2	3	1	0	0	0	0	0	1	0	2	0	0	1	0	0	1	1	1	0
25.5067	1	1	0	1	0	0	0	1	1	0	0	0	0	1	0	0	1	0	0	0	0	2	0	0	1	3	0	1	1	0	0	1	1	1	0	0	0	1	0	0	0	0	3	0	0	1	0	1	1
25.6163	0	0	0	0	0	1	0	0	2	0	1	0	0	0	0	0	0	0	1	0	0	0	0	0	0	1	1	0	0	1	1	1	0	1	0	1	0	2	1	0	0	0	0	1	1	0	1	0	3
25.7258	0	1	0	0	2	2	0	0	1	1	1	0	1	0	1	0	2	0	0	1	0	2	1	2	1	0	1	0	1	1	0	1	0	1	2	0	1	1	0	1	1	0	0	1	1	2	0	0	0
25.8353	1	0	3	1	0	1	0	0	0	0	1	0	2	1	0	0	1	0	0	0	0	2	1	1	0	0	1	1	0	0	0	0	1	0	1	1	1	1	1	1	0	1	0	0	2	0	0	0	1
25.9448	0	0	0	0	1	0	0	0	0	0	0	2	0	1	0	1	0	1	2	0	1	0	0	0	0	0	1	0	1	2	0	1	1	0	1	0	0	1	0	2	2	0	1	0	1	1	2	1	1
26.0543	2	0	0	0	0	1	0	0	1	0	1	0	1	0	1	1	0	0	0	1	1	0	1	1	0	0	2	1	1	0	1	0	0	2	1	0	1	1	0	1	0	1	0	1	0	1	0	1	0
26.1638	3	1	0	0	1	2	1	0	0	0	0	0	0	2	2	1	0	2	0	3	0	0	1	1	0	1	2	0	2	1	1	0	1	0	2	0	0	1	0	0	1	1	1	0	0	0	0	0	1
26.2733	0	0	1	0	0	0	0	0	1	0	0	1	1	0	0	0	1	1	1	0	0	0	1	0	0	0	1	0	0	0	1	0	0	0	3	1	0	0	0	0	2	0	2	0	0	0	3	0	0
26.3828	0	0	0	0	0	1	0	1	0	0	1	1	0	1	2	0	1	0	0	0	0	0	0	0	2	0	1	1	0	0	0	1	0	2	0	0	0	1	1	1	0	0	0	0	1	2	0	0	1
26.4923	0	0	3	1	1	2	1	1	1	4	0	0	1	1	3	1	0	0	1	0	0	0	0	0	3	0	0	0	0	2	1	0	0	0	0	0	1	1	0	0	0	1	0	0	0	0	0	0	0
26.6018	0	1	0	3	0	0	1	0	1	0	0	2	1	1	0	0	0	0	1	0	2	0	2	2	0	0	0	1	2	0	1	0	1	0	2	0	0	0	1	3	0	0	1	0	0	0	0	0	0
26.7113	0	0	2	1	0	0	0	0	1	1	0	0	0	1	0	0	2	1	0	0	0	2	0	0	1	0	1	0	0	0	0	0	2	1	1	1	0	0	1	0	1	1	0	0	0	0	2	0	0
26.8208	0	0	0	0	0	0	0	2	0	0	1	1	0	0	0	0	0	0	0	1	1	0	0	0	2	0	2	0	1	0	2	3	0	0	0	0	0	1	0	0	0	1	1	1	1	1	2	0	1
26.9303	0	0	0	0	0	0	1	0	0	1	1	1	1	1	1	1	1	1	1	3	0	0	1	0	0	0	1	3	1	2	0	0	0	2	1	0	0	1	0	1	0	1	1	0	0	0	1	1	0
27.0398	0	1	0	0	0	2	0	2	1	0	0	0	0	0	0	1	0	0	2	0	0	1	3	1	1	0	1	1	0	2	2	2	0	0	2	2	0	1	0	1	0	0	0	0	1	0	2	0	0
27.1493	2	0	1	0	0	0	0	0	1	0	0	1	0	0	3	0	0	1	0	0	0	0	1	0	0	0	0	0	1	2	2	0	0	0	0	0	0	1	0	0	0	0	0	1	1	2	1	0	1
27.2588	2	0	1	0	0	1	1	0	1	0	0	0	0	0	2	0	0	1	1	0	0	1	1	1	1	0	0	0	1	1	0	0	0	0	0	0	1	0	1	1	0	1	2	1	0	1	0	1	2
27.3683	0	1	1	2	0	0	1	0	1	1	1	1	0	1	0	2	1	0	0	0	1	0	0	1	1	1	0	2	0	0	0	0	1	0	2	0	0	0	0	0	0	0	2	1	0	2	1	1	0
27.4778	0	0	1	0	1	0	1	0	0	0	0	0	0	0	1	1	0	0	1	0	0	0	0	2	0	0	0	0	1	0	0	0	1	0	0	0	0	1	2	0	1	0	1	1	1	1	0	0	0
27.5873	0	1	1	0	0	1	1	0	1	1	0	0	0	1	1	0	0	0	1	1	1	0	1	0	0	0	0	0	0	0	1	1	2	0	0	0	2	0	1	1	2	0	1	0	0	0	0	0	0
27.6968	2	0	2	0	0	0	0	1	0	0	0	1	0	0	1	1	0	0	0	0	2	0	0	1	0	0	0	0	1	1	0	1	0	1	1	1	2	1	0	0	0	0	1	0	3	1	0	1	1
27.8063	1	1	4	0	1	0	1	1	1	0	0	0	1	0	0	1	1	0	0	2	0	0	0	0	2	1	0	0	0	0	1	0	0	0	0	1	1	1	0	0	1	1	2	0	0	0	0	1	0
27.9158	1	0	0	1	0	0	0	0	1	2	2	0	1	1	0	0	0	1	0	0	1	1	1	0	0	2	0	1	1	1	0	0	0	1	0	0	0	1	0	1	1	0	0	0	3	2	0	1	2
28.0253	0	1	0	0	0	0	0	1	0	0	0	1	0	0	2	1	1	0	1	0	1	1	1	1	0	0	0	1	0	0	0	0	0	0	0	0	0	0	3	0	1	0	3	0	0	1	2	0	0
28.1349	1	0	0	0	0	1	0	0	1	1	1	0	0	0	0	0	1	0	1	1	1	0	2	1	0	0	0	0	1	0	0	0	2	2	0	0	1	1	0	0	1	1	1	3	1	0	0	0	2
28.2444	0	1	0	1	0	0	2	0	2	1	1	0	0	0	0	0	0	0	0	0	0	1	0	0	0	0	0	0	0	1	0	1	0	1	1	0	0	2	0	1	0	2	0	0	0	4	0	0	0
28.3539	0	1	0	1	0	0	1	0	0	1	0	0	0	0	2	1	1	0	0	0	0	0	1	1	0	0	0	0	1	1	1	0	0	0	0	1	1	0	0	2	1	0	0	1	1	0	0	1	1
28.4634	0	0	0	1	0	0	0	0	0	0	1	0	0	4	1	1	0	1	1	0	1	1	0	0	0	0	0	2	1	0	1	0	1	0	0	0	0	1	1	1	0	1	2	0	0	0	1	0	1
28.5729	0	0	0	1	0	1	0	0	0	0	0	0	2	1	1	0	1	0	2	1	0	0	0	2	0	1	0	1	1	1	0	0	1	0	0	0	1	1	0	0	0	0	0	0	1	2	2	0	3
28.6824	0	0	0	0	2	2	0	1	0	0	0	0	0	0	2	1	1	0	0	0	2	1	0	1	2	0	1	2	0	2	0	0	0	1	1	1	1	0	0	0	0	0	0	0	1	1	0	0	0
28.7919	0	0	0	2	0	1	0	0	3	0	0	1	1	1	2	0	1	0	0	0	0	0	0	0	1	0	1	0	1	0	1	1	0	0	0	1	3	0	0	0	1	0	0	2	1	0	0	1	0
28.9014	0	1	0	3	1	0	0	1	1	0	0	0	0	0	0	1	0	0	0	1	1	0	0	0	0	1	1	0	1	0	0	0	1	0	1	0	1	0	2	0	1	0	0	0	0	0	0	0	0
29.0109	0	0	0	0	1	0	2	1	0	0	0	1	0	0	0	0	1	1	1	2	0	1	0	0	0	0	0	0	0	0	0	1	2	0	1	0	0	1	0	0	0	0	1	0	0	0	0	1	0
29.1204	0	0	0	0	2	2	1	0	2	1	0	0	0	0	2	1	0	0	1	1	1	1	0	0	1	0	1	0	1	0	0	1	2	1	1	0	0	0	0	0	2	1	1	1	0	0	2	1	1
29.2299	1	0	1	0	1	0	2	0	0	1	1	2	0	1	0	0	0	0	0	0	1	1	1	1	1	2	0	0	0	1	0	1	0	1	0	0	0	0	0	1	1	0	0	0	0	0	0	1	0
29.3394	1	0	0	1	0	1	1	0	2	1	2	0	0	0	2	0	0	0	0	0	0	0	2	0	0	0	0	0	0	0	0	0	0	0	2	2	0	0	1	0	1	2	0	0	0	0	1	0	0
29.4489	0	0	2	0	1	0	0	0	0	0	0	0	0	0	1	0	0	1	0	1	1	0	0	1	1	3	0	0	0	0	2	0	0	1	0	0	0	0	0	2	0	0	0	0	0	0	1	0	1
29.5584	0	0	0	0	1	0	0	1	0	0	1	1	1	1	0	0	1	0	1	0	0	0	0	0	0	0	0	0	1	0	0	0	0	2	0	0	1	0	1	0	0	0	0	0	1	1	0	1	2
29.6679	1	0	0	0	0	0	0	0	1	0	0	0	2	0	1	0	0	0	1	0	0	1	0	0	0	0	1	0	1	0	1	1	0	0	0	1	1	0	0	0	0	1	0	0	0	0	2	1	0
29.7774	1	0	0	1	1	0	0	1	0	0	0	1	0	1	1	0	0	0	1	1	0	1	0	2	0	0	0	1	2	0	1	0	0	0	0	1	0	1	1	0	0	0	0	0	0	0	0	1	1
29.8869	0	0	2	0	0	0	1	1	0	1	0	1	1	1	0	0	1	0	0	1	0	0	0	1	0	3	0	0	0	2	0	2	0	0	1	0	0	1	0	1	0	0	1	0	0	0	1	0	1
29.9964	2	2	1	0	0	0	0	1	1	1	2	0	0	1	0	0	1	0	0	1	1	0	0	0	0	0	1	4	1	0	4	2	0	0	0	0	0	0	1	0	0	1	0	1	0	0	0	1	0
30.1059	0	1	1	1	1	1	0	0	1	2	0	0	3	0	0	2	3	1	0	0	0	1	2	0	0	1	0	2	1	2	2	0	0	1	0	1	0	0	0	2	0	1	0	0	1	0	1	0	0
30.2155	0	0	0	0	2	0	0	0	1	1	1	0	1	0	0	2	1	2	2	1	2	2	0	1	0	1	0	0	0	2	1	0	0	2	0	0	1	0	0	0	0	2	1	0	0	1	0	0	0
30.325	1	0	0	0	0	1	0	0	2	1	0	0	0	0	0	0	1	0	0	0	0	2	1	1	0	0	0	0	0	0	0	1	0	1	1	0	0	0	0	0	0	0	0	2	0	0	0	0	1
30.4345	0	0	1	1	1	1	0	0	2	0	2	0	2	0	1	1	0	0	0	3	0	0	0	0	0	0	0	0	0	0	0	0	0	1	0	1	0	0	1	1	0	0	0	1	1	0	0	0	0
30.544	0	1	0	0	1	1	0	0	1	0	1	0	1	0	0	0	1	0	0	0	0	1	1	0	1	1	0	0	0	0	0	1	0	0	0	0	0	0	0	1	0	1	0	0	0	0	1	2	0
30.6535	1	0	1	3	0	1	0	1	0	1	0	0	2	0	0	1	1	1	0	0	2	1	0	0	0	0	0	1	0	0	3	2	0	0	0	0	0	0	1	0	1	1	1	0	1	0	0	1	1
30.763	1	0	0	1	1	0	0	1	0	0	0	1	0	1	1	0	0	0	1	1	0	1	0	2	0	0	0	1	2	0	1	0	0	0	0	1	0	1	1	0	0	0	0	0	0	0	0	1	1
30.8725	0	0	2	0	0	0	1	1	0	1	0	1	1	1	0	0	1	0	0	1	0	0	0	1	0	3	0	0	0	2	0	2	0	0	1	0	0	1	0	1	0	0	1	0	0	0	1	0	1
30.982	2	2	1	0	0	0	0	1	1	1	2	0	0	1	0	0	1	0	0	1	1	0	0	0	0	0	1	4	1	0	4	2	0	0	0	0	0	0	1	0	0	1	0	1	0	0	0	1	0
31.0915	1	0	0	0	2	1	0	0	0	1	0	0	1	1	0	0	0	0	1	1	0	0	1	0	1	0	0	0	0	1	0	0	0	0	0	0	0	1	2	0	1	1	1	0	1	0	0	0	1
31.201	0	0	2	0	0	0	0	2	0	0	0	1	1	0	0	1	0	0	2	0	0	0	0	1	0	1	0	0	0	0	0	0	1	0	1	0	0	1	0	1	1	0	2	1	0	1	1	0	0
31.3105	0	0	0	0	0	1	1	1	0	2	1	0	2	0	1	0	1	0	0	1	0	2	0	0	0	0	0	0	0	0	1	0	0	1	0	0	0	2	0	1	0	1	0	0	0	0	0	0	1
31.42	1	0	1	1	0	1	0	1	0	2	0	1	0	0	0	2	2	1	0	1	1	1	1	1	0	0	0	1	0	1	0	0	0	0	0	2	0	2	0	0	0	0	0	2	0	0	1	1	0
31.5295	0	0	0	0	0	0	0	0	1	1	0	1	0	0	0	0	1	1	0	0	0	0	0	0	0	1	0	0	1	0	0	0	2	1	0	0	0	0	1	0	0	0	1	0	1	0	0	0	0
31.639	1	0	2	1	0	0	1	0	0	0	0	2	1	1	0	1	1	0	1	0	2	0	0	0	0	0	0	0	0	2	0	1	0	0	0	2	0	0	0	2	0	1	1	0	0	1	0	0	0
31.7485	0	1	1	0	0	0	0	1	0	0	0	0	1	0	0	0	0	1	3	1	3	1	0	0	1	0	1	0	0	0	1	0	1	0	0	1	0	2	0	0	0	1	1	2	1	0	1	0	0
31.858	1	0	1	0	0	0	1	0	0	0	0	1	1	0	0	1	0	0	0	0	0	1	0	0	0	1	0	0	0	2	0	1	0	0	0	0	1	1	0	1	1	0	0	0	0	2	1	0	2
31.9675	0	0	0	3	0	1	0	3	0	1	1	1	0	0	0	0	0	0	0	1	1	0	1	1	0	0	0	0	1	0	1	0	0	1	0	2	1	1	0	1	0	0	0	1	0	0	0	0	0
32.077	2	0	0	0	1	0	0	1	1	1	1	1	0	0	0	0	1	1	0	1	0	0	0	2	0	0	0	1	1	0	0	0	0	0	2	0	1	0	1	0	0	0	0	0	0	0	0	0	0
32.1865	0	2	0	0	0	1	0	1	0	0	0	1	0	0	0	0	0	1	0	1	1	0	2	1	0	1	1	0	0	1	0	0	0	0	0	0	1	1	0	1	1	0	1	0	2	0	0	3	0
32.2961	1	0	0	1	0	1	0	0	1	1	0	1	1	1	0	0	0	0	0	0	0	1	0	0	0	1	0	0	1	1	0	1	0	0	0	0	0	0	3	0	0	0	0	1	0	0	1	1	2
32.4055	0	1	0	0	0	0	0	1	0	0	0	1	0	1	0	0	1	1	0	0	1	0	2	1	0	0	0	0	1	0	1	0	1	0	1	2	0	0	0	1	3	0	0	0	0	0	0	0	0
32.5151	0	0	0	1	2	2	1	0	1	1	2	2	0	0	0	0	2	1	1	1	0	1	1	1	0	0	1	3	0	0	1	1	0	0	2	0	1	0	1	0	1	0	1	0	1	1	1	1	0
32.6246	1	2	0	0	0	1	0	0	0	3	0	0	0	0	1	1	0	0	2	0	0	0	1	0	0	0	1	0	0	1	0	0	0	1	0	0	0	1	0	0	1	0	0	0	0	0	1	0	3
32.7341	1	0	1	0	1	1	1	1	1	0	1	1	1	0	0	0	0	1	0	1	0	0	0	1	1	0	0	0	0	0	1	1	0	1	1	0	0	1	0	0	0	0	0	1	0	0	0	1	0
32.8436	1	3	0	2	1	0	0	2	0	0	0	2	0	0	0	0	0	0	0	2	1	0	0	0	1	0	0	0	0	0	1	0	1	0	0	0	0	0	0	0	0	0	0	0	0	0	1	1	1
32.9531	1	1	0	0	0	0	1	0	0	1	0	1	0	0	0	0	1	0	0	0	0	0	0	1	0	1	0	0	0	0	1	0	1	0	1	0	1	0	0	0	0	0	0	1	0	0	0	0	0
33.0626	0	0	0	0	0	0	0	0	1	0	2	0	1	0	1	1	0	1	1	0	0	1	0	0	0	0	1	0	0	0	0	3	1	0	0	0	0	0	2	0	0	0	0	0	1	0	0	1	0
33.1721	0	1	0	1	1	1	0	1	0	1	0	0	1	0	1	0	0	0	2	1	0	1	1	1	0	1	1	0	1	2	0	2	2	0	0	0	0	0	0	1	0	0	0	1	1	1	1	1	0
33.2816	1	0	1	1	0	0	0	0	0	0	1	1	1	0	0	0	0	0	0	0	1	0	0	0	0	0	0	1	1	0	0	0	0	0	0	0	0	1	0	1	1	1	0	0	0	0	0	0	1
33.3911	0	0	1	2	0	0	1	0	0	0	1	1	0	1	0	1	0	0	1	0	0	1	0	0	0	1	0	1	1	1	0	0	0	0	1	0	0	1	2	0	0	2	1	0	0	0	1	0	0
33.5006	1	0	0	1	0	1	1	0	0	0	0	0	0	1	2	0	0	0	0	0	0	3	0	1	0	0	0	3	0	0	0	0	0	3	1	0	1	0	0	0	3	0	0	0	0	2	0	0	1
33.6101	0	0	0	0	0	0	0	1	0	0	3	2	1	0	1	1	0	0	0	0	2	1	0	0	1	1	1	1	0	1	0	1	0	0	0	0	0	2	1	1	1	0	1	0	0	0	0	0	1
33.7196	0	0	0	0	0	3	1	0	1	0	2	1	2	1	0	0	2	0	2	2	0	2	0	0	2	0	0	1	1	0	2	0	0	0	1	1	0	1	0	0	1	0	2	1	0	1	0	0	0
33.8291	1	0	1	0	0	1	2	1	0	0	0	0	0	0	0	0	1	1	0	0	0	3	0	0	0	1	0	1	0	1	0	0	1	0	0	0	0	0	1	1	0	0	1	1	0	2	1	0	0
33.9386	1	0	0	0	2	1	0	2	1	1	0	1	1	1	0	1	0	0	0	1	1	0	2	0	1	0	0	2	1	0	1	0	1	0	0	0	0	0	0	1	0	0	0	0	0	1	0	1	0
34.0481	0	0	0	0	0	0	1	1	1	0	0	1	1	0	0	0	0	1	0	2	0	2	0	1	1	0	1	0	1	1	0	2	0	1	0	1	0	0	0	3	0	0	2	0	0	1	0	1	0
34.1576	0	0	0	0	1	0	1	2	0	1	0	0	1	0	0	0	0	1	0	1	0	0	0	0	0	1	1	0	0	0	0	0	0	2	0	2	1	0	0	0	0	0	0	0	0	1	1	1	5
34.2671	0	1	1	0	0	0	0	0	0	0	3	0	0	2	0	0	0	0	0	0	1	0	0	1	0	0	0	1	1	1	0	0	2	0	0	0	0	0	0	0	2	0	0	0	0	1	0	0	0
34.3766	0	0	0	1	0	0	1	0	0	1	0	0	0	0	1	0	0	2	0	0	0	0	0	0	1	0	1	2	0	0	0	1	1	1	0	2	0	1	0	0	1	0	1	0	0	0	0	0	0
34.4862	2	0	2	1	1	1	0	0	0	0	0	0	2	0	0	1	1	0	0	0	1	0	0	1	0	1	0	0	0	0	0	0	0	1	0	0	2	0	1	1	0	1	1	0	2	0	1	1	0
34.5956	1	0	2	1	1	1	1	1	0	3	0	3	2	1	1	0	0	0	0	1	1	2	1	1	0	0	2	1	0	0	0	0	1	0	0	1	2	2	0	0	1	0	0	0	1	2	1	2	2
34.7052	1	0	3	1	0	0	0	1	1	1	0	1	0	0	0	2	1	0	0	3	0	1	1	0	2	0	1	1	0	0	1	0	0	0	1	0	1	0	1	0	0	0	0	0	0	0	0	0	0
34.8147	0	1	1	0	4	0	0	1	1	1	2	0	0	0	0	0	0	0	1	1	1	2	0	0	0	1	0	1	0	2	0	1	1	1	0	2	1	1	1	0	0	2	0	1	1	0	0	1	2
34.9242	1	2	0	2	0	0	0	0	2	0	0	1	2	1	0	1	0	1	0	1	0	0	0	0	1	0	0	0	0	0	1	1	0	2	1	0	0	0	0	0	0	0	0	1	2	0	0	1	0
35.0337	0	0	0	1	0	1	2	1	0	0	1	0	0	0	0	0	2	0	0	0	0	1	3	2	0	0	1	0	0	0	1	0	0	1	0	1	0	0	0	0	0	2	0	1	0	0	0	0	1
35.1432	2	1	0	1	0	0	1	0	0	0	0	0	0	0	0	1	1	0	1	0	1	0	0	0	0	0	0	3	0	0	0	0	0	1	0	0	1	0	1	0	0	0	1	1	0	1	1	0	1
35.2527	1	0	1	1	1	0	1	0	0	1	1	0	0	0	0	0	1	0	2	1	0	1	0	1	1	0	1	0	0	0	0	0	0	1	1	1	0	1	0	0	0	0	1	1	1	1	1	0	3
35.3622	0	0	1	0	0	0	1	0	0	0	0	1	1	0	1	0	1	0	0	3	1	0	0	0	0	0	0	0	2	0	0	0	0	0	0	1	0	0	0	0	0	0	0	1	0	0	0	0	0
35.4717	3	0	0	3	0	2	0	0	0	0	1	2	0	1	0	0	0	2	0	0	1	0	1	0	0	0	0	0	0	1	1	1	2	1	0	0	0	0	0	0	1	1	1	1	1	0	1	0	0
35.5812	1	0	1	1	0	1	0	1	1	1	0	0	0	1	1	2	1	1	1	1	0	0	1	0	0	0	0	0	0	0	0	1	0	0	2	1	1	1	0	0	2	0	0	1	0	1	1	0	0
35.6907	0	1	1	1	0	0	0	0	0	0	1	0	0	0	0	0	0	2	0	1	0	0	2	1	0	0	1	1	1	2	1	0	1	0	0	1	1	0	0	2	2	0	0	0	1	2	1	1	0
35.8002	1	0	0	0	0	1	1	0	1	0	0	0	0	2	0	0	0	0	1	1	0	0	0	2	0	0	2	0	1	0	1	2	1	0	0	2	0	0	0	2	0	0	1	0	0	1	0	0	0
35.9097	0	0	0	0	0	1	1	0	0	0	0	0	1	0	2	0	1	1	0	1	1	0	0	0	0	0	0	0	0	1	1	1	0	0	1	2	1	3	1	0	0	0	0	1	2	1	1	1	2
36.0192	1	0	0	0	0	1	1	0	0	1	0	0	0	2	1	0	2	1	1	0	1	0	0	3	0	0	1	1	0	0	0	0	1	1	1	0	0	1	0	0	1	0	1	0	1	0	1	0	1
36.1287	0	0	0	0	0	0	0	0	0	0	0	0	0	0	1	1	0	1	1	0	0	0	0	0	0	0	0	1	0	0	1	0	0	0	1	1	0	0	0	0	0	0	2	0	0	1	0	0	0
36.2382	1	0	1	0	3	2	0	0	1	2	0	1	0	1	1	1	0	0	0	0	1	0	1	1	1	1	0	3	1	0	0	0	0	0	0	1	3	1	1	2	3	0	1	0	2	0	0	0	0
36.3477	2	1	0	0	0	0	0	2	2	0	0	0	0	0	0	0	1	0	0	1	0	1	0	0	0	0	1	0	0	1	2	1	2	0	0	0	1	1	1	2	0	1	1	0	0	1	0	1	0
36.4572	0	0	0	0	2	0	0	1	1	0	0	0	1	1	0	0	0	1	1	0	1	2	1	0	1	0	0	0	0	3	0	0	0	0	0	1	0	0	0	1	1	0	1	1	1	0	0	1	0
36.5667	0	0	0	0	1	0	0	1	0	1	0	1	0	0	1	0	0	0	0	0	1	0	1	0	0	0	0	0	0	0	0	1	1	1	0	0	0	0	0	0	0	0	1	0	0	0	0	1	0
36.6762	0	0	0	0	0	0	0	0	1	0	1	0	2	0	0	0	0	0	0	0	1	0	0	0	0	0	1	0	0	2	0	0	0	0	1	0	0	2	1	0	0	0	0	1	0	0	0	0	1
36.7858	0	1	0	0	0	2	2	0	1	0	0	1	1	0	1	0	2	1	0	0	0	0	0	0	1	0	0	1	0	0	0	0	0	0	0	0	0	0	1	0	0	1	0	0	1	0	0	0	1
36.8952	0	0	1	1	0	0	1	0	1	0	1	1	2	0	0	1	0	1	3	3	1	0	0	0	0	3	0	1	0	0	2	1	0	1	0	0	0	1	1	1	0	0	0	0	0	0	0	0	0
37.0048	0	0	1	0	0	0	1	0	0	0	1	0	0	0	1	0	1	0	0	2	1	0	0	1	0	1	0	0	2	0	0	0	1	1	0	0	2	0	1	0	0	0	1	0	0	0	0	0	2
37.1143	0	0	0	0	0	0	1	0	0	0	1	1	0	1	1	0	0	0	1	2	0	0	0	0	0	1	1	0	0	1	1	5	0	0	0	2	1	2	1	0	0	0	1	1	0	0	1	0	1
37.2238	0	0	0	0	1	0	0	0	0	0	2	1	0	0	0	0	0	0	1	2	0	0	1	1	0	0	0	0	0	2	0	1	2	0	0	0	0	0	0	0	0	0	1	0	0	0	0	0	0
37.3333	0	0	1	0	0	1	1	0	2	0	0	0	0	0	0	0	0	0	1	2	1	1	0	0	0	0	0	1	0	2	0	1	0	0	0	0	1	0	1	0	0	0	0	0	1	1	0	0	0
37.4428	1	0	2	0	0	0	1	0	0	0	0	0	1	0	1	0	0	1	1	0	0	1	1	0	2	0	0	0	0	0	1	1	0	1	1	1	2	1	0	2	0	0	1	0	1	0	0	0	1
37.5523	0	0	1	0	0	0	1	1	0	2	0	0	2	0	0	1	2	0	1	0	0	1	0	0	0	0	1	0	0	0	1	0	0	0	0	0	1	0	2	0	1	0	1	2	2	1	0	0	0
37.6618	1	0	0	1	0	0	1	0	1	0	0	0	0	0	1	1	2	0	3	2	1	1	0	0	0	0	0	1	1	0	1	0	0	1	1	0	0	0	0	0	1	0	0	1	0	1	0	0	1
37.7713	0	2	0	0	0	1	0	0	0	0	1	1	0	0	0	0	0	0	0	0	1	0	0	0	0	0	0	0	0	0	0	1	0	0	0	0	0	0	1	1	0	1	0	1	1	3	1	0	1
37.8808	0	0	0	1	0	1	0	0	0	0	0	0	0	0	0	0	0	1	0	0	1	0	0	3	0	1	0	1	0	0	0	0	1	0	0	0	1	0	0	0	0	0	1	0	2	0	0	0	0
37.9903	1	1	0	0	1	0	1	0	0	0	1	0	0	0	1	0	0	1	0	0	1	1	1	0	0	1	0	0	2	0	1	0	0	0	0	0	0	0	1	1	0	0	0	0	2	1	1	0	0
38.0998	1	0	0	1	1	0	0	1	0	0	0	1	0	1	1	0	0	0	1	1	0	1	0	2	0	0	0	1	2	0	1	0	0	0	0	1	0	1	1	0	0	0	0	0	0	0	0	1	1
38.2093	0	0	2	0	0	0	1	1	0	1	0	1	1	1	0	0	1	0	0	1	0	0	0	1	0	3	0	0	0	2	0	2	0	0	1	0	0	1	0	1	0	0	1	0	0	0	1	0	1
38.3188	2	2	1	0	0	0	0	1	1	1	2	0	0	1	0	0	1	0	0	1	1	0	0	0	0	0	1	4	1	0	4	2	0	0	0	0	0	0	1	0	0	1	0	1	0	0	0	1	0
38.4283	0	1	0	0	0	0	1	0	0	1	1	0	0	2	0	1	2	1	0	1	0	0	0	0	1	0	0	0	0	0	0	0	2	1	3	0	0	0	1	1	2	1	1	1	0	0	0	1	0
38.5378	1	2	0	1	0	3	1	1	0	1	0	1	0	1	2	0	0	0	1	0	1	0	0	1	0	1	0	0	0	1	0	1	0	1	0	0	0	0	1	2	1	2	0	2	1	0	0	0	0
38.6473	0	0	0	0	0	0	1	0	0	0	0	0	1	2	0	0	1	2	0	0	0	1	0	0	1	0	1	1	1	0	0	2	1	2	0	2	1	0	0	1	0	0	0	0	1	0	0	0	0
38.7568	0	1	0	0	0	1	0	0	0	1	0	0	0	0	0	2	1	0	0	0	0	1	1	0	2	1	1	1	1	0	0	0	0	0	0	1	0	0	0	1	0	0	0	2	1	0	2	0	0
38.8663	0	0	1	0	1	1	0	0	1	2	1	0	0	2	0	0	0	0	0	0	1	0	1	1	0	2	0	0	0	0	0	0	0	0	0	1	0	0	1	0	1	0	0	0	0	1	0	0	0
38.9759	1	0	1	0	0	0	1	0	1	0	2	2	0	1	0	2	0	1	0	1	0	0	0	0	0	1	1	0	2	1	0	0	1	0	1	1	0	0	0	0	2	0	0	1	0	0	1	0	0
39.0853	0	1	0	0	0	0	1	0	1	2	0	0	0	0	1	0	2	0	0	0	1	0	0	0	0	0	0	0	0	0	0	0	1	0	2	2	0	1	1	0	0	0	0	1	0	1	0	1	0
39.1949	0	0	1	1	0	0	2	0	0	0	0	1	1	0	1	0	0	1	0	1	1	0	0	2	0	0	0	1	0	0	0	1	0	0	0	0	0	0	0	0	0	2	0	0	0	1	0	1	0
39.3044	0	0	1	0	0	0	0	0	0	0	0	0	1	0	1	1	0	2	0	0	0	1	0	0	0	0	2	1	1	0	0	0	0	1	0	1	1	0	0	1	1	0	0	0	1	1	2	0	0
39.4139	0	1	0	0	0	0	0	0	0	0	0	0	1	0	0	0	1	0	0	1	0	1	2	0	0	0	1	2	1	1	0	0	0	0	0	0	2	1	0	1	0	1	0	0	1	2	0	0	0
39.5234	0	0	0	0	0	0	0	0	0	0	0	0	1	0	0	0	1	1	1	0	0	0	2	0	0	0	2	0	0	0	1	1	0	1	0	0	0	0	0	0	0	0	2	0	1	2	0	0	0
39.6329	0	0	0	0	0	0	0	2	1	1	0	0	0	1	2	1	1	0	0	1	2	0	0	1	0	0	1	0	1	0	0	0	0	0	1	0	1	0	0	1	1	0	0	0	0	0	1	1	0
39.7424	0	0	0	0	1	3	1	1	0	1	0	0	0	1	0	1	0	0	1	1	1	0	0	2	0	0	1	0	0	1	0	1	0	0	0	0	1	0	0	0	0	1	0	1	0	0	0	2	1
39.8519	0	1	0	1	1	0	0	0	0	1	0	1	1	1	0	0	1	0	0	0	0	1	0	0	0	0	1	1	0	1	1	0	0	0	0	1	0	0	0	0	0	0	0	0	1	0	0	0	0
39.9614	1	0	1	0	0	0	0	0	0	3	0	0	0	0	0	2	0	0	0	2	0	0	0	0	1	0	1	1	0	0	0	0	0	0	0	0	1	1	0	1	2	0	0	0	1	0	1	0	1
40.0709	0	0	0	0	1	1	0	0	0	0	1	0	0	0	2	2	1	0	0	1	1	0	0	0	1	0	0	0	0	1	0	0	1	0	0	0	0	0	1	0	1	1	0	0	0	1	0	1	0
40.1804	1	0	1	1	1	1	1	0	0	0	1	0	0	1	0	1	0	0	0	1	0	0	1	1	0	0	0	0	0	0	0	1	0	0	1	0	1	0	0	0	0	1	0	0	0	1	0	0	1
40.2899	1	1	0	0	0	0	0	0	1	0	0	0	0	0	0	0	0	1	0	0	0	0	0	0	0	1	0	0	0	1	0	0	0	0	0	0	0	0	0	1	1	2	0	1	0	1	0	0	0
40.3994	0	1	0	1	0	1	0	0	0	1	1	0	0	0	0	1	0	0	0	1	0	1	0	0	0	0	0	0	1	1	1	0	0	0	1	1	0	0	1	0	0	0	0	0	0	2	1	1	0
40.5089	0	0	0	1	1	0	0	0	1	0	1	1	0	0	2	0	0	1	1	0	2	1	0	0	0	0	0	0	0	0	1	0	0	0	0	0	0	0	0	1	0	1	0	0	0	1	1	0	1
40.6184	1	1	0	0	1	0	1	0	0	1	0	1	1	1	0	0	0	1	0	2	0	0	0	0	1	0	1	0	0	0	0	0	0	0	1	0	1	0	1	1	0	0	0	1	1	1	0	0	0
40.7279	1	0	0	2	0	0	0	1	0	1	0	1	0	0	0	2	0	0	1	0	0	0	1	0	0	0	0	0	0	0	0	0	0	0	0	0	0	0	1	0	2	0	0	0	0	2	0	0	0
40.8374	0	1	0	1	0	0	0	0	0	0	1	0	0	0	1	0	0	1	0	0	1	1	0	0	0	2	0	0	0	0	0	1	0	0	0	0	0	1	0	0	1	0	0	0	0	2	0	1	3
40.9469	0	1	1	0	1	0	0	1	1	0	1	0	0	0	0	0	0	0	0	1	2	0	0	0	0	0	2	0	0	2	1	0	0	0	0	0	0	0	0	0	1	1	0	1	0	1	0	1	0
41.0564	0	0	0	0	0	0	1	0	0	1	0	0	0	1	0	1	0	1	1	1	0	0	0	1	0	0	1	1	0	1	1	0	0	1	0	3	0	1	1	0	0	0	0	0	0	0	1	1	0
41.166	0	0	0	0	0	0	1	0	1	1	1	0	1	0	0	0	0	0	0	0	1	1	0	0	0	0	1	2	0	1	1	3	0	1	0	0	0	0	1	0	0	0	1	2	1	0	0	1	0
41.2754	0	0	0	0	0	0	1	0	1	0	0	0	0	1	0	0	0	0	1	0	1	0	1	1	0	1	0	0	1	0	0	1	0	0	1	1	0	0	0	0	0	1	0	0	0	0	0	2	0
41.385	0	1	0	0	2	1	0	2	0	0	1	2	0	0	0	2	0	1	0	2	0	0	0	0	0	1	0	0	0	1	0	1	0	1	1	0	2	1	0	1	0	1	0	0	0	0	1	0	1
41.4945	1	2	0	2	0	0	1	0	0	0	0	1	2	1	0	0	0	0	0	0	0	1	0	0	1	2	0	2	0	2	0	0	1	1	0	0	0	0	0	0	0	0	0	1	1	0	0	0	0
41.604	0	0	0	0	1	0	0	0	0	1	0	0	0	3	0	1	0	0	0	0	0	0	0	0	0	1	0	1	0	1	0	1	0	0	1	1	0	0	0	1	1	1	1	1	1	0	1	0	0
41.7135	0	0	0	0	0	0	0	0	1	0	0	1	0	0	0	1	2	0	0	0	0	0	0	0	0	1	0	0	0	1	0	0	0	0	0	0	0	0	0	1	1	1	0	1	0	1	0	0	1
41.823	0	0	0	1	0	0	1	0	0	1	3	0	0	0	1	1	0	0	1	1	1	0	1	0	0	1	1	0	1	1	0	0	0	0	0	0	0	0	0	0	0	0	0	0	0	0	0	1	1
41.9325	1	0	0	0	1	1	0	1	0	0	0	1	1	0	0	0	0	0	1	0	0	1	1	0	0	1	0	0	0	1	0	0	1	1	0	0	0	2	0	0	0	1	0	0	1	0	0	0	1
42.042	0	2	0	0	2	1	0	0	0	0	0	1	0	0	0	0	0	0	0	1	0	0	0	0	0	0	0	0	0	0	0	1	0	0	0	1	1	1	1	0	0	0	0	0	0	0	1	0	0
42.1515	0	0	0	0	0	0	1	0	1	0	0	0	1	0	0	1	0	0	1	0	0	0	1	0	1	2	0	1	0	0	1	0	1	3	0	1	0	0	1	1	0	0	0	0	0	0	1	0	0
42.261	0	0	0	0	1	2	0	1	0	0	0	1	0	0	2	1	0	0	0	0	0	0	0	0	0	1	0	0	0	1	0	2	1	1	0	1	0	0	0	0	1	0	0	0	0	1	3	1	0
42.3705	0	1	0	0	0	0	0	3	0	0	0	2	0	0	0	0	0	0	1	0	0	0	0	0	1	0	0	0	2	0	0	0	0	0	0	0	0	0	0	2	0	0	0	0	0	0	0	1	2
42.48	0	1	0	0	0	1	0	0	2	0	0	0	0	0	0	1	1	1	0	2	1	0	0	0	0	0	0	1	0	1	0	0	0	0	0	0	1	0	0	2	1	1	0	0	1	2	1	1	1
42.5895	0	1	0	0	1	0	1	0	0	1	0	0	0	0	0	0	0	0	2	3	0	0	1	0	0	0	0	0	0	1	1	0	1	1	0	0	0	0	2	0	1	0	0	0	0	1	0	1	0
42.699	0	0	1	0	0	0	1	0	0	2	0	0	1	0	0	1	0	0	0	0	0	0	1	0	1	1	0	2	1	0	0	0	0	1	0	1	0	0	1	0	0	0	0	0	0	0	0	1	0
42.8085	0	0	0	0	0	0	0	0	2	0	0	1	0	0	0	0	0	0	1	0	0	1	0	0	0	1	0	1	0	0	1	1	1	0	0	0	1	0	2	0	0	0	2	0	0	1	0	0	1
42.918	0	1	0	1	0	0	0	1	0	0	1	0	0	0	0	0	0	0	0	0	0	0	0	0	0	0	0	1	1	2	0	0	0	0	0	0	0	0	0	0	0	0	0	0	3	0	0	1	1
43.0275	0	1	3	2	0	0	0	1	1	2	1	1	0	1	0	0	1	0	0	2	0	1	0	0	1	0	0	0	0	2	0	0	0	0	1	0	0	0	1	1	0	1	0	1	0	0	2	1	1
43.137	0	0	2	0	1	0	0	1	0	0	1	1	0	1	0	1	0	1	2	1	1	0	0	0	0	0	1	0	0	1	0	0	0	1	1	1	0	1	1	0	1	3	1	0	1	1	0	0	1
43.2465	2	0	1	0	0	0	1	1	0	0	1	1	1	0	0	0	1	1	0	0	0	1	0	1	0	0	0	0	0	1	1	0	0	0	0	0	0	0	0	2	0	0	0	0	1	1	0	0	1
43.3561	0	0	0	1	1	2	1	0	0	0	0	2	2	0	0	0	0	0	1	0	0	1	0	1	0	0	0	0	0	1	0	0	0	0	0	0	0	0	0	1	0	1	0	0	0	1	0	0	1
43.4656	0	0	0	0	0	0	0	0	0	0	0	0	0	1	0	1	0	0	0	2	0	1	0	0	0	0	0	0	0	0	0	1	1	1	1	0	0	0	1	2	0	0	0	1	0	1	0	2	1
43.5751	1	0	0	0	0	0	0	0	1	0	0	1	1	0	0	0	0	0	1	1	2	1	0	1	1	1	1	1	0	2	0	1	0	0	0	0	1	0	0	0	1	0	0	1	0	1	0	0	0
43.6846	0	1	0	0	0	0	0	0	1	0	1	1	0	0	1	3	0	1	0	1	0	0	3	0	1	0	0	2	1	0	0	0	1	1	1	0	0	1	0	0	1	0	0	0	1	1	0	2	2
43.7941	0	0	0	1	0	2	0	1	0	0	0	1	0	1	0	0	1	0	0	1	0	1	0	0	1	1	1	0	0	0	0	0	0	0	1	0	0	1	0	0	0	0	0	0	0	0	0	1	1
43.9036	0	0	1	0	0	0	2	0	0	0	0	1	1	0	0	1	0	1	0	0	1	0	0	2	1	1	2	0	0	0	0	1	1	1	1	0	0	0	0	0	1	0	1	0	2	0	1	0	1
44.0131	0	0	0	0	0	1	1	2	0	0	1	0	0	0	2	1	0	0	0	0	0	0	0	0	1	0	1	0	0	0	1	2	0	0	0	0	1	0	0	0	1	0	0	0	0	0	1	0	1
44.1226	0	0	0	0	1	1	0	0	1	0	0	0	0	0	1	0	0	0	1	1	1	0	1	2	0	0	2	0	1	0	1	0	0	1	0	0	0	0	0	0	2	0	0	1	0	0	0	2	2
44.2321	1	0	1	0	1	2	0	0	1	0	0	1	0	0	0	1	0	0	1	0	0	0	0	1	0	0	1	0	2	0	0	1	0	0	0	1	0	1	0	0	1	4	0	0	0	0	0	0	0
44.3416	0	0	0	0	1	0	0	1	0	0	0	0	0	1	2	0	0	0	0	0	0	1	0	0	0	1	0	0	1	0	1	0	1	0	1	0	0	0	0	0	0	1	0	0	0	1	0	0	0
44.4511	0	0	0	0	1	1	0	0	0	0	0	1	1	1	1	1	0	0	0	0	0	0	0	2	1	1	0	0	0	0	0	0	0	0	1	1	0	0	0	0	0	0	1	2	0	1	0	0	1
44.5606	2	0	1	0	0	1	0	0	0	2	0	0	1	0	0	0	1	0	0	0	1	1	0	0	0	0	0	1	0	0	0	0	3	1	1	0	0	0	0	0	0	0	0	1	0	0	0	0	1
44.6701	1	0	0	0	1	0	1	0	2	2	1	0	0	0	1	0	0	0	2	0	0	0	0	0	0	1	0	0	1	0	0	1	0	1	2	3	0	0	0	0	0	0	0	1	1	0	1	1	0
44.7796	0	1	0	0	1	1	1	0	0	1	0	0	0	1	0	0	1	0	0	0	1	1	0	0	0	0	1	2	0	1	0	1	1	0	0	0	0	0	0	1	1	0	0	0	0	0	0	0	0
44.8891	0	0	0	0	0	0	0	0	1	0	0	0	2	0	0	0	1	0	0	0	0	0	1	2	1	0	0	0	0	1	1	0	0	0	0	1	0	0	1	2	1	1	0	0	0	0	0	0	0
44.9986	0	1	1	0	0	0	0	0	0	0	0	0	2	0	0	0	0	2	0	0	0	0	2	0	0	0	1	0	0	1	1	0	0	0	0	0	1	0	1	1	0	2	1	0	2	0	1	0	1
45.1081	1	0	0	0	0	0	0	1	0	1	0	0	0	1	2	0	0	0	1	0	0	0	0	0	1	0	0	0	0	1	1	0	1	1	0	0	0	0	0	0	1	1	0	0	0	0	0	1	0
45.2176	1	0	1	0	0	0	0	0	1	0	0	0	0	0	0	0	0	0	3	2	1	3	1	0	1	0	0	0	1	0	2	0	0	0	0	0	1	0	0	1	2	1	0	0	0	0	0	0	0
45.3271	1	0	0	1	0	3	1	2	1	1	1	3	0	0	2	1	0	2	1	1	0	0	0	0	1	0	1	0	0	0	0	0	2	0	0	1	2	0	0	0	2	1	2	1	0	0	0	1	1
45.4366	1	0	1	2	0	0	0	0	1	1	0	0	0	0	1	1	1	0	0	0	2	0	0	1	1	0	1	2	0	1	0	0	1	0	1	0	0	0	0	1	0	0	0	0	0	2	2	0	0
45.5461	0	0	0	1	1	0	0	1	0	0	1	0	2	0	0	0	0	0	1	0	1	0	0	1	0	2	0	2	1	1	0	0	0	0	0	0	0	0	0	0	1	0	1	1	2	0	0	0	0
45.6557	0	0	0	0	0	0	0	0	0	0	1	1	1	1	0	0	0	0	0	2	1	1	0	0	0	1	0	0	1	0	1	0	0	2	0	0	0	0	0	0	0	0	2	0	0	0	2	0	1
45.7651	0	0	0	1	0	0	0	0	0	1	1	1	0	0	2	0	0	1	0	1	1	0	0	1	1	1	0	0	0	2	0	0	1	2	0	0	0	1	1	1	0	0	0	0	1	0	0	0	1
45.8747	0	0	0	1	0	2	0	0	1	0	0	0	0	0	0	0	1	0	0	0	0	0	0	0	0	1	2	0	0	0	1	0	0	0	0	0	0	2	0	0	0	1	0	0	0	0	0	0	0
45.9842	0	0	0	0	0	1	0	0	0	0	0	0	1	0	1	0	2	0	2	0	0	1	2	1	0	0	1	0	0	0	0	0	0	0	1	0	1	1	0	0	0	1	1	0	0	0	1	1	0
46.0937	1	0	1	0	0	0	0	1	1	0	2	1	1	0	0	0	1	0	0	0	0	1	1	1	1	0	1	0	0	1	2	1	1	0	0	0	0	0	2	1	0	0	0	1	0	1	0	0	0
46.2032	0	0	1	0	0	1	0	0	0	0	0	1	0	1	0	0	0	0	0	0	0	0	0	1	1	0	0	0	1	0	0	0	2	1	0	0	0	0	0	0	0	1	1	1	0	0	1	1	0
46.3127	0	0	2	0	0	0	1	0	0	0	0	0	0	1	1	1	0	1	0	0	0	0	1	0	0	0	0	0	0	1	1	0	0	1	0	1	1	0	0	0	0	0	0	0	0	0	0	1	0
46.4222	0	0	0	1	1	0	0	0	1	0	0	0	0	0	1	0	0	0	0	0	0	0	1	2	0	0	0	1	0	0	0	0	2	0	0	2	0	0	0	0	2	0	1	1	0	0	0	1	1
46.5317	0	1	0	0	0	0	0	0	0	0	0	0	0	1	0	0	1	0	1	0	0	1	0	1	0	1	0	1	0	1	1	0	0	0	1	0	0	1	0	0	0	0	0	0	0	1	1	1	0
46.6412	0	1	0	0	0	1	2	0	3	0	1	1	1	2	1	1	0	1	0	0	1	0	1	0	2	1	0	0	2	1	1	1	1	0	0	1	0	0	0	0	0	0	1	0	1	0	0	0	0
46.7507	0	0	1	1	0	0	1	2	0	1	1	1	0	1	1	0	0	1	0	1	0	0	0	0	0	1	0	1	0	0	0	1	0	1	0	1	1	1	0	2	0	0	0	0	0	0	0	0	0
46.8602	0	1	1	0	0	0	0	1	0	0	0	0	0	2	0	0	0	1	1	1	0	0	0	0	2	0	1	0	1	0	1	0	2	0	0	1	1	0	1	0	0	1	1	0	0	1	0	0	0
46.9697	0	0	0	0	2	0	0	0	0	0	0	1	0	0	1	0	0	1	0	0	1	0	1	0	1	1	1	1	0	0	0	0	0	0	1	0	1	0	0	0	0	2	0	0	0	0	0	1	1
47.0792	1	1	0	0	0	0	1	2	2	0	2	1	0	0	1	2	0	0	0	0	1	1	0	0	0	0	0	0	0	1	0	0	0	0	0	0	1	0	0	0	0	0	0	0	0	0	1	0	0
47.1887	1	0	0	1	0	0	0	0	1	0	1	0	0	0	0	1	0	0	1	0	0	0	0	0	1	1	1	0	1	0	1	0	0	0	0	0	1	0	2	0	0	0	0	0	1	0	0	1	0
47.2982	1	0	0	0	1	0	1	1	0	0	0	0	0	0	0	1	0	1	1	1	0	0	0	0	0	0	0	2	0	0	0	0	0	0	0	0	1	0	0	0	0	1	0	0	0	0	1	0	0
47.4077	0	0	0	0	0	0	0	0	0	0	1	0	1	1	0	0	1	0	1	1	2	1	0	0	2	0	0	0	0	0	2	0	0	0	0	0	0	1	0	0	1	1	0	0	1	0	0	0	0
47.5172	0	0	0	1	0	2	0	1	0	0	0	0	0	0	0	2	0	0	0	0	0	0	1	1	1	1	0	0	1	1	0	0	1	2	2	1	0	0	0	1	0	1	1	0	1	0	1	0	0
47.6267	0	0	0	1	1	0	0	0	0	0	0	1	1	0	0	1	0	0	1	0	1	0	1	0	0	0	2	0	0	2	0	1	0	0	0	0	0	1	1	0	0	0	0	1	0	0	1	0	0
47.7362	0	0	1	0	0	1	0	0	0	0	0	0	0	0	0	1	3	0	0	0	0	0	0	1	0	1	0	0	0	0	1	0	0	1	1	0	1	0	0	0	0	0	0	0	0	0	0	0	0
47.8458	0	1	0	0	0	1	0	0	0	0	0	0	0	0	0	0	0	0	0	1	0	0	0	0	1	1	0	1	0	1	0	0	0	1	0	0	3	0	0	0	0	1	0	0	0	0	0	1	0
47.9552	0	0	0	2	0	1	0	1	0	0	1	0	1	0	0	0	0	1	0	1	2	0	0	0	1	1	0	2	0	1	1	0	0	0	2	0	1	1	0	1	0	1	0	1	1	2	1	0	1
48.0648	0	0	1	0	0	0	0	0	1	0	1	0	0	1	2	1	0	0	0	0	0	0	1	0	0	0	0	0	0	0	0	1	0	1	1	1	2	1	0	1	0	2	1	0	1	1	0	0	0
48.1743	1	1	1	0	0	1	0	0	2	1	1	1	0	0	2	0	0	0	0	1	0	1	2	1	0	0	1	0	0	0	0	0	0	0	1	1	1	1	0	1	0	2	0	4	0	1	0	0	0
48.2838	0	0	0	0	0	1	0	0	1	1	0	0	0	0	0	0	0	1	0	0	1	0	0	1	0	0	0	0	0	1	1	1	0	1	0	2	1	1	1	0	0	0	0	1	0	0	1	1	0
48.3933	0	1	1	0	1	1	0	0	1	0	0	0	1	1	0	1	1	0	1	0	0	0	0	0	0	0	0	0	0	0	0	0	0	0	0	0	0	0	1	0	3	0	0	1	0	0	0	0	0
48.5028	0	0	1	1	0	0	0	0	0	1	0	1	0	0	0	1	0	1	1	1	1	0	0	1	0	0	0	0	0	0	1	1	1	1	0	0	0	1	3	0	0	0	0	0	0	1	0	0	0
48.6123	0	1	0	0	0	1	0	1	0	0	0	0	0	0	0	0	0	0	0	0	0	0	0	0	1	0	0	3	1	0	1	0	0	1	2	0	0	0	0	1	0	0	0	0	0	0	1	0	0
48.7218	1	0	0	1	0	0	0	0	0	0	0	0	0	0	0	1	1	0	0	0	0	0	1	0	1	0	2	3	0	0	0	0	0	0	0	1	0	3	1	0	1	0	0	0	0	0	0	0	1
48.8313	0	0	0	1	0	0	0	2	0	0	0	0	0	0	0	0	0	0	0	1	0	0	0	0	0	1	0	3	1	0	0	1	2	0	0	0	1	0	0	0	0	0	0	0	0	0	2	2	2
48.9408	0	0	0	0	0	0	1	2	0	0	1	1	0	1	1	0	0	0	0	1	0	0	0	0	0	0	1	0	0	0	0	0	1	1	0	1	0	1	0	0	0	0	0	0	0	0	0	1	0
49.0503	0	0	0	0	0	1	0	0	0	0	0	0	1	0	0	0	1	0	0	1	0	1	1	0	0	1	1	0	0	0	0	1	0	0	1	0	0	1	2	2	1	0	3	0	0	1	0	1	0
49.1598	0	1	0	1	2	1	0	0	1	0	0	0	0	0	0	0	0	2	2	0	1	0	0	1	0	1	2	0	0	2	0	0	0	0	1	0	0	0	0	0	0	0	0	0	0	0	1	0	0
49.2693	1	1	0	0	0	0	0	0	1	0	0	0	0	0	1	1	0	1	0	0	0	1	0	1	0	0	0	2	1	0	1	0	2	1	0	0	1	0	1	0	1	0	0	0	1	0	0	0	1
49.3788	0	0	0	1	0	0	0	1	0	0	1	0	1	0	0	0	0	0	1	2	0	0	0	0	1	0	0	0	0	0	0	0	0	0	1	0	0	0	0	0	0	0	0	0	0	1	2	0	4
49.4883	1	0	1	0	0	0	1	1	0	1	0	1	0	0	1	1	0	0	0	2	0	1	0	1	0	0	0	1	0	1	0	0	2	0	2	0	1	0	0	0	1	2	2	0	0	1	2	1	1
49.5978	0	0	0	0	0	2	0	1	0	0	0	0	0	0	0	0	0	0	0	0	2	0	0	0	1	0	3	0	1	0	0	1	0	0	0	0	3	1	1	0	0	0	0	1	0	1	2	0	1
49.7073	0	1	0	0	1	0	0	0	0	0	1	0	0	1	0	0	0	0	0	0	1	1	0	1	0	0	0	0	0	0	0	0	1	0	1	0	0	0	0	0	1	0	0	1	1	1	1	1	1
49.8168	0	1	0	0	0	0	0	2	1	0	0	1	1	0	0	0	0	0	1	0	0	0	0	0	0	0	0	0	0	0	0	0	1	0	3	0	2	0	0	0	0	2	0	0	0	1	0	0	1
49.9263	0	0	1	0	0	1	0	1	0	0	0	0	0	0	0	0	0	1	0	0	0	0	1	0	0	0	0	0	0	0	1	0	0	1	0	1	2	0	1	0	0	2	0	0	0	2	0	1	1
50.0359	0	1	1	0	0	0	1	0	2	0	0	0	0	0	0	0	1	0	1	0	0	0	0	0	0	0	0	1	0	0	0	0	0	1	0	0	2	0	1	0	0	1	0	0	0	0	1	0	0
50.1454	0	1	1	0	0	1	0	0	0	0	0	1	1	0	1	0	0	0	0	2	0	1	0	0	0	0	1	0	1	0	1	2	0	0	1	2	1	0	0	0	0	0	0	0	0	0	0	0	0
50.2549	0	0	0	0	0	0	0	1	0	0	0	0	0	2	0	1	1	0	0	2	0	0	0	1	0	1	2	0	0	0	0	1	0	0	0	1	0	0	1	0	0	1	0	0	0	0	0	0	0
50.3644	1	0	0	1	0	3	0	0	0	0	0	0	0	0	0	0	1	0	0	0	0	1	0	0	1	0	0	1	2	0	0	0	0	0	0	0	1	1	0	1	1	1	1	1	0	0	2	0	0
50.4739	0	0	0	1	2	0	1	1	0	0	0	1	1	0	1	2	0	0	3	0	1	1	0	0	0	0	0	0	2	3	0	0	0	0	1	1	0	0	2	0	2	0	0	0	1	0	0	0	0
50.5834	0	0	1	0	0	0	0	1	1	0	0	1	1	1	0	0	2	0	0	0	0	0	0	0	1	2	0	0	2	0	1	0	0	0	0	0	2	1	0	0	0	1	1	0	0	0	2	1	0
50.6929	1	0	1	0	0	0	0	0	0	1	1	0	1	0	0	0	2	0	0	0	0	1	0	2	2	0	1	1	0	0	0	3	0	0	1	0	0	0	0	1	3	0	1	0	1	0	0	0	0
50.8024	0	0	0	0	1	0	0	0	0	0	1	0	1	0	0	0	0	0	0	0	0	0	0	0	0	2	0	0	0	0	2	0	1	0	0	2	0	0	2	0	1	0	0	0	0	1	0	0	0
50.9119	0	0	0	0	0	0	0	0	0	1	0	0	1	0	1	0	0	0	1	1	0	0	1	0	1	0	1	2	0	0	0	1	0	0	0	1	2	0	0	0	0	1	0	0	1	0	0	0	0
51.0214	0	0	0	0	0	0	0	1	1	2	1	1	1	0	0	0	0	0	0	0	0	0	0	0	1	1	1	1	2	2	1	0	0	1	1	2	0	1	0	0	0	0	1	0	1	1	1	0	0
51.1309	0	0	2	0	2	0	1	0	0	1	0	2	0	1	0	0	0	0	0	0	1	0	0	1	0	0	0	0	2	0	1	0	0	2	0	0	0	2	0	0	0	0	1	0	1	0	0	0	0
51.2404	0	1	0	1	0	0	1	0	1	0	1	0	2	1	1	0	2	0	0	0	0	0	1	0	0	0	1	1	0	0	0	1	0	0	1	0	0	0	0	0	0	1	0	0	1	0	0	0	0
51.3499	0	0	0	0	1	0	0	0	0	1	1	0	2	0	0	0	0	1	0	1	0	0	1	1	0	1	1	0	0	0	0	0	2	0	1	0	0	1	1	0	1	1	0	0	0	0	0	0	1
51.4594	0	0	0	0	0	1	0	1	1	2	0	0	0	0	0	0	0	1	0	1	1	0	2	1	0	1	0	1	0	0	0	0	0	0	0	0	4	0	0	0	0	0	0	0	0	0	0	0	2
51.5689	0	1	0	0	3	0	2	0	0	0	0	0	1	0	0	1	0	0	0	0	0	0	0	0	0	1	0	0	0	0	1	2	0	0	1	0	0	0	0	0	0	1	0	1	0	0	1	0	2
51.6784	0	0	0	0	0	2	0	0	0	0	0	0	0	0	0	0	0	0	0	0	2	1	0	0	0	0	0	1	0	0	1	0	0	0	0	2	0	0	1	2	0	0	0	0	0	0	1	0	0
51.7879	3	0	1	2	0	1	0	0	1	1	0	1	0	0	1	1	0	0	1	0	0	0	1	1	0	1	0	1	2	0	0	0	0	0	1	0	0	0	0	1	0	0	0	0	0	1	0	0	0
51.8974	1	0	0	0	1	0	0	2	2	1	0	0	0	0	2	1	0	0	0	0	3	0	0	2	3	1	0	0	2	0	1	0	0	0	0	1	0	1	0	1	1	0	0	1	0	0	0	0	2
52.0069	0	0	2	0	0	0	1	0	2	0	0	1	1	0	0	0	0	1	0	0	0	2	0	0	0	0	0	1	2	1	0	0	0	1	0	2	2	0	0	0	0	1	1	1	1	0	2	0	0
52.1164	0	1	0	1	0	1	1	1	0	1	0	0	0	0	0	0	0	0	0	0	0	0	1	0	0	0	1	0	0	0	0	0	0	0	0	2	1	0	0	1	1	0	0	0	0	0	0	0	0
52.2259	0	0	0	1	0	0	0	0	0	0	4	0	1	0	1	0	0	0	0	0	0	0	1	1	0	0	0	2	0	0	0	1	0	0	1	0	0	0	0	2	2	0	0	0	0	0	0	1	1
52.3355	0	0	1	0	0	0	1	1	1	0	1	0	0	0	0	1	0	0	0	1	0	1	0	0	1	0	1	0	0	0	0	0	0	0	0	1	1	0	2	0	0	0	1	1	0	1	1	1	0
52.445	0	0	0	0	0	0	0	0	0	0	0	0	0	1	0	0	0	2	0	1	0	0	0	0	0	0	0	0	0	0	0	0	0	0	0	0	2	1	0	0	1	0	0	1	1	0	1	0	0
52.5545	0	0	0	0	0	0	0	0	1	0	1	0	1	0	1	0	1	0	0	0	0	0	1	0	1	0	0	1	1	1	0	0	0	0	1	2	0	0	0	0	0	0	0	1	0	0	0	0	0
52.664	0	0	1	1	0	1	0	0	1	1	0	0	1	1	1	0	2	0	0	1	0	0	1	0	0	2	0	0	0	1	1	1	0	0	0	0	0	0	0	0	0	1	2	2	0	0	0	0	0
52.7735	0	0	0	0	0	2	0	0	0	0	0	1	0	0	0	0	0	1	0	0	0	0	0	1	1	0	1	0	1	0	1	1	2	0	0	0	0	0	0	0	0	1	1	0	0	0	1	0	0
52.883	0	0	0	1	1	0	0	1	0	0	1	0	1	0	0	0	1	0	0	0	0	0	1	1	2	0	0	0	0	0	0	2	0	0	0	1	0	0	0	1	1	1	0	2	3	0	0	2	1
52.9925	1	0	0	1	0	1	1	1	0	0	1	0	0	1	1	0	0	0	0	1	2	0	0	0	0	0	1	0	1	2	0	1	1	0	0	0	0	1	1	0	0	0	0	1	0	0	0	2	1
53.102	0	0	0	0	0	1	0	0	0	2	0	0	1	1	0	1	0	0	0	1	0	0	0	1	0	2	1	0	0	0	0	1	0	2	1	0	0	0	0	2	0	0	0	0	0	0	0	0	0
53.2115	1	0	1	0	0	0	1	0	0	0	1	0	2	0	0	1	0	1	2	1	1	0	0	1	0	1	0	0	0	1	0	0	0	0	0	0	0	0	0	2	1	0	0	0	0	0	1	1	0
53.321	0	0	0	0	0	0	0	0	1	0	0	0	0	1	1	0	0	0	0	0	0	0	0	1	0	0	0	0	0	0	2	1	0	0	0	0	0	0	0	0	0	1	0	0	1	3	0	0	0
53.4305	0	0	1	0	0	1	0	1	0	0	0	0	0	0	1	1	1	0	0	0	0	0	1	0	1	1	1	0	0	1	0	1	0	1	1	0	1	1	0	0	1	0	1	0	1	0	0	0	0
53.54	1	0	0	0	0	1	0	0	0	0	0	2	0	0	0	1	0	0	1	0	2	0	0	1	0	0	0	0	0	0	0	0	0	1	0	0	1	1	2	0	1	0	1	0	0	0	0	0	0
53.6495	0	0	0	0	0	0	1	0	0	0	2	0	1	1	0	0	0	0	0	1	0	0	1	0	0	0	0	1	0	1	0	0	0	1	0	0	0	0	0	0	0	0	0	1	0	0	0	1	1
53.759	0	0	0	0	0	1	0	0	0	0	1	0	0	2	0	1	1	0	0	1	0	0	0	0	0	0	0	0	3	1	0	0	0	1	1	0	0	1	0	1	0	0	1	0	0	2	1	1	2
53.8685	0	0	0	0	0	0	0	0	0	0	0	0	0	0	0	0	1	0	0	0	1	1	0	0	0	0	0	0	0	0	2	0	1	0	1	1	1	0	1	3	0	2	1	1	0	0	1	0	0
53.978	0	1	0	0	1	2	1	1	2	0	0	1	0	0	0	0	2	0	0	0	0	0	0	0	0	0	0	0	0	0	1	0	0	0	0	0	0	0	0	0	1	0	0	0	0	1	0	1	0
54.0875	0	1	0	1	0	0	0	0	0	0	0	0	0	0	0	0	0	0	1	1	1	1	0	0	1	0	0	0	0	0	0	0	0	2	0	0	0	0	0	1	0	0	0	1	0	0	0	1	0
54.197	0	2	0	0	2	1	0	1	0	1	0	0	0	2	0	0	0	1	0	1	0	1	1	1	0	0	0	0	0	1	0	1	1	2	0	1	0	0	0	0	0	1	0	0	0	0	0	0	0
54.3065	0	0	0	0	0	0	0	0	0	0	0	0	1	0	0	0	1	0	0	0	0	0	2	1	1	0	1	0	0	0	1	0	0	0	0	0	2	0	0	0	0	1	0	0	3	0	1	1	0
54.416	0	0	0	0	1	0	0	0	0	1	0	1	0	0	0	1	0	1	1	0	1	2	0	0	1	0	0	1	0	0	1	1	0	0	1	1	1	1	0	1	0	0	0	0	0	0	0	0	1
54.5256	0	2	0	1	0	0	0	0	1	0	1	1	0	1	0	1	1	0	0	0	0	0	1	0	0	2	0	1	1	0	0	0	1	0	1	0	1	0	0	0	0	0	0	0	0	0	0	0	2
54.635	1	2	0	0	0	0	0	0	0	0	0	0	1	0	0	1	0	0	0	1	0	0	1	1	0	0	0	0	1	0	0	0	1	3	0	0	1	0	0	0	0	0	0	1	2	0	0	1	0
54.7446	0	1	0	0	0	0	0	0	0	0	0	0	1	0	0	1	1	0	0	0	1	0	0	0	0	0	1	0	0	1	0	0	0	1	1	0	0	0	0	1	1	0	1	0	1	1	1	0	0
54.8541	1	0	2	0	1	0	1	0	1	0	0	1	0	0	0	2	0	0	0	0	0	1	0	1	0	0	0	0	0	0	0	0	0	0	1	0	0	0	1	0	0	1	2	1	0	0	0	0	1
54.9636	0	0	0	2	0	0	1	0	1	0	1	0	1	2	1	0	0	0	0	0	0	0	1	0	0	1	0	0	2	0	0	0	0	0	0	0	0	0	0	1	0	0	1	1	1	0	1	0	0
55.0731	0	0	0	0	0	0	0	0	0	1	1	1	0	0	0	1	0	0	1	1	0	1	0	0	0	1	0	0	0	1	0	0	1	0	0	0	0	0	1	0	0	0	0	0	0	1	0	0	1
55.1826	0	0	0	1	0	0	0	1	0	0	0	0	0	0	1	0	0	1	0	0	1	0	0	1	0	0	2	0	0	0	1	0	0	0	0	1	0	0	1	0	1	0	1	0	0	0	0	0	0
55.2921	0	0	1	2	1	1	0	1	0	0	1	0	0	0	0	0	0	0	0	0	0	0	0	0	0	0	1	0	0	0	0	0	0	0	0	0	0	0	0	3	1	1	0	0	0	1	0	2	0
55.4016	0	0	0	1	0	0	0	2	0	0	0	0	1	0	0	0	1	0	1	0	0	0	1	0	1	1	0	1	1	0	0	0	0	0	0	2	0	0	1	0	0	0	1	0	0	0	0	0	0
55.5111	0	0	0	0	0	1	0	1	1	0	0	1	0	0	0	0	0	0	0	0	1	2	0	0	0	1	0	1	0	0	1	0	0	1	0	0	0	0	3	0	1	1	0	0	0	0	1	1	0
55.6206	0	1	0	0	0	1	0	1	0	0	0	0	2	0	0	0	0	1	1	0	0	3	0	1	0	0	2	1	1	0	0	1	0	0	0	2	0	0	0	1	0	0	1	0	1	1	3	1	1
55.7301	0	0	0	1	0	1	0	0	0	0	0	0	0	0	0	0	0	0	0	0	0	0	0	1	2	1	0	1	0	0	0	1	1	0	2	0	0	0	0	1	0	0	0	0	0	0	0	0	0
55.8396	0	0	0	0	0	2	0	0	0	0	0	0	0	2	0	0	0	1	3	0	0	0	0	0	1	1	0	3	0	0	0	0	0	0	1	0	1	0	0	0	0	0	0	1	0	0	0	0	1
55.9491	0	0	2	0	0	0	0	0	1	0	0	0	0	0	0	0	0	0	0	1	0	0	0	0	0	1	0	1	0	0	1	0	0	0	1	0	0	1	0	1	1	0	0	0	2	1	0	0	2
56.0586	1	0	0	2	1	2	0	0	0	0	1	0	0	1	1	0	1	0	0	0	0	0	0	1	1	1	0	0	1	0	1	0	0	0	0	0	1	1	0	0	1	1	0	0	0	0	1	0	0
56.1681	1	0	0	0	0	0	0	0	1	0	0	0	0	1	0	0	0	0	0	0	1	1	1	1	2	0	0	0	1	0	0	0	1	0	0	1	0	0	2	0	1	0	0	1	0	1	0	0	0
56.2776	0	1	0	1	1	0	0	1	0	1	1	0	1	0	0	0	0	1	0	0	1	2	0	0	0	0	0	1	0	1	0	0	0	0	1	0	1	0	0	0	0	0	1	0	0	1	0	0	0
56.3871	0	0	0	0	0	2	1	0	0	0	0	0	1	0	0	0	0	0	0	0	1	0	0	0	0	0	0	0	0	1	0	2	0	1	1	1	0	0	1	0	1	1	0	0	0	1	0	0	0
56.4966	0	0	1	0	1	1	0	2	1	0	0	0	0	1	0	0	0	1	0	0	0	0	0	0	0	1	0	1	1	0	0	0	0	0	0	0	0	0	3	0	1	0	0	0	1	0	1	0	0
56.6061	1	0	0	0	0	0	1	1	1	0	0	0	0	1	0	1	1	0	0	0	0	2	1	0	0	1	1	0	1	0	0	0	1	1	0	0	0	0	1	0	0	0	1	0	0	0	0	1	0
56.7156	0	0	0	0	0	0	1	1	0	0	0	0	0	0	0	0	1	1	1	0	0	0	0	3	0	1	0	0	1	0	0	0	0	0	1	0	0	0	0	0	0	0	1	0	0	0	0	0	0
56.8252	1	0	0	0	0	0	0	0	0	1	0	0	0	0	0	1	0	0	0	0	2	1	1	0	1	1	0	0	1	0	0	0	0	0	2	1	0	0	0	1	0	0	0	0	0	0	2	0	1
56.9347	0	0	0	0	0	0	2	0	0	2	0	1	0	1	0	1	0	1	1	0	0	1	0	0	0	0	0	0	0	0	1	0	0	0	0	1	0	0	0	0	0	0	0	0	0	0	2	0	0
57.0442	0	0	0	0	0	1	0	0	1	0	1	0	0	0	0	0	0	0	0	0	0	1	1	0	0	1	0	0	1	0	0	0	0	2	0	0	1	0	3	0	1	1	0	0	1	1	2	3	1
57.1537	0	2	0	0	0	0	0	1	2	0	0	1	0	0	0	0	0	0	0	1	0	0	0	0	0	1	0	0	0	0	0	1	1	0	0	1	0	0	1	1	1	0	0	1	1	0	0	0	0
57.2632	0	1	0	0	0	1	0	1	0	0	0	0	0	0	1	0	1	0	0	0	1	1	1	1	0	0	1	0	0	0	2	1	0	2	0	1	1	0	0	1	0	1	0	0	3	0	0	0	0
57.3727	0	0	0	0	0	0	0	1	1	0	1	0	1	0	2	0	0	0	1	0	1	0	1	0	0	0	0	0	0	0	0	0	1	1	0	1	0	0	0	0	0	0	0	0	0	0	0	1	0
57.4822	2	0	2	0	2	2	1	1	0	1	0	0	0	1	1	0	0	0	1	2	0	1	0	0	0	0	1	1	1	0	1	0	1	0	0	0	0	0	1	0	0	1	0	0	1	0	0	0	1
57.5917	0	0	0	0	0	1	0	0	0	1	0	0	0	0	1	1	1	0	0	0	1	0	0	1	1	0	0	1	0	0	0	0	0	0	0	1	1	0	0	0	1	1	0	0	0	0	0	0	1
57.7012	1	0	0	0	0	0	0	0	0	0	0	0	0	0	0	0	1	2	2	2	3	0	1	0	1	0	1	0	0	0	2	0	0	1	1	0	0	0	1	0	0	1	1	0	0	0	0	0	1
57.8107	0	0	0	0	2	0	0	0	0	1	1	0	0	1	0	1	0	0	1	0	0	0	1	1	0	0	0	1	0	1	0	0	0	0	0	0	0	1	0	1	1	0	0	0	2	0	1	0	0
57.9202	0	0	1	0	1	2	0	0	0	1	0	1	0	0	0	1	0	0	0	0	0	0	0	2	0	1	1	1	1	0	0	0	0	0	0	0	0	1	0	0	1	0	0	0	0	0	2	0	0
58.0297	0	0	1	0	1	0	0	0	0	0	0	2	0	0	0	0	0	1	0	0	2	0	2	0	0	0	0	1	0	0	1	0	1	0	1	0	2	1	0	0	0	1	0	0	0	0	2	1	1
58.1392	1	1	1	0	0	0	1	0	0	0	0	0	0	0	0	0	2	0	1	0	0	0	0	0	0	0	0	0	0	2	0	0	1	1	0	0	0	0	1	1	0	0	0	0	0	2	1	0	0
58.2487	1	0	0	1	0	0	0	1	0	1	0	1	0	1	0	0	1	1	0	0	1	0	1	0	1	0	0	0	2	1	2	0	0	2	1	0	0	0	0	1	1	0	2	1	2	1	0	0	0
58.3582	2	0	0	1	1	1	1	1	0	0	2	1	1	0	0	0	0	0	0	0	0	0	0	0	2	1	0	1	0	0	0	1	0	0	1	0	1	0	0	0	0	0	1	0	0	1	0	0	0
58.4677	1	0	0	0	0	1	0	0	0	1	1	0	0	0	0	0	0	0	0	1	1	1	1	0	1	0	0	0	0	0	0	0	0	0	0	0	1	0	0	1	1	0	0	3	0	0	0	0	0
58.5772	1	0	0	1	0	0	0	0	0	0	0	1	1	1	1	1	0	0	1	0	0	0	0	0	0	0	1	0	0	0	1	1	0	0	0	0	2	1	1	0	0	1	0	0	0	1	0	0	0
58.6867	1	0	0	0	0	0	0	1	1	0	0	0	0	0	0	1	0	0	0	1	0	0	1	0	0	0	1	0	0	0	0	0	0	1	2	0	1	0	0	0	0	0	0	0	1	0	0	0	0
58.7962	1	0	0	1	0	2	0	0	0	0	1	0	0	2	1	0	0	0	0	0	1	0	0	0	0	0	1	0	0	0	1	1	0	0	0	0	0	2	0	0	0	0	0	1	1	0	2	1	0
58.9057	0	0	1	0	0	0	0	0	0	0	0	0	0	0	0	1	0	0	1	0	0	1	0	0	2	1	0	0	0	1	0	1	0	1	0	0	2	0	2	0	2	0	0	0	0	0	0	1	0
59.0153	0	1	1	1	0	0	0	0	1	2	0	0	0	0	1	0	0	1	0	0	0	1	0	0	1	0	0	0	0	0	1	1	1	0	0	0	1	0	1	0	0	1	1	0	1	0	0	2	0
59.1248	0	0	0	0	1	0	0	0	0	0	0	0	0	0	0	0	0	1	0	2	0	1	1	0	0	0	1	1	0	0	1	0	2	0	0	1	1	0	0	0	0	1	2	0	0	0	0	0	1
59.2343	0	0	1	0	0	0	0	1	0	0	0	0	1	0	1	0	0	4	1	0	1	1	0	0	1	1	0	0	0	1	0	0	2	0	0	2	0	0	0	0	1	2	1	0	0	0	0	0	0
59.3438	0	0	0	0	1	0	2	1	0	0	0	1	1	0	1	2	2	0	0	0	0	0	0	0	0	0	1	2	2	0	0	0	0	0	0	0	0	0	1	0	0	1	0	2	0	1	0	1	0
59.4533	1	0	1	0	2	0	0	0	0	0	0	0	1	0	0	0	1	0	0	0	1	0	3	0	0	0	0	1	0	0	0	0	1	0	0	0	1	1	0	0	0	0	0	2	0	1	0	0	1
59.5628	0	2	0	0	1	0	1	1	0	0	0	0	2	0	0	0	0	1	0	0	0	0	2	3	0	0	0	0	0	0	0	0	1	0	1	0	1	0	0	1	0	0	0	1	0	0	1	1	0
59.6723	0	0	1	0	0	0	0	0	0	1	0	2	0	0	1	0	1	1	0	0	0	1	0	0	2	1	0	0	0	0	0	1	0	2	0	0	0	1	0	0	0	1	1	2	0	1	0	1	0
59.7818	0	1	3	1	1	3	0	0	1	0	0	0	0	1	1	0	0	0	1	1	1	0	0	1	0	0	0	1	0	2	0	0	0	0	0	0	0	2	0	0	0	0	0	0	1	0	0	0	0
59.8913	0	0	0	1	0	1	0	0	0	0	2	0	0	1	0	0	0	0	0	2	1	0	0	0	1	0	1	0	1	0	0	1	1	0	0	0	1	0	0	0	0	0	0	0	0	0	1	1	0
60.0008	1	0	0	0	0	1	0	1	0	0	1	0	0	0	1	0	0	0	0	0	0	2	0	1	0	0	1	0	0	0	0	0	0	2	2	1	1	0	1	0	0	1	1	1	1	2	0	0	0
60.1103	0	2	0	0	0	0	0	0	0	0	4	0	1	0	0	0	1	1	0	0	0	1	0	0	1	1	0	0	1	0	0	0	0	1	2	0	0	0	0	1	0	1	0	0	1	0	0	1	0
60.2198	0	1	0	2	0	0	0	2	2	0	0	0	0	0	1	0	0	1	1	1	1	0	0	0	0	0	1	0	0	0	0	0	2	0	1	0	0	0	0	2	0	1	1	0	1	0	1	0	2
60.3293	0	0	0	0	0	0	0	0	0	0	0	0	0	0	0	0	0	0	0	0	0	0	0	0	0	0	2	0	1	1	0	0	1	0	1	0	0	0	0	0	0	1	0	0	1	0	0	0	1
60.4388	0	0	1	0	0	0	1	1	0	0	0	1	0	0	0	0	1	0	0	0	1	1	1	2	0	1	0	1	1	0	0	0	0	0	0	0	0	0	1	1	0	0	0	0	0	0	0	0	2
60.5483	1	0	0	1	0	1	0	1	0	1	0	0	0	0	0	0	0	0	0	1	0	0	0	0	0	1	0	0	1	0	0	0	0	1	1	0	0	0	0	0	0	0	0	1	0	1	1	0	1
60.6578	0	1	0	0	0	0	1	1	0	0	0	1	0	1	0	0	0	1	0	1	1	0	0	0	1	0	1	1	0	0	1	1	0	0	0	0	0	1	0	0	2	0	0	1	0	0	1	0	0
60.7673	0	0	0	1	0	1	0	1	0	0	0	0	0	0	0	0	1	0	0	1	1	1	0	1	0	0	1	0	1	0	1	0	0	0	1	1	1	1	0	1	1	0	0	0	0	0	1	0	1
60.8768	0	0	1	1	0	1	1	0	0	1	0	0	0	1	1	0	1	1	0	1	0	0	1	0	0	0	0	1	0	1	1	0	0	0	0	0	0	0	0	0	0	0	1	0	0	0	0	0	0
60.9863	0	1	0	0	0	0	1	1	0	2	0	1	0	0	1	0	1	0	0	0	0	0	0	1	0	1	0	0	1	0	0	1	1	0	2	0	0	0	0	0	1	0	0	0	1	0	1	0	0
61.0958	1	0	0	0	1	0	0	0	0	0	0	2	0	0	0	0	1	1	1	0	1	1	0	0	1	0	1	0	0	0	0	0	0	0	0	0	0	0	1	1	0	1	0	4	0	0	0	1	0
61.2054	0	0	1	0	1	1	0	0	1	2	0	0	0	0	1	0	0	0	1	0	0	0	0	1	1	0	1	0	0	1	0	0	0	0	0	0	0	0	0	0	0	0	0	1	0	0	0	0	1
61.3149	0	1	0	0	0	1	0	0	1	0	0	1	0	0	1	0	1	0	1	0	0	0	1	0	0	0	0	0	0	0	0	1	0	0	1	0	2	1	0	1	1	2	0	2	0	1	0	1	0
61.4244	0	0	2	0	0	0	0	0	0	0	0	0	0	1	0	1	0	1	0	1	1	1	1	0	0	1	0	0	0	0	1	0	0	0	0	0	1	0	1	2	0	0	0	0	0	1	0	0	1
61.5339	0	0	0	1	0	0	0	0	0	0	0	0	0	1	1	0	0	0	1	0	0	0	0	0	0	0	1	0	2	0	0	1	2	1	0	1	1	1	0	0	0	0	0	0	1	0	0	2	0
61.6434	0	0	0	0	0	0	1	0	0	0	0	0	1	0	0	0	0	0	0	0	1	0	0	2	0	1	2	1	0	1	0	1	0	1	0	1	0	0	0	0	0	1	0	1	0	0	0	1	0
61.7529	0	1	0	0	2	0	1	0	1	2	0	0	0	1	0	0	0	0	0	2	1	0	1	0	0	1	1	0	1	1	0	0	0	1	0	0	0	0	1	0	1	0	0	1	0	0	0	0	1
61.8624	1	0	0	0	0	0	1	0	0	0	0	1	1	0	0	0	0	1	0	1	0	1	0	0	0	0	1	0	0	0	1	1	0	0	1	0	0	0	0	1	0	0	0	1	0	0	1	0	1
61.9719	1	0	1	0	0	0	1	1	1	0	0	0	0	0	0	0	0	0	1	0	0	0	0	0	1	1	0	1	0	0	0	1	0	0	0	1	0	0	1	0	0	1	0	0	0	2	0	0	0
62.0814	0	0	0	0	1	0	0	0	1	0	1	0	0	1	0	0	1	0	0	1	0	0	0	0	0	0	1	0	1	1	1	2	2	0	0	0	0	1	0	0	1	0	0	0	0	1	2	0	0
62.1909	0	0	0	0	1	1	1	0	0	0	1	0	1	0	0	0	0	1	0	2	0	0	0	1	0	1	1	0	0	0	1	0	1	0	0	0	1	0	0	0	0	1	0	1	0	0	1	1	0
62.3004	0	0	1	0	0	0	1	1	0	0	0	0	0	0	0	0	0	0	0	0	0	0	0	2	0	0	0	0	0	0	0	0	0	1	1	1	1	0	0	1	0	0	0	0	1	1	1	0	1
62.4099	0	0	0	1	0	0	0	0	2	0	0	2	0	0	0	0	2	0	0	0	0	0	0	0	0	1	0	2	1	1	0	0	1	0	0	0	0	0	0	0	1	0	0	2	0	0	1	2	0
62.5194	0	0	0	1	0	0	1	0	0	2	0	1	0	0	2	0	1	1	0	0	0	0	0	0	1	1	0	1	0	0	0	0	0	1	1	0	1	0	0	0	0	0	0	0	1	1	0	0	0
62.6289	0	0	0	1	0	0	0	0	1	1	0	0	1	0	1	0	0	0	0	0	1	0	0	1	0	0	0	1	0	0	0	0	0	1	1	1	0	1	0	0	0	0	0	0	0	0	1	1	1
62.7384	0	2	1	0	0	0	1	0	1	1	1	0	0	0	0	0	0	0	0	0	1	0	0	0	0	1	0	0	0	0	0	0	0	0	0	0	0	0	0	0	1	2	0	0	0	1	1	1	1
62.8479	2	0	1	1	0	0	0	0	0	0	0	1	0	0	0	0	1	1	0	0	2	0	1	0	1	0	1	0	0	0	1	0	0	0	0	0	0	1	1	1	1	0	2	0	1	0	1	0	0
62.9574	2	0	0	2	0	0	0	0	0	1	3	0	1	0	1	0	0	1	0	1	0	1	0	0	0	0	0	0	0	0	2	0	1	1	0	2	0	0	0	0	0	0	1	0	0	0	0	0	0
63.0669	0	1	0	0	0	1	0	0	1	0	0	0	1	0	0	1	0	0	0	0	0	1	0	0	0	0	0	0	0	1	0	0	0	0	1	0	0	0	0	1	0	0	0	1	0	1	0	1	1
63.1764	0	0	0	1	0	1	0	0	1	0	0	0	0	0	0	0	0	0	0	0	0	0	0	0	1	0	0	1	2	0	0	0	0	0	1	0	0	1	0	0	0	1	0	1	0	0	0	1	0
63.2859	0	0	0	0	0	4	1	0	0	0	0	0	0	0	1	0	1	0	0	0	0	0	0	0	0	0	0	0	0	0	0	0	1	1	0	0	0	0	0	1	1	0	0	0	0	1	1	1	1
63.3954	0	0	0	1	0	0	0	0	0	1	0	1	0	0	0	1	1	0	1	0	1	0	1	0	1	0	0	0	0	0	1	0	1	0	0	1	1	0	1	1	1	0	0	1	0	0	0	2	0
63.505	0	1	0	0	0	0	0	0	0	1	0	0	0	0	2	1	0	0	0	0	0	0	0	0	0	0	1	0	0	0	0	0	0	0	0	1	0	0	0	1	0	2	0	0	1	1	0	0	0
63.6145	0	0	0	0	1	0	0	0	0	0	0	0	1	0	0	0	0	1	0	0	0	0	0	2	0	0	0	0	0	0	1	0	0	0	0	1	0	0	0	0	0	0	0	0	0	0	0	0	0
63.724	1	0	3	0	0	0	0	0	0	1	1	2	0	1	0	2	0	0	1	1	0	0	0	0	0	1	0	0	1	1	1	0	0	0	0	1	0	1	1	0	1	0	0	2	4	0	0	2	2
63.8335	1	0	0	0	0	0	1	1	0	0	0	1	0	1	0	1	0	1	0	0	1	0	0	0	0	0	1	0	0	1	0	0	1	0	0	0	0	1	0	2	1	1	1	1	1	1	1	1	1
63.943	1	1	0	0	0	0	0	1	0	1	0	0	2	1	1	1	0	1	0	0	0	0	1	0	0	0	1	0	0	0	0	0	1	1	0	0	0	1	0	0	1	1	0	0	0	0	2	0	0
64.0525	0	2	0	0	0	0	0	0	0	1	1	0	0	1	0	0	0	0	0	0	0	0	0	0	1	0	0	1	0	1	2	2	1	0	0	0	1	0	0	0	1	0	2	0	0	2	1	0	2
64.162	2	0	0	0	0	0	0	0	0	1	0	0	0	0	0	0	0	1	0	2	0	0	1	0	0	0	0	0	1	1	1	0	0	0	0	0	0	0	0	1	0	0	0	0	0	0	0	0	0
64.2715	1	0	1	0	0	0	0	0	1	0	0	1	1	0	1	1	0	0	1	0	1	1	0	0	0	1	1	0	0	2	1	0	0	0	1	0	0	1	0	0	1	0	0	0	0	0	0	0	0
64.381	0	0	1	0	1	0	0	1	0	1	2	0	0	0	1	0	0	0	1	0	0	0	0	0	2	0	1	1	1	3	0	0	0	0	0	0	0	0	1	0	0	0	0	0	0	0	0	1	0
64.4905	0	0	0	0	1	1	1	1	0	1	0	0	0	1	1	1	0	0	0	0	0	0	0	0	0	0	0	0	0	0	0	0	0	2	0	0	2	1	0	0	1	0	0	1	1	0	0	0	1
64.6	0	0	0	0	1	0	0	0	1	0	1	0	0	0	1	0	0	1	0	0	0	0	0	1	0	0	1	1	0	1	0	0	0	0	0	1	1	0	0	2	0	2	0	0	0	0	2	0	0
64.7095	0	0	1	0	0	0	0	1	0	0	0	0	0	0	1	0	0	0	0	0	1	1	1	0	0	0	2	0	2	0	1	0	0	0	0	1	0	0	1	1	0	0	0	0	0	0	0	0	1
64.819	0	1	0	0	0	0	0	0	0	0	0	0	0	0	0	1	0	0	0	1	1	0	0	0	0	0	0	1	0	1	0	1	0	1	1	0	0	1	0	2	0	1	0	0	0	0	0	0	0
64.9285	0	0	1	1	0	1	1	1	0	0	0	0	0	0	0	0	1	0	0	1	0	0	0	2	0	3	1	0	2	1	0	2	0	0	1	1	0	0	0	1	0	2	0	0	0	1	0	0	1
65.038	0	1	0	0	1	0	0	0	0	0	0	1	1	1	1	3	0	1	0	0	0	0	0	0	0	1	0	1	0	0	0	0	0	1	0	1	0	0	1	0	0	1	0	0	0	0	0	1	0
65.1475	0	0	2	0	1	1	1	0	0	0	0	1	0	0	1	0	1	0	1	0	0	0	0	0	0	0	1	0	0	0	1	1	0	0	0	0	1	0	0	0	0	0	1	0	0	0	0	1	0
65.257	0	1	0	0	0	0	0	0	0	1	0	0	0	0	0	0	0	0	0	0	1	0	0	0	1	1	0	0	1	0	0	0	1	0	2	2	0	1	0	0	1	0	0	0	0	0	0	0	0
65.3665	0	0	1	1	0	0	0	0	2	0	0	0	0	1	1	1	0	2	1	0	0	0	0	1	0	0	0	0	0	0	0	0	0	0	1	0	0	3	0	0	1	1	1	0	0	0	0	2	0
65.476	2	0	0	0	0	1	0	0	1	0	0	1	0	0	0	0	0	0	0	0	0	0	0	1	1	0	0	0	0	0	1	0	1	0	0	0	1	0	0	0	0	0	0	2	1	0	1	1	1
65.5855	0	0	0	0	0	0	0	0	0	0	0	0	0	0	0	0	0	0	1	0	0	0	0	0	1	0	0	0	0	1	0	1	0	0	0	0	0	1	0	0	0	0	0	0	0	1	0	0	0
65.695	0	0	1	0	1	1	1	0	1	0	0	0	1	0	0	1	0	0	1	1	0	0	0	1	0	0	0	0	1	0	2	2	0	0	0	0	0	0	0	1	1	0	1	0	0	1	0	0	0
65.8046	1	0	3	0	0	0	1	0	0	0	2	0	0	0	0	0	0	1	1	0	0	0	0	0	1	0	1	0	0	0	0	0	0	1	0	1	0	0	1	0	0	1	0	1	0	0	0	1	1
65.9141	2	0	0	0	1	0	0	0	0	0	0	0	2	1	1	2	0	1	0	1	1	0	1	1	1	0	0	0	0	0	0	0	1	0	0	1	1	0	0	0	1	0	1	1	0	1	0	0	0
66.0236	1	0	0	0	0	1	0	0	0	0	1	0	0	0	1	0	1	0	0	0	0	0	0	0	1	0	0	1	0	2	0	0	0	1	1	0	0	0	1	0	0	0	1	2	0	1	0	0	1
66.1331	0	0	0	0	0	2	0	1	0	0	1	0	1	0	0	1	0	0	1	0	0	0	0	2	0	0	1	0	0	0	1	0	2	0	0	1	1	0	0	0	0	0	0	0	0	1	0	0	0
66.2426	0	0	1	1	2	0	0	0	0	1	2	0	1	0	0	1	1	1	0	0	1	0	0	0	0	1	0	1	0	1	1	0	2	1	0	0	1	0	1	0	1	0	1	1	0	1	1	0	0
66.3521	0	0	1	1	0	1	0	0	0	0	0	0	0	1	0	0	3	0	0	0	0	1	1	0	0	0	0	1	0	0	0	1	1	0	1	0	0	0	0	0	0	2	0	0	0	0	1	1	0
66.4616	0	0	0	1	1	1	0	0	0	0	0	1	1	0	0	0	1	1	1	0	0	0	0	0	1	0	1	0	0	0	1	0	1	1	1	0	0	0	0	0	0	0	0	2	0	0	1	0	1
66.5711	0	0	0	0	0	2	0	0	0	0	1	2	0	0	0	0	0	0	0	0	0	0	0	1	0	0	0	0	0	0	0	1	1	0	0	0	1	1	0	0	0	0	1	0	0	1	1	1	0
66.6806	0	1	1	1	1	0	1	1	1	0	0	0	1	0	0	0	1	0	2	0	0	0	0	0	0	0	0	0	0	0	0	0	0	0	0	0	0	0	0	0	0	0	0	0	0	0	1	0	0
66.7901	0	0	0	0	1	2	0	0	0	0	0	0	0	0	0	1	2	1	0	1	0	1	0	0	1	0	0	1	0	0	0	1	0	0	0	0	2	0	0	0	0	0	0	0	1	0	0	0	1
66.8996	0	0	1	0	1	0	0	0	0	0	1	0	1	0	0	0	1	0	0	0	0	1	0	0	0	1	0	2	1	0	1	0	2	0	1	2	0	0	0	0	0	0	0	0	0	1	0	0	1
67.0091	0	0	0	0	0	1	0	0	0	0	0	0	1	0	0	1	1	0	0	0	0	0	0	0	0	0	2	0	1	0	0	1	0	0	1	0	1	1	1	0	0	0	0	0	0	0	1	1	0
67.1186	0	0	0	1	0	1	0	0	0	1	0	0	0	0	2	0	0	0	0	2	0	0	1	0	0	0	0	0	0	1	0	0	0	0	0	1	0	1	0	0	0	0	0	0	0	0	0	0	2
67.2281	0	0	1	2	0	0	1	0	0	0	0	0	0	1	0	0	1	0	0	0	0	0	1	0	2	1	0	0	0	2	0	1	0	0	0	1	0	0	1	2	0	0	1	0	0	0	0	0	0
67.3376	0	2	0	0	0	0	0	0	0	0	1	1	0	0	0	0	0	0	1	0	1	0	0	1	0	1	1	0	1	0	0	0	2	0	1	0	0	1	0	0	1	0	1	0	1	1	2	0	0
67.4471	0	0	1	0	0	0	0	0	0	0	1	0	1	0	0	1	0	0	0	2	1	0	0	1	1	0	1	1	0	1	0	0	1	1	0	0	0	0	0	1	0	0	0	0	0	0	0	0	2
67.5566	0	0	0	1	0	0	0	0	1	1	0	1	1	0	0	0	0	0	0	1	0	0	0	0	0	0	0	0	0	0	0	2	1	0	1	0	0	0	1	0	1	0	0	2	0	0	0	0	0
67.6661	1	0	0	0	0	0	0	1	0	2	0	0	1	0	0	1	0	0	0	0	0	0	0	1	1	0	2	0	0	1	0	1	0	0	0	0	0	0	0	2	0	2	1	1	1	0	1	0	0
67.7756	0	1	0	0	1	0	1	0	0	0	0	0	0	0	1	1	0	0	0	0	1	1	0	0	0	0	0	0	1	0	2	0	0	0	1	1	0	2	0	0	0	0	0	1	1	0	0	1	0
67.8851	0	0	0	1	0	0	0	0	1	0	0	0	0	0	1	0	1	0	0	0	1	0	0	0	1	0	1	0	0	1	1	1	0	0	0	0	0	0	1	0	0	0	1	0	0	0	1	0	0
67.9947	0	0	0	0	1	1	1	1	1	0	0	0	1	2	0	0	2	0	2	1	1	1	0	0	0	1	0	2	0	0	0	0	0	1	0	1	0	0	0	0	0	0	1	1	0	0	1	0	0
68.1042	0	0	0	0	0	0	0	0	0	0	0	1	0	0	1	0	2	0	3	0	0	1	0	1	0	0	0	1	1	1	0	0	0	1	1	2	1	0	1	0	0	1	0	1	0	0	0	1	0
68.2137	1	0	1	0	1	0	0	1	0	2	0	0	0	1	2	1	0	0	1	0	0	1	1	0	0	0	0	0	1	1	0	0	0	0	3	0	0	0	1	0	0	0	1	2	1	0	0	1	0
68.3232	0	0	1	1	0	1	1	1	0	0	0	2	0	0	0	1	0	0	0	0	0	0	0	0	0	0	1	0	0	0	0	0	1	0	0	1	1	0	0	0	0	0	0	1	0	0	0	1	0
68.4327	1	0	0	0	0	0	0	0	1	0	1	2	1	0	2	0	0	1	1	1	0	0	0	0	1	0	0	0	0	1	0	1	0	1	0	2	0	0	0	1	0	1	0	0	1	0	0	1	1
68.5422	0	0	1	0	0	0	0	1	0	0	0	0	0	0	0	0	0	0	1	0	0	1	0	0	0	0	1	0	0	1	0	0	0	0	0	1	0	0	1	1	0	0	0	0	0	0	0	0	0
68.6517	0	0	0	1	1	2	0	0	1	1	1	0	0	0	1	0	0	0	0	0	0	1	0	0	0	0	0	0	0	1	0	0	0	0	1	0	1	0	1	0	1	0	0	1	0	1	0	0	0
68.7612	0	0	1	0	0	0	1	1	0	0	0	0	0	0	1	1	0	0	0	1	0	0	0	1	1	0	0	1	0	0	1	1	0	0	0	0	1	0	1	0	0	0	0	0	0	0	0	0	1
68.8707	0	0	0	0	0	0	0	1	1	1	1	1	0	0	0	1	0	0	0	1	0	0	0	1	2	0	0	0	0	1	0	0	1	0	0	0	0	0	0	1	1	0	0	0	1	0	0	1	0
68.9802	3	0	1	0	1	0	1	0	0	0	0	1	2	0	0	0	0	0	1	0	0	0	0	0	1	2	0	0	0	1	0	0	1	0	0	0	0	0	2	0	0	0	0	2	0	0	0	1	1
69.0897	0	0	0	0	0	0	0	0	0	0	1	1	0	0	0	0	2	0	2	1	0	1	1	1	1	1	0	0	1	0	1	0	0	0	0	0	1	0	0	0	0	0	0	1	0	1	0	2	0
69.1992	0	0	0	0	0	0	1	0	0	0	0	0	1	1	0	0	1	0	0	3	0	0	1	0	0	0	1	0	0	2	0	1	0	0	0	0	1	0	0	0	0	0	0	0	0	0	0	0	0
69.3087	0	1	0	0	1	1	0	0	0	0	1	0	1	1	0	2	0	1	1	0	0	0	0	1	1	0	0	0	0	0	0	1	1	0	1	1	0	0	0	0	0	1	0	0	0	0	0	0	0
69.4182	1	0	0	1	0	0	0	0	1	0	0	0	0	0	1	1	2	1	1	0	0	1	0	0	0	0	0	0	0	1	0	0	0	0	0	0	0	0	0	1	0	0	0	0	0	0	0	0	0
69.5277	0	0	0	0	1	0	0	0	0	1	1	0	1	1	0	1	0	0	0	0	0	0	0	0	0	0	0	1	0	0	0	2	1	0	0	0	0	0	0	1	0	0	0	0	0	0	0	0	0
69.6372	0	1	0	0	0	1	0	1	0	1	0	0	0	0	0	2	0	0	0	0	1	0	0	0	1	0	1	1	0	1	1	2	0	0	0	1	0	0	1	0	0	0	0	0	0	0	1	0	0
69.7467	2	0	1	0	0	0	0	1	0	0	1	0	0	0	0	0	0	2	0	0	0	1	0	1	0	0	1	0	0	0	1	0	0	1	0	0	2	0	1	0	1	0	0	0	0	1	1	0	1
69.8562	0	0	0	0	0	0	1	1	0	0	0	0	1	1	0	1	1	0	0	0	0	0	0	1	1	0	0	0	0	0	0	2	0	0	0	1	0	0	0	0	1	1	1	0	0	0	1	0	1
69.9657	1	0	0	1	0	0	0	0	0	1	0	0	0	1	0	0	0	0	0	0	0	1	2	0	0	1	0	0	0	1	0	0	0	1	0	0	0	0	0	0	0	1	0	2	1	0	0	0	1
70.0752	0	1	0	0	0	2	0	0	0	0	0	0	1	0	0	0	0	0	0	1	1	2	0	0	0	0	0	0	0	3	0	0	2	0	0	0	0	0	0	1	0	0	0	1	0	0	0	1	1
70.1848	0	0	0	0	0	1	0	0	0	0	0	1	0	0	0	0	0	0	0	1	0	1	0	3	0	0	0	0	0	0	0	0	1	1	1	0	1	0	0	0	0	0	0	0	0	1	2	0	1
70.2943	0	0	0	0	0	0	0	1	0	0	0	1	0	0	1	1	1	1	0	1	1	1	1	0	0	3	0	0	0	1	0	1	1	0	0	0	0	1	0	0	0	0	0	0	0	0	0	1	0
70.4038	0	0	1	0	1	0	0	0	0	0	0	0	0	1	0	0	1	0	0	0	0	0	0	1	0	0	0	0	0	0	0	1	0	1	1	0	1	0	0	0	1	0	0	0	0	0	0	0	0
70.5133	0	0	0	0	0	0	0	0	0	0	0	0	1	1	0	0	1	0	0	0	0	1	0	0	0	1	1	1	0	0	0	2	0	1	0	0	0	0	0	1	0	0	0	1	1	0	0	0	1
70.6228	0	0	1	1	0	0	0	0	1	0	0	2	1	0	0	0	1	1	1	0	0	1	0	0	0	0	1	0	0	0	0	0	0	1	0	0	0	0	1	0	0	0	0	0	0	0	2	0	0
70.7323	0	0	0	1	1	0	1	0	1	1	1	0	1	0	1	0	0	1	1	0	1	0	0	1	0	1	1	0	0	0	0	1	0	0	0	0	0	0	1	0	1	1	0	2	0	0	1	0	1
70.8418	0	1	0	1	0	1	0	1	0	0	0	1	1	1	0	0	0	0	0	0	0	0	0	0	0	0	0	0	0	0	0	1	1	1	1	0	0	0	0	1	0	0	0	0	0	0	1	1	1
70.9513	0	0	2	1	0	1	0	0	2	0	1	0	0	1	1	0	0	0	0	1	1	0	0	0	1	1	0	0	2	0	0	0	0	0	0	0	0	0	2	0	0	1	0	2	1	0	0	1	0
71.0608	0	1	0	0	0	0	0	0	1	0	2	2	0	0	0	0	0	0	1	2	1	0	1	0	0	0	2	1	0	0	0	2	0	0	0	0	0	1	0	0	0	1	0	0	0	1	0	0	0
71.1703	0	1	0	0	1	0	1	0	0	1	0	0	0	1	0	0	0	1	0	1	1	1	0	1	0	1	0	0	0	0	0	0	1	0	0	0	1	0	0	0	0	0	0	1	0	1	0	0	0
71.2798	0	1	0	0	0	0	1	0	0	0	2	1	0	1	1	1	0	1	0	0	1	0	0	0	1	0	2	0	3	0	0	0	0	1	0	0	0	1	0	0	0	0	0	0	0	1	1	0	0
71.3893	0	1	0	1	0	1	0	0	0	0	0	2	0	0	0	1	1	0	0	0	1	0	0	1	1	0	0	0	1	0	0	1	1	0	0	0	0	1	0	0	0	0	0	0	0	0	1	1	1
71.4988	1	0	0	0	1	1	0	2	1	1	1	0	0	0	1	0	0	0	0	0	0	0	0	1	0	2	1	0	0	1	0	0	0	2	1	1	0	2	0	0	0	0	0	1	1	0	1	0	0
71.6083	0	0	1	1	0	0	0	0	0	1	0	0	1	0	1	1	0	1	0	0	0	0	0	1	0	2	0	0	0	0	0	2	1	0	3	0	0	1	0	0	0	1	0	1	0	0	1	0	0
71.7178	0	0	1	1	0	0	0	0	0	1	1	1	1	0	1	0	0	1	0	0	2	0	0	1	0	0	0	0	1	0	0	0	0	0	1	1	0	0	0	0	0	0	0	0	0	0	1	2	1
71.8273	0	0	0	0	0	0	0	0	1	0	0	2	0	1	0	1	1	0	1	0	1	0	0	0	1	0	0	0	0	1	1	1	0	1	0	0	0	0	1	0	0	0	0	1	0	1	0	0	1
71.9368	0	1	0	2	0	0	0	0	0	1	0	0	1	0	1	0	0	1	0	0	1	0	0	0	1	0	1	0	2	0	0	0	0	0	1	0	0	1	0	1	0	0	0	0	1	0	0	0	2
72.0463	0	1	0	0	0	0	1	0	0	0	0	0	0	0	0	1	1	1	0	0	2	0	0	0	0	0	0	0	0	0	1	0	1	0	0	0	1	1	0	0	0	0	0	0	0	0	0	0	0
72.1558	1	1	0	0	0	0	1	0	0	0	0	0	3	1	0	0	0	0	0	0	0	0	0	1	0	0	0	1	0	0	0	0	0	0	0	1	0	0	0	0	0	0	0	0	0	1	0	0	0
72.2653	0	0	0	0	0	0	0	0	1	1	0	0	0	1	1	0	0	0	0	0	0	0	0	0	0	0	1	0	1	0	0	0	1	1	0	0	0	0	0	0	0	0	0	0	0	0	1	0	0
72.3748	0	0	0	0	0	0	0	0	1	1	2	0	0	0	0	0	0	0	1	0	0	0	0	0	1	0	2	0	0	1	0	0	0	0	0	1	0	1	0	0	0	1	0	0	0	0	0	1	2
72.4844	1	0	0	0	2	0	0	2	0	0	0	0	1	0	1	1	0	1	0	0	0	0	3	1	0	0	0	0	0	0	0	0	0	1	0	0	0	0	1	0	0	0	0	0	0	0	0	0	2
72.5939	0	0	0	1	1	2	0	1	0	0	0	0	2	0	0	0	0	0	0	0	0	0	0	0	1	0	0	1	0	0	0	0	0	0	1	0	0	0	0	0	1	0	1	0	0	0	1	0	0
72.7034	0	0	1	0	0	0	0	0	0	0	1	1	0	2	0	2	1	0	0	0	0	0	0	1	0	1	0	1	0	0	0	0	0	0	0	2	1	0	0	0	2	0	0	0	1	0	1	0	1
72.8129	0	0	0	0	0	2	0	0	0	0	0	1	0	0	0	0	1	2	0	0	0	0	0	0	0	0	0	0	0	0	1	1	0	0	0	2	0	0	0	0	0	0	0	0	0	0	0	0	0
72.9224	0	0	1	2	0	0	1	0	0	0	0	0	0	1	0	1	0	0	2	0	0	0	0	0	0	0	0	0	0	0	0	1	0	0	0	1	0	0	0	0	0	0	1	0	0	0	0	2	1
73.0319	0	1	1	1	0	1	0	0	0	0	0	0	1	0	1	2	0	1	0	1	0	2	0	1	0	0	1	1	0	0	0	0	0	1	1	0	1	0	0	1	0	0	0	0	0	0	0	0	0
73.1414	0	0	1	0	0	0	1	0	0	0	2	0	1	1	0	0	1	0	2	0	0	1	1	0	0	2	0	1	1	1	1	0	0	1	0	1	0	0	1	0	0	0	0	0	0	0	0	0	0
73.2509	0	0	0	0	0	0	0	0	0	0	0	0	0	1	0	0	1	1	1	1	0	0	1	0	0	0	0	0	0	1	0	0	0	1	0	0	1	0	0	1	0	0	0	0	0	0	0	0	0
73.3604	1	0	0	0	0	1	0	1	1	1	0	2	1	0	1	1	0	0	0	0	0	0	0	0	0	0	0	0	0	1	0	0	0	0	0	0	0	1	0	0	0	0	0	1	0	0	0	0	0
73.4699	0	0	0	0	1	1	0	0	0	0	0	0	1	1	0	0	0	1	0	1	0	0	1	0	0	0	0	2	0	1	1	0	0	1	1	0	0	0	0	0	0	0	1	0	0	0	0	0	0
73.5794	0	1	2	0	1	0	0	0	1	0	0	0	0	3	0	0	2	1	0	1	0	1	0	0	0	0	0	0	0	0	0	0	0	1	0	0	1	0	0	1	1	0	0	1	0	0	0	0	0
73.6889	0	0	1	0	0	0	0	1	0	0	0	1	0	0	2	0	0	0	1	1	1	0	0	1	1	0	1	1	1	0	1	0	0	1	0	0	0	0	0	0	0	0	1	1	1	1	1	0	0
73.7984	0	2	0	0	1	1	1	0	1	0	1	0	0	0	0	0	0	0	0	0	0	0	0	0	1	0	1	0	0	0	0	0	0	0	1	0	1	0	0	1	1	0	0	1	0	0	0	0	0
73.9079	0	0	0	0	0	0	0	0	0	1	0	0	0	0	0	0	0	1	0	0	0	0	0	0	0	0	0	0	0	0	0	0	0	0	0	1	1	0	2	0	2	1	0	2	0	1	0	0	1
74.0174	2	0	1	1	1	0	2	1	1	0	0	2	2	0	0	0	0	2	0	0	0	0	0	1	0	1	1	1	0	1	1	0	0	0	0	0	1	0	1	0	0	0	1	1	0	1	0	0	0
74.1269	0	0	0	1	0	1	2	0	1	0	0	1	0	0	0	0	1	1	1	0	0	1	1	1	0	1	2	1	0	0	0	1	0	2	1	0	0	0	0	1	0	0	0	0	0	0	0	0	0
74.2364	0	0	0	1	1	1	1	2	1	0	0	0	1	0	1	0	0	0	0	0	0	0	0	1	0	1	0	0	0	1	0	0	0	0	0	0	0	0	0	0	1	0	0	0	0	0	1	0	1
74.3459	0	2	0	1	0	0	0	0	0	0	1	0	1	1	0	0	0	1	0	0	0	0	0	1	0	2	1	0	0	0	0	1	0	0	0	0	0	1	0	1	1	0	0	0	0	0	0	1	0
74.4554	0	0	0	0	0	0	1	1	1	1	0	0	0	0	0	0	0	0	0	0	0	0	2	0	0	0	0	0	0	1	0	0	0	0	0	0	3	0	0	0	0	0	1	0	0	1	0	1	1
74.5649	1	1	1	0	0	1	0	0	0	0	1	0	0	0	0	0	1	1	2	1	0	0	1	0	2	0	0	0	1	1	1	0	0	0	1	0	0	1	0	0	0	0	0	1	0	2	0	0	1
74.6745	0	0	0	0	0	0	0	1	0	0	0	1	0	0	1	0	0	0	1	0	0	0	1	0	1	0	1	2	1	1	0	0	0	0	0	1	0	1	0	0	0	0	0	1	1	0	0	1	0
74.784	2	0	0	0	0	0	1	0	0	0	0	0	1	0	1	0	0	1	0	0	1	0	0	0	0	0	0	0	0	0	1	1	0	1	0	0	0	0	1	0	0	0	0	0	0	0	0	0	0
74.8935	0	0	0	0	0	0	0	1	1	0	0	0	0	0	1	0	0	1	0	1	1	0	1	0	0	0	0	0	0	0	0	0	0	2	0	0	1	0	0	1	0	0	0	0	1	1	1	0	0
75.003	0	0	0	0	0	0	1	1	1	0	0	0	0	1	0	0	1	0	0	2	0	0	0	1	0	0	0	1	0	0	0	0	0	1	0	0	0	0	0	0	2	0	0	0	1	0	0	1	0
75.1125	0	0	0	0	2	0	0	0	0	0	0	1	0	1	0	1	0	0	0	1	0	0	0	0	0	1	0	0	0	0	0	0	0	0	1	0	0	0	0	0	0	0	2	1	0	1	0	0	0
75.222	0	0	0	0	0	0	0	0	0	0	0	0	0	0	0	0	0	0	2	0	0	0	1	1	0	0	0	2	0	2	0	0	0	0	0	0	0	0	1	0	1	0	0	0	0	1	1	0	0
75.3315	0	0	0	0	0	0	0	1	1	0	1	0	0	0	0	0	0	1	0	0	0	1	0	1	0	0	0	0	0	0	0	0	0	0	0	0	1	0	0	0	0	0	0	1	0	0	0	2	0
75.441	0	0	0	0	0	0	0	1	1	0	1	1	0	1	0	0	3	1	0	0	1	1	0	1	1	0	0	0	0	2	0	1	0	0	0	0	1	0	0	0	1	0	0	0	1	0	2	0	1
75.5505	0	0	0	0	0	1	0	0	1	1	0	1	0	0	0	0	0	0	0	0	0	0	0	0	0	0	1	1	2	0	0	0	0	0	0	0	0	0	0	1	0	1	0	0	0	1	0	1	0
75.66	0	0	0	1	1	0	0	0	0	0	0	0	0	0	0	0	2	1	0	0	1	0	0	1	0	0	0	0	1	0	1	2	1	0	0	0	0	0	0	0	0	0	0	0	1	1	0	0	1
75.7695	0	0	0	1	0	0	0	0	0	0	2	0	0	0	0	0	0	0	0	1	0	4	0	0	0	0	0	1	1	1	0	1	0	0	1	1	0	0	0	0	1	0	2	1	1	0	0	0	1
75.879	0	0	0	1	0	0	0	0	0	0	0	0	0	0	0	0	0	0	0	0	0	0	0	2	0	0	0	1	0	0	1	0	0	0	1	0	0	1	0	0	2	1	1	0	1	0	1	0	0
75.9885	0	0	0	0	0	0	0	0	0	0	0	1	0	0	0	0	0	0	1	1	1	0	0	0	0	1	0	0	0	2	0	0	0	0	0	0	0	1	0	0	0	1	0	0	0	0	0	0	0
76.098	0	0	1	0	0	0	0	0	1	0	0	0	0	1	2	0	0	0	0	0	1	0	0	0	1	0	1	0	0	0	1	0	0	0	0	1	0	0	0	0	1	0	0	0	0	0	0	1	0
76.2075	0	0	0	0	0	1	0	1	0	0	0	0	0	0	0	0	0	0	0	1	0	1	0	0	0	0	1	0	0	0	0	0	1	0	0	0	0	0	1	0	1	0	1	1	0	0	0	0	0
76.317	0	0	0	0	0	0	0	0	0	1	1	1	0	1	0	0	1	0	1	0	1	0	1	1	0	0	0	0	0	0	1	0	0	0	0	0	0	0	0	2	0	1	0	0	0	2	1	1	1
76.4265	2	0	2	0	1	1	1	1	0	1	0	0	0	0	0	1	0	0	0	1	0	0	1	0	2	0	0	0	0	0	0	0	0	0	0	0	0	1	0	0	0	0	0	0	0	0	1	0	0
76.536	1	0	0	1	1	0	0	0	0	1	0	2	0	1	1	0	0	0	2	0	0	0	0	0	0	0	1	0	0	2	0	1	1	0	0	1	0	1	0	1	0	0	0	2	0	0	0	0	1
76.6456	0	1	1	0	0	0	1	0	1	0	0	0	0	1	0	0	0	0	0	0	0	0	1	0	0	0	0	0	0	0	2	0	0	0	0	1	0	1	0	0	0	0	0	0	1	0	0	0	1
76.755	0	0	1	1	0	0	0	0	0	0	0	0	0	0	1	0	0	0	0	0	0	0	0	1	0	0	1	0	0	0	0	0	0	1	2	0	0	0	0	0	0	1	1	0	0	1	0	0	1
76.8646	0	0	0	0	0	0	0	0	0	0	1	1	1	0	0	0	0	0	0	0	0	0	0	1	1	1	0	0	0	0	0	0	0	0	0	0	0	0	0	0	1	0	1	0	0	0	1	0	0
76.9741	0	0	0	0	1	0	0	0	0	0	1	0	1	1	0	0	0	0	0	0	0	0	0	0	0	0	2	0	0	0	0	0	0	0	0	0	0	0	0	0	0	0	0	0	0	0	2	1	0
77.0836	0	1	1	0	0	2	0	0	0	0	1	0	0	1	0	0	0	1	0	2	0	1	2	2	0	0	0	0	0	1	0	0	0	1	0	1	0	0	0	0	0	0	0	0	0	1	0	0	1
77.1931	0	0	0	0	0	0	0	0	0	0	0	0	2	0	1	0	0	0	0	0	2	1	2	0	0	0	0	0	0	0	0	0	0	1	2	0	1	1	0	0	0	1	0	0	1	0	1	2	0
77.3026	1	1	0	0	0	0	0	1	0	0	1	1	0	0	0	0	0	0	0	1	0	0	0	0	0	0	1	0	0	0	0	0	0	1	0	0	1	0	0	0	0	0	0	0	0	0	0	0	0
77.4121	0	1	2	1	0	1	0	0	0	0	0	0	1	0	0	0	1	0	1	0	0	0	0	0	1	0	0	1	0	0	0	1	0	0	1	0	0	0	0	0	0	0	0	1	0	0	2	0	1
77.5216	1	0	1	0	0	0	0	0	0	0	0	0	0	0	0	1	0	0	0	0	0	0	0	0	0	0	0	1	0	0	0	1	0	0	0	0	1	0	0	0	0	1	0	0	1	0	0	0	0
77.6311	0	0	1	0	0	0	0	0	0	0	1	0	0	0	2	0	1	0	0	0	0	0	0	0	1	1	0	1	1	0	0	1	0	0	0	0	0	0	0	0	1	0	0	0	0	1	0	0	0
77.7406	0	0	0	0	0	0	1	1	1	0	1	0	0	0	1	0	0	0	1	1	0	0	0	0	0	0	0	1	0	0	0	0	0	0	0	0	0	0	0	1	1	0	1	1	0	0	0	0	0
77.8501	0	1	0	0	0	0	1	0	0	1	0	1	1	0	0	0	1	1	0	0	0	0	0	1	0	0	0	0	0	0	0	0	0	1	1	0	1	0	0	1	0	0	0	0	0	0	0	1	0
77.9596	2	1	1	0	0	0	0	0	1	0	0	0	1	1	0	0	1	0	1	0	0	0	0	1	1	0	1	1	0	1	0	0	0	0	0	0	1	0	0	0	0	0	0	1	1	0	0	0	1
78.0691	0	2	0	0	1	0	0	0	0	0	0	0	0	0	0	1	1	0	0	0	0	1	0	1	0	1	0	0	0	1	0	0	2	0	0	0	0	0	0	0	0	0	0	1	0	0	0	0	0
78.1786	0	0	0	0	0	0	0	0	0	0	0	1	0	0	0	1	0	0	0	1	0	1	1	1	0	0	0	0	0	0	1	0	1	0	0	0	0	0	1	0	0	0	1	0	1	1	2	0	0
78.2881	0	0	0	0	0	0	0	1	0	1	0	0	0	0	0	0	0	1	1	0	0	0	1	0	1	1	0	0	0	0	0	0	0	0	1	0	2	0	0	0	0	0	1	0	2	0	1	1	0
78.3976	0	0	1	1	1	0	0	0	0	1	0	2	1	0	0	1	0	0	0	1	0	1	0	0	0	0	0	0	0	0	0	0	1	0	0	0	0	1	0	0	0	1	0	0	0	0	0	0	0
78.5071	1	0	1	0	0	2	0	0	0	0	0	0	0	0	2	1	0	0	0	0	0	1	1	0	0	1	0	0	0	2	0	0	1	0	0	0	1	0	0	0	0	0	0	1	1	0	0	0	0
78.6166	0	0	0	2	0	1	2	1	1	0	0	0	0	0	0	0	0	0	0	0	0	0	0	1	0	0	0	0	1	1	0	0	1	0	0	0	2	0	0	0	0	1	0	0	0	1	0	0	1
78.7261	0	0	0	0	0	0	0	2	0	0	0	1	0	0	0	0	0	1	0	2	0	2	0	0	0	0	0	0	0	0	0	1	1	1	0	0	0	1	1	0	0	0	0	0	0	0	0	1	1
78.8357	3	0	1	0	2	0	0	0	0	0	0	0	0	0	0	0	1	1	0	0	0	1	1	0	0	0	2	0	0	0	0	0	0	1	0	0	0	0	0	0	1	0	0	2	0	0	1	0	0
78.9451	1	0	0	1	1	1	0	0	0	0	0	1	1	0	0	1	0	0	0	0	0	0	0	0	0	0	0	0	1	1	0	0	1	0	0	0	0	0	0	0	1	0	0	1	2	0	0	0	1
79.0547	0	0	0	0	0	1	0	1	1	0	0	0	0	0	0	0	0	0	0	0	1	0	0	0	0	0	0	0	0	0	1	0	0	0	0	0	0	0	0	0	0	0	1	0	0	0	0	0	0
79.1642	0	0	1	0	0	0	0	0	1	1	0	0	0	1	0	0	0	0	0	0	0	1	0	0	0	0	0	0	1	1	0	0	0	0	0	0	1	0	0	0	0	1	0	0	0	1	0	0	0
79.2737	0	0	1	0	0	0	0	0	0	0	0	1	0	0	0	2	0	0	1	1	2	0	1	1	0	1	0	0	0	1	0	0	0	0	1	0	0	1	0	0	0	0	1	1	0	0	0	1	2
79.3832	1	0	0	0	0	0	0	1	0	0	0	0	1	1	0	0	0	0	1	1	0	0	0	0	1	0	0	1	0	0	0	0	0	1	0	0	0	0	0	0	0	0	2	0	0	0	0	0	0
79.4927	0	0	0	1	0	0	0	0	0	0	1	1	0	0	0	1	0	0	0	0	0	0	1	0	1	0	0	1	0	0	0	0	0	0	0	0	0	0	0	1	0	0	0	1	1	2	0	0	0
79.6022	0	1	0	0	0	0	0	0	0	0	0	1	1	0	0	0	1	0	0	0	1	1	1	0	0	0	1	0	1	0	0	0	1	0	0	1	0	0	0	0	0	0	1	0	0	1	0	0	0
79.7117	0	0	0	0	0	0	0	1	1	0	0	2	0	0	0	1	1	0	0	0	1	1	0	0	0	0	0	0	1	0	0	1	0	1	0	1	0	0	0	0	0	0	0	0	1	1	0	0	0
79.8212	0	0	0	0	0	0	0	0	0	0	1	0	1	2	0	0	0	0	0	1	1	0	0	2	1	0	0	1	0	0	1	0	0	2	0	0	1	0	0	0	0	0	0	0	0	1	1	1	0
79.9307	0	0	0	0	1	0	1	0	0	0	0	0	0	0	1	1	0	0	0	0	1	0	0	0	2	0	0	1	0	0	0	0	1	0	0	0	0	0	0	0	0	0	0	0	0	0	2	0	0
80.0402	0	0	0	0	0	0	0	0	0	0	1	0	0	0	0	0	0	0	0	0	1	0	0	0	0	3	0	1	0	0	0	0	0	0	0	0	0	2	0	1	0	0	1	0	0	1	0	0	1
80.1497	0	0	0	1	0	2	0	2	0	0	0	0	0	0	2	0	0	0	1	1	1	0	0	1	1	0	0	1	0	0	1	0	0	0	1	0	0	3	0	0	0	0	0	1	0	0	0	0	1
80.2592	0	0	0	3	0	0	1	0	0	0	0	0	0	0	0	0	1	0	0	2	1	0	1	0	0	1	0	1	0	0	1	0	0	0	0	1	0	2	1	0	0	0	0	1	0	0	0	0	0
80.3687	0	0	0	0	0	0	0	0	0	1	1	0	0	0	0	0	0	0	1	0	0	1	0	1	1	0	0	1	0	0	0	1	0	0	1	0	0	0	0	0	0	0	0	2	0	1	1	0	0
80.4782	0	0	1	1	1	0	1	1	0	0	0	0	0	1	1	1	0	0	0	0	2	0	0	1	0	1	0	0	1	0	0	1	0	0	0	0	1	2	1	0	0	0	1	0	1	1	0	0	0
80.5877	0	2	0	0	0	0	0	0	1	0	0	2	0	0	1	2	0	1	0	0	0	1	1	0	1	1	2	0	1	0	0	0	1	1	1	2	1	1	0	0	1	0	0	0	0	0	0	0	0
80.6972	0	0	1	0	0	0	0	1	0	0	0	1	1	0	0	0	0	0	0	2	0	0	0	0	0	1	0	2	2	1	0	0	0	0	0	0	0	1	0	0	2	0	0	0	0	0	1	0	1
80.8067	2	0	0	0	0	0	0	0	1	0	0	0	1	0	1	0	1	0	0	0	0	0	0	1	1	0	0	0	0	0	0	0	0	0	0	1	0	1	0	0	0	0	1	0	1	0	0	0	0
80.9162	0	1	0	0	0	2	0	0	1	0	1	1	0	0	0	1	0	2	0	0	1	0	1	0	0	0	0	0	0	1	0	1	1	0	0	1	0	1	1	1	3	0	0	1	0	0	0	0	0
81.0257	1	1	0	0	0	1	0	0	1	0	0	0	0	1	1	0	3	1	0	0	0	0	0	0	1	0	0	0	0	0	0	0	0	0	0	0	0	0	0	0	1	1	1	0	0	0	0	0	0
81.1352	0	0	0	0	0	0	1	0	0	0	0	1	0	0	1	0	2	0	0	0	0	0	0	0	0	0	0	1	0	0	2	0	0	0	1	1	0	0	0	0	0	1	0	0	0	0	0	0	0
81.2447	0	0	0	0	1	0	0	0	0	0	1	0	0	0	0	0	0	0	0	0	0	0	0	0	1	0	1	0	1	0	0	1	0	0	0	0	1	0	0	1	0	0	0	0	0	1	0	0	0
81.3543	0	0	0	1	0	0	0	0	0	0	0	0	0	0	1	0	0	0	0	0	1	0	1	1	0	1	1	0	0	1	0	0	1	0	1	0	1	1	0	0	0	2	0	0	0	0	0	0	0
81.4638	1	0	0	1	1	0	0	1	0	0	1	1	0	0	0	0	0	0	0	0	1	0	1	1	0	2	0	0	0	1	2	0	1	0	0	0	0	0	0	2	0	0	0	0	0	0	1	0	1
81.5733	0	2	0	0	0	0	0	1	0	0	1	0	1	1	0	1	1	0	0	0	0	0	3	0	0	0	0	0	1	0	2	0	1	0	0	0	0	0	0	2	1	1	0	1	0	0	0	1	0
81.6828	0	2	0	0	0	0	1	0	0	0	0	0	0	0	0	0	0	0	1	0	0	1	0	0	0	0	0	1	1	0	1	0	0	0	1	1	0	0	0	0	0	0	0	0	0	1	0	1	0
81.7923	1	0	0	1	0	0	0	0	1	1	0	0	0	0	1	0	1	0	0	0	0	1	0	0	0	0	0	1	1	1	1	1	1	2	0	0	0	0	0	0	0	0	0	0	0	0	0	0	0
81.9018	0	2	0	1	0	0	0	0	1	0	0	0	1	0	0	0	1	0	0	0	1	0	1	0	0	0	0	0	0	1	1	0	0	0	0	0	0	1	0	0	0	0	1	0	2	1	0	0	0
82.0113	0	0	0	0	0	1	0	0	0	0	0	1	0	0	2	0	0	0	1	0	1	0	0	0	0	0	0	0	0	0	0	0	0	0	0	0	1	0	0	0	0	1	0	0	0	0	0	0	0
82.1208	0	0	0	0	1	0	0	1	1	0	0	0	0	0	1	0	0	0	0	1	0	0	0	1	0	0	0	0	0	1	0	0	2	0	0	0	0	0	0	0	0	0	0	0	0	0	0	0	0
82.2303	1	1	0	0	0	0	0	0	0	0	0	1	1	0	0	0	0	0	0	1	0	0	0	0	0	0	0	0	0	0	1	0	1	0	0	0	0	0	0	0	0	0	0	0	1	0	0	0	0
82.3398	1	2	1	0	0	0	0	0	0	0	0	0	0	1	0	0	0	0	2	1	0	0	0	0	1	0	0	0	0	1	0	2	0	1	0	0	0	0	1	1	0	0	0	0	0	0	0	1	0
82.4493	0	0	0	0	0	0	0	0	1	0	1	0	1	0	1	1	0	0	0	0	1	0	0	1	0	0	0	0	1	0	0	0	0	1	0	0	0	0	0	0	0	0	0	0	0	1	0	0	0
82.5588	0	0	0	0	1	0	0	0	0	0	0	2	0	0	0	0	0	0	1	0	0	0	0	0	0	1	0	0	0	1	0	1	0	0	0	0	0	0	0	2	0	0	0	0	1	0	0	0	1
82.6683	0	0	1	0	0	0	1	0	0	0	1	0	0	0	1	0	0	0	0	0	1	0	0	0	0	0	0	0	0	0	2	1	0	0	1	0	0	0	0	1	1	1	0	0	0	1	0	0	1
82.7778	1	0	0	2	0	0	0	1	0	0	0	0	1	0	0	0	1	0	0	0	1	0	0	1	0	0	0	0	0	2	0	1	0	1	0	0	0	0	0	0	1	0	0	2	0	0	1	0	0
82.8873	1	0	1	0	0	1	0	0	1	0	1	0	2	0	1	0	1	0	0	0	0	0	0	1	2	0	1	1	1	0	0	0	0	1	0	0	1	0	0	2	0	0	0	0	0	1	0	0	0
82.9968	0	0	0	1	0	2	1	0	0	0	0	0	0	0	1	1	0	1	0	0	0	1	0	0	1	0	0	1	0	0	0	1	2	0	0	0	0	0	1	0	0	0	0	0	0	1	0	0	0
83.1063	0	1	1	0	1	0	1	1	0	0	0	1	0	0	0	0	0	0	0	0	0	0	1	0	0	0	1	0	1	0	0	0	0	0	0	0	0	0	0	0	0	1	0	0	1	1	0	0	1
83.2158	0	0	0	0	0	1	0	0	0	0	0	0	0	0	0	0	0	0	1	0	0	0	0	0	1	1	0	0	0	0	0	0	0	0	0	0	0	1	0	1	2	0	0	0	1	0	1	0	0
83.3254	0	0	0	0	0	0	0	1	0	0	0	0	0	1	1	1	0	0	1	1	0	0	0	0	0	1	0	1	0	0	0	0	0	1	0	2	0	1	0	0	0	1	0	0	0	0	0	0	0
83.4348	0	0	0	0	0	0	0	0	0	0	0	0	1	0	0	0	2	0	0	0	0	1	1	0	0	0	0	0	0	0	1	1	0	0	0	0	0	0	0	1	0	0	0	1	0	1	1	2	0
83.5444	1	0	0	0	0	0	0	1	0	0	0	0	0	0	0	0	0	0	0	2	0	1	0	0	1	1	0	0	0	0	0	0	0	0	1	0	0	0	0	0	2	1	0	0	1	0	1	0	1
83.6539	2	1	0	1	1	1	0	1	0	1	0	0	0	0	0	2	0	0	3	2	0	2	0	1	1	1	1	0	0	1	1	0	1	1	0	1	1	0	1	0	1	0	0	0	1	2	0	0	0
83.7634	0	0	1	1	0	0	1	0	0	2	1	0	0	0	0	2	0	0	1	0	0	0	0	0	1	0	0	0	1	1	0	0	0	0	0	1	0	0	1	1	1	0	0	1	0	0	0	0	1
83.8729	0	0	0	0	0	1	1	0	0	0	0	0	0	1	0	0	0	0	0	0	0	0	0	1	1	0	0	1	0	0	0	0	1	0	0	0	0	0	1	0	0	1	0	0	0	0	0	1	0
83.9824	0	2	0	0	0	0	0	2	0	1	0	1	0	0	0	0	0	0	0	0	1	0	0	0	0	0	0	0	0	0	1	0	0	0	1	1	0	1	0	0	0	2	0	0	2	0	0	0	0
84.0919	0	0	1	0	0	0	0	0	0	1	0	0	0	0	0	1	0	0	0	0	0	0	2	1	0	2	1	0	1	1	1	0	0	0	1	0	0	0	0	0	0	0	0	0	0	0	0	1	0
84.2014	1	0	1	1	0	0	1	1	0	1	0	0	0	0	1	0	1	0	0	0	0	1	1	1	0	0	0	0	0	0	1	0	0	0	1	0	1	1	0	0	0	0	1	1	0	1	0	0	1
84.3109	0	0	0	0	0	0	0	1	1	0	0	0	0	0	0	0	0	1	0	0	1	0	1	0	1	0	1	0	0	0	1	1	0	0	0	0	1	0	1	0	0	0	0	0	0	0	1	0	0
84.4204	1	1	0	0	0	1	0	1	1	2	1	0	0	0	0	0	0	0	1	0	0	0	0	1	0	1	0	0	0	0	0	0	0	0	1	0	0	0	1	1	0	0	0	0	1	0	0	1	1
84.5299	0	1	1	0	0	1	1	0	1	1	0	1	0	0	0	0	0	1	0	0	0	0	0	0	0	0	0	0	0	1	0	0	2	0	0	0	0	0	0	0	0	0	0	0	0	1	0	1	0
84.6394	0	0	0	0	0	0	1	1	1	1	2	0	1	2	0	0	0	0	0	1	0	0	0	0	1	0	0	0	0	0	0	2	0	1	0	0	0	0	1	0	0	0	0	1	0	0	1	0	0
84.7489	0	0	1	0	1	0	0	0	0	0	1	0	1	1	0	0	0	0	0	0	0	0	0	0	0	0	1	1	0	0	0	1	0	0	0	0	0	1	0	0	0	0	0	0	0	0	0	0	0
84.8584	0	0	0	0	1	0	1	0	0	0	0	0	0	0	0	0	0	0	0	0	0	0	0	0	0	0	0	0	0	0	3	1	0	0	0	0	0	0	0	1	0	0	0	0	0	0	0	0	0
84.9679	0	3	0	1	0	0	0	0	1	1	1	2	0	0	0	1	0	0	0	0	0	0	0	1	1	0	0	1	0	0	1	0	0	0	0	0	2	1	0	0	0	0	0	0	0	1	0	1	0
85.0774	1	0	0	0	0	1	0	0	0	0	0	0	0	0	1	0	0	1	0	0	2	0	0	0	1	0	1	0	0	0	0	0	1	1	0	2	0	1	0	0	0	1	0	0	2	1	0	0	0
85.1869	0	0	0	0	0	0	1	1	0	0	0	0	0	0	0	0	0	0	0	0	1	0	1	1	0	0	0	0	0	0	0	0	1	0	0	0	0	1	0	0	0	0	0	0	1	0	0	0	0
85.2964	1	0	2	0	1	0	0	2	0	0	0	0	1	0	2	0	1	1	0	0	0	0	1	0	0	1	0	0	0	1	1	1	0	1	1	1	0	0	0	0	1	0	0	0	0	0	2	0	0
85.4059	0	0	0	0	0	0	0	2	0	0	0	0	1	0	0	1	0	0	1	1	0	0	0	0	0	0	1	0	0	1	1	1	1	0	0	0	0	0	0	0	0	0	0	0	0	2	0	0	2
85.5155	0	0	0	0	0	0	1	1	0	0	1	0	0	0	0	0	1	0	1	0	1	1	0	0	0	0	1	1	1	0	0	1	0	0	0	0	0	0	0	0	1	1	0	0	0	0	0	0	1
85.6249	0	0	0	0	0	0	0	0	0	0	1	0	0	0	1	0	1	0	0	0	0	0	0	1	0	0	0	1	0	0	0	0	1	0	0	0	0	0	0	0	0	1	0	0	1	0	0	0	0
85.7345	0	1	0	0	0	0	0	0	0	1	0	1	0	1	0	0	0	1	1	1	0	0	0	1	1	0	0	0	0	0	0	0	1	1	0	0	0	0	1	0	0	0	0	1	1	0	0	0	0
85.844	0	0	0	0	0	0	0	0	0	0	1	1	0	0	0	3	0	0	2	0	0	0	0	0	0	0	1	1	0	0	0	1	0	0	0	0	0	0	0	0	1	0	0	1	1	0	0	0	1
85.9535	0	0	2	0	1	0	0	0	0	0	0	0	0	0	0	0	0	0	1	1	1	0	2	0	1	0	0	0	0	1	0	0	1	1	0	0	1	0	0	0	0	0	0	0	0	0	0	0	0
86.063	0	1	0	0	0	0	0	0	0	1	0	1	1	0	0	0	1	0	0	1	0	0	0	0	0	0	0	1	0	0	0	0	0	0	0	0	0	0	0	0	0	0	0	0	1	0	2	0	1
86.1725	1	2	0	0	0	0	1	1	0	0	0	1	0	0	0	1	0	0	2	0	0	0	0	0	0	1	0	0	1	0	0	0	0	1	1	0	0	0	1	0	0	1	0	0	0	0	0	0	0
86.282	0	1	1	1	0	0	0	1	1	0	0	1	1	0	0	2	1	0	0	1	1	0	0	0	0	1	1	0	1	0	0	0	0	1	0	0	0	0	0	1	0	0	0	0	0	0	2	1	1
86.3915	0	0	0	0	1	0	0	1	0	0	0	0	1	0	0	1	1	1	1	1	2	0	0	0	0	0	0	0	0	0	0	0	0	0	1	0	0	2	0	1	0	0	0	1	1	1	0	1	0
86.501	0	0	0	0	1	0	0	2	0	1	1	2	0	0	1	1	1	0	0	1	0	0	0	0	0	0	0	0	1	0	1	0	0	0	0	0	0	0	0	0	1	0	0	1	0	0	1	0	1
86.6105	0	0	0	0	1	0	0	1	0	0	1	0	0	0	0	0	1	0	0	1	2	1	0	2	0	0	0	0	0	0	2	0	0	0	0	1	0	0	0	0	0	1	0	1	0	0	0	1	1
86.72	1	1	0	1	0	0	1	0	0	0	1	1	0	1	0	0	0	0	0	0	0	0	1	0	0	1	0	0	0	0	0	2	0	1	0	0	0	0	0	0	1	1	1	0	0	0	0	0	0
86.8295	0	0	0	0	1	0	0	0	1	0	0	1	0	0	0	0	0	0	0	1	1	1	0	2	0	1	0	1	0	0	1	0	0	0	1	0	1	0	2	0	0	0	1	0	2	0	0	0	0
86.939	1	0	0	0	1	1	0	0	2	0	0	1	0	0	0	0	0	0	0	0	0	0	1	0	0	0	0	1	0	0	0	1	0	1	0	0	2	1	0	0	0	0	0	2	0	0	0	0	0
87.0485	1	1	1	0	0	1	0	0	0	1	2	0	1	0	0	0	0	0	1	0	0	0	1	0	0	0	0	2	0	1	0	0	0	2	1	0	0	1	0	0	2	0	0	0	0	1	0	0	0
87.158	0	0	0	0	0	0	1	1	1	0	1	0	2	1	0	1	0	0	0	0	0	0	0	0	0	0	0	0	0	1	1	1	1	0	0	0	0	0	0	0	1	0	1	0	0	1	0	1	0
87.2675	0	0	0	1	0	1	0	0	1	0	0	0	0	1	1	0	0	1	1	0	0	0	0	0	1	0	1	0	0	1	0	0	0	2	0	0	0	0	0	1	0	0	0	0	0	0	0	1	1
87.377	0	0	1	0	0	0	0	0	0	0	0	0	0	1	0	0	0	0	0	0	0	0	0	0	0	1	0	0	0	0	1	0	1	0	2	1	0	0	1	0	1	0	0	0	0	0	1	1	0
87.4865	1	0	1	0	0	2	0	1	0	0	0	0	0	0	2	0	0	1	1	1	1	0	1	0	1	2	1	0	0	2	0	0	0	0	1	0	1	1	0	0	0	1	0	0	0	0	0	0	1
87.596	0	2	1	0	0	1	0	0	0	0	0	0	1	1	0	0	0	1	0	0	0	0	0	0	0	0	2	1	0	0	0	1	0	0	0	1	0	0	0	0	1	0	1	2	0	0	0	0	0
87.7056	0	0	0	0	0	0	1	0	0	0	0	0	1	2	0	0	0	1	0	0	0	1	0	1	0	0	1	0	1	0	1	1	0	0	0	1	0	1	0	0	0	1	1	0	1	0	0	0	0
87.815	0	0	0	1	0	1	0	0	0	0	0	0	0	0	0	1	1	0	0	0	0	0	1	0	1	1	0	0	0	1	0	0	1	1	0	0	0	1	2	0	1	0	1	0	0	2	2	0	1
87.9246	0	0	0	1	0	0	0	0	1	0	0	0	1	0	0	0	0	0	0	0	0	0	0	1	0	2	0	0	0	1	0	0	0	0	0	0	0	1	0	0	0	0	1	2	0	0	0	0	0
88.0341	0	0	0	0	0	0	0	0	0	2	0	1	0	0	0	1	0	1	0	0	0	0	0	0	2	0	0	0	0	1	0	0	0	0	0	0	0	0	0	0	0	0	0	0	0	0	0	0	0
88.1436	0	0	0	0	0	0	0	0	0	0	0	0	1	0	0	0	0	0	0	0	0	0	1	0	0	0	0	1	0	0	0	0	0	0	0	0	1	0	0	1	0	0	1	0	0	0	0	1	0
88.2531	0	0	0	0	1	0	0	0	0	0	0	1	1	0	0	0	0	0	0	3	0	1	1	0	0	0	0	1	1	1	0	0	0	0	0	1	0	0	0	0	0	0	1	0	0	0	1	0	1
88.3626	0	0	1	0	1	1	0	0	1	0	0	1	0	0	0	1	1	0	0	0	0	0	0	0	2	0	0	0	0	0	1	0	0	1	0	1	0	0	0	1	0	1	0	0	0	0	0	0	0
88.4721	0	0	0	0	0	0	0	0	0	0	0	0	1	0	0	0	0	0	0	0	1	1	0	1	0	1	0	0	0	1	0	0	1	1	0	0	0	0	0	0	1	0	0	0	0	0	0	0	1
88.5816	1	1	1	1	1	0	0	0	0	0	0	0	0	1	2	0	0	1	0	1	0	0	1	0	0	1	0	1	0	0	1	1	0	0	0	0	1	0	1	0	0	0	1	0	0	1	0	0	1
88.6911	0	1	2	0	0	0	0	1	0	1	1	0	0	0	0	1	1	0	0	0	0	0	0	0	0	0	1	0	1	0	1	0	0	0	0	0	0	0	0	1	0	0	0	1	0	0	1	0	0
88.8006	0	0	1	0	1	1	0	0	0	0	0	0	1	0	0	1	0	1	1	2	0	0	1	0	0	0	0	0	1	0	1	0	0	0	0	0	0	0	0	0	0	0	0	0	0	0	0	0	0
88.9101	0	0	0	1	0	0	1	0	0	0	0	0	1	2	0	1	0	0	0	0	1	0	0	0	0	1	0	0	0	0	0	0	0	1	0	0	0	1	1	0	0	1	0	0	0	0	0	1	0
89.0196	1	0	1	0	0	1	2	1	0	0	0	0	0	0	2	0	0	0	0	0	0	0	0	0	0	0	0	0	0	0	1	0	0	1	0	0	0	0	1	0	0	1	1	1	0	0	0	0	0
89.1291	1	0	0	0	0	0	0	0	2	0	0	0	0	1	0	0	0	0	1	1	0	1	0	1	0	0	0	3	0	0	0	1	1	0	0	1	0	0	0	0	1	0	0	0	0	0	0	0	0
89.2386	0	0	0	0	0	2	1	0	0	0	0	0	3	0	0	0	0	0	1	0	0	0	1	0	0	0	1	0	0	0	0	0	1	2	1	0	0	1	1	0	0	0	0	0	1	0	1	0	0
89.3481	0	0	1	1	0	0	0	0	0	0	0	0	0	0	0	1	0	0	0	0	1	0	0	0	0	1	1	0	0	0	1	0	0	0	0	0	0	0	0	0	0	0	0	2	0	0	0	0	0
89.4576	0	0	0	0	0	0	1	0	1	1	1	0	0	0	0	0	0	0	0	0	0	0	0	0	1	0	0	0	1	0	0	0	0	1	0	0	1	1	1	0	0	2	0	1	0	1	0	0	0
89.5671	1	0	0	0	0	1	0	1	0	1	1	1	0	1	0	0	0	0	1	1	0	0	1	0	1	0	0	0	0	1	0	0	1	1	0	0	0	0	1	0	0	0	0	1	0	1	0	0	1
89.6766	0	0	2	1	0	0	0	0	0	0	0	0	0	0	0	0	0	0	0	0	0	0	0	0	1	1	0	1	0	0	1	0	0	0	0	0	0	0	0	1	0	1	0	0	0	0	0	0	0
89.7861	0	1	1	0	0	0	0	0	0	0	0	1	0	0	0	0	0	0	0	0	0	1	0	1	0	1	0	0	0	0	0	0	0	0	2	1	1	0	1	0	1	0	0	0	0	0	0	0	1
89.8956	0	0	0	1	0	0	1	0	1	0	0	0	0	0	1	0	0	1	0	0	0	0	0	0	1	0	0	0	1	1	0	0	0	0	0	0	1	0	0	0	1	1	0	0	1	0	0	0	1
90.0052	0	0	0	0	0	0	0	0	1	0	0	1	0	0	0	1	0	0	0	0	1	0	0	1	0	1	0	0	0	0	0	0	0	0	0	0	1	0	0	0	1	1	0	1	0	0	1	0	0
90.1146	0	0	0	0	1	0	0	1	1	0	1	0	0	0	0	0	1	1	0	0	0	0	0	0	1	0	0	0	0	1	0	1	0	0	1	0	0	0	0	0	0	0	0	0	0	0	0	0	0
90.2242	0	0	0	0	0	0	1	0	0	0	0	1	0	0	0	0	0	1	1	0	1	2	0	1	0	0	0	0	0	1	0	2	0	0	0	0	0	0	0	0	1	0	1	1	0	0	1	0	0
90.3337	4	0	0	0	1	0	0	0	1	1	1	0	0	0	0	0	0	1	0	0	1	1	0	0	0	1	0	0	0	0	0	0	0	0	1	1	1	0	1	1	1	0	0	0	0	1	0	0	0
90.4432	0	0	1	0	1	0	0	1	0	0	1	1	0	0	1	0	0	1	1	0	0	0	0	0	0	0	0	1	1	0	2	1	0	0	0	1	0	1	0	1	0	0	0	0	0	1	1	1	0
90.5527	0	1	0	0	0	1	0	0	0	1	0	0	0	0	0	1	0	1	0	0	0	0	1	0	0	0	0	1	0	0	0	0	0	0	0	1	0	0	0	0	1	1	0	0	1	0	1	1	0
90.6622	0	1	0	0	1	0	1	0	0	0	0	0	0	0	0	1	1	0	0	1	0	0	0	0	0	1	0	0	0	0	1	0	1	0	0	0	0	0	0	1	0	0	0	0	0	0	0	0	0
90.7717	0	0	0	0	0	2	0	0	0	1	0	0	1	0	1	0	0	0	1	1	3	0	0	0	0	0	0	0	0	0	0	2	0	0	0	0	1	0	0	0	1	0	0	0	1	1	1	0	0
90.8812	0	0	0	0	1	0	1	0	1	1	0	0	0	1	0	0	0	0	1	0	0	2	0	1	0	1	0	0	0	1	1	0	0	1	0	1	0	0	0	0	0	0	0	0	0	1	0	1	0
90.9907	0	0	0	0	1	0	1	0	2	0	0	0	0	1	1	2	1	0	0	0	0	0	0	1	0	0	0	0	0	1	0	0	1	0	0	0	0	0	1	0	2	2	1	1	0	0	0	0	1
91.1002	0	0	0	0	0	0	0	0	0	0	0	0	0	0	0	0	0	0	1	1	0	1	0	0	0	0	2	0	0	0	1	0	0	0	0	0	0	0	0	0	1	0	0	0	1	0	1	0	0
91.2097	0	0	0	1	0	0	1	0	0	0	0	0	0	1	0	0	0	0	0	0	0	0	1	0	2	0	0	0	0	2	0	1	1	0	1	1	1	0	1	0	0	2	0	1	0	0	0	0	0
91.3192	0	0	0	0	1	1	0	0	0	0	1	0	1	0	1	0	1	0	0	0	0	1	0	0	0	1	2	1	0	0	1	0	0	0	0	0	0	0	0	0	0	0	0	0	0	0	0	0	1
91.4287	0	0	0	0	0	1	2	0	1	0	0	0	1	0	0	0	0	0	0	1	0	0	0	1	1	0	1	0	0	0	0	0	0	1	1	0	1	2	0	0	1	0	0	1	0	0	1	0	0
91.5382	0	0	0	0	0	0	0	0	0	0	0	0	0	0	0	0	0	0	0	1	1	1	1	0	0	0	0	1	0	0	0	0	0	0	0	0	0	0	0	1	0	0	0	0	0	0	0	0	0
91.6477	0	0	0	2	0	0	0	0	0	1	0	0	1	0	0	0	1	0	0	0	0	0	0	1	1	2	0	0	0	0	0	0	0	0	0	0	0	0	0	1	0	0	1	0	0	0	0	0	0
91.7572	0	4	0	1	0	1	0	0	0	1	0	0	0	0	0	0	1	0	0	1	0	0	1	0	1	1	0	1	0	1	0	1	0	0	1	0	0	0	3	0	0	1	0	0	0	1	0	0	0
91.8667	0	0	0	1	0	0	0	0	0	0	0	0	0	0	1	0	2	1	0	0	0	0	2	1	0	1	0	0	0	0	1	0	0	0	1	1	0	0	0	0	0	0	0	2	1	1	0	1	0
91.9762	0	1	0	0	0	0	0	0	0	0	0	0	0	0	0	0	0	0	0	1	0	0	0	0	0	0	0	0	0	1	0	0	1	0	0	0	0	1	0	0	0	1	1	0	0	2	0	0	0
92.0857	0	0	0	0	0	0	0	1	0	0	0	0	0	0	1	0	0	1	0	0	1	1	0	0	0	0	1	0	0	1	0	0	0	2	0	0	0	0	0	0	0	1	0	0	1	0	0	1	0
92.1953	0	1	0	0	0	1	0	1	0	0	1	0	0	0	0	0	0	0	1	0	1	0	2	1	1	0	0	1	0	0	0	0	0	0	1	0	1	0	0	0	1	0	0	1	1	0	1	0	1
92.3047	0	0	0	0	1	0	0	0	0	0	0	0	0	0	0	0	1	0	0	0	0	0	0	0	0	0	0	0	0	0	1	0	0	0	0	1	0	0	0	0	0	0	1	0	0	1	0	0	0
92.4143	0	0	0	1	0	0	1	0	0	0	1	1	0	0	0	0	0	1	0	0	0	0	0	0	0	0	1	0	0	1	0	0	0	0	1	0	0	0	0	0	0	0	0	2	3	0	1	0	1
92.5238	0	0	0	0	1	1	1	0	1	0	0	0	0	0	0	0	1	0	0	0	2	0	0	0	0	0	0	1	0	0	0	0	1	0	2	0	0	1	0	0	0	1	1	1	1	0	2	0	0
92.6333	0	0	0	0	1	2	1	0	0	0	1	0	0	0	2	2	0	1	0	2	0	0	0	1	0	0	0	1	1	0	0	0	1	0	0	0	0	0	0	1	0	0	1	0	0	1	0	1	1
92.7428	0	0	1	0	1	0	0	2	0	1	0	0	0	0	0	1	0	0	1	0	1	0	0	1	0	1	0	1	0	1	0	0	0	0	1	3	0	0	2	0	0	1	0	1	0	1	0	0	0
92.8523	0	1	0	0	1	1	0	0	0	1	1	1	0	0	0	0	0	0	1	0	0	0	0	1	0	0	2	0	2	0	0	1	0	1	1	1	0	0	0	0	1	1	0	1	1	0	0	0	0
92.9618	0	0	0	0	1	0	0	0	0	0	0	0	0	0	0	0	1	0	0	0	1	0	0	0	0	0	0	0	0	2	0	1	0	0	1	0	0	2	0	0	0	0	0	0	0	0	0	0	1
93.0713	1	0	0	2	2	1	1	0	0	1	0	0	0	0	0	1	0	0	0	0	0	1	0	0	1	3	0	0	0	1	1	0	0	0	0	0	0	0	0	0	2	1	0	0	2	0	1	0	0
93.1808	0	0	1	0	1	0	0	0	0	2	0	0	0	0	0	1	0	0	0	0	0	1	0	0	0	0	0	0	0	0	0	0	1	0	0	0	0	0	0	0	0	0	0	1	0	0	0	2	0
93.2903	0	0	1	0	0	0	0	1	1	0	1	0	0	0	0	1	1	0	1	1	0	0	0	1	0	0	0	0	0	1	1	1	0	0	0	1	0	0	0	0	1	0	1	1	0	0	0	1	0
93.3998	0	0	0	0	1	0	0	0	2	2	0	0	0	1	1	0	0	0	0	1	1	1	1	0	0	0	0	0	0	1	0	0	0	0	2	1	2	1	0	1	0	0	0	0	0	0	0	1	1
93.5093	0	0	0	1	0	0	0	0	0	0	0	0	0	0	0	0	2	0	0	0	0	0	0	0	0	0	1	0	0	0	0	0	1	1	0	0	0	0	2	0	1	0	0	0	0	2	1	0	0
93.6188	0	1	0	0	0	0	0	1	0	0	0	0	2	0	0	1	0	0	1	1	0	0	0	0	1	0	1	0	0	0	1	0	0	0	0	0	0	0	0	2	0	2	0	0	0	0	2	0	2
93.7283	0	0	0	0	1	0	1	1	0	0	0	0	0	0	0	1	0	0	0	0	0	0	2	0	0	0	0	0	0	0	0	1	0	2	0	0	0	0	0	0	0	0	0	1	0	0	0	0	0
93.8378	0	0	0	0	0	0	1	0	0	0	0	0	1	0	0	0	0	0	0	0	0	0	0	0	0	0	1	0	0	1	0	1	0	0	0	0	0	1	0	1	0	0	0	0	0	0	0	0	1
93.9473	0	1	0	0	1	0	2	0	0	1	0	0	0	0	0	0	0	1	0	1	1	0	0	0	1	0	0	1	0	0	0	1	1	0	0	0	1	1	0	0	2	0	0	0	0	0	0	0	0
94.0568	1	1	0	0	0	0	0	0	0	1	0	0	0	0	0	0	0	1	0	0	0	0	1	0	0	0	0	1	0	0	0	0	0	0	1	0	0	2	0	1	0	0	1	0	0	0	0	0	1
94.1663	0	0	0	2	0	0	0	0	1	0	0	1	0	0	1	0	0	1	0	0	2	1	1	0	1	0	0	0	0	0	1	0	1	1	0	0	0	0	0	0	1	1	0	0	0	0	0	1	0
94.2758	0	0	0	0	0	0	0	0	0	0	1	0	0	0	0	1	0	0	0	0	1	0	0	0	1	0	1	0	0	0	0	0	1	0	0	1	2	0	0	1	1	0	2	0	0	1	0	0	0
94.3854	0	0	0	1	0	0	1	0	1	0	1	0	0	0	0	0	0	0	0	0	0	1	1	0	0	1	1	0	0	0	0	0	0	1	0	0	0	0	0	0	1	0	0	0	0	0	1	1	0
94.4948	0	1	1	1	0	0	0	0	0	1	0	0	0	0	2	0	0	1	0	0	0	1	0	0	0	0	0	0	0	0	1	0	0	0	1	0	0	0	0	0	0	1	0	0	1	0	0	0	0
94.6044	2	0	1	1	0	0	0	0	1	0	0	0	0	0	1	0	1	0	0	0	0	0	0	0	0	0	1	0	0	0	0	2	0	0	0	1	1	0	1	0	0	0	0	0	1	2	1	1	0
94.7139	1	0	0	0	0	0	0	1	0	0	2	1	0	0	1	0	1	0	0	0	1	0	0	0	1	1	2	0	1	0	0	0	0	1	0	0	0	0	0	0	0	0	0	0	0	0	0	0	1
94.8234	0	0	0	0	0	0	0	0	0	0	0	1	0	1	1	1	0	0	0	0	0	0	2	0	0	0	0	0	0	1	1	0	0	0	0	0	0	0	0	1	0	0	0	0	0	1	0	0	0
94.9329	0	0	0	0	0	0	1	0	1	0	0	1	0	0	1	0	0	2	0	0	0	0	0	2	0	0	0	0	0	1	1	0	0	0	0	0	1	0	0	0	0	0	0	0	1	1	0	0	0
95.0424	0	0	0	0	0	0	0	0	0	0	0	0	0	0	0	0	0	0	1	0	0	0	1	0	0	0	0	0	1	0	2	0	0	0	0	0	0	1	0	1	1	1	1	0	0	0	0	0	0
95.1519	0	0	0	0	0	0	0	0	0	0	0	0	0	0	0	0	1	0	0	0	0	0	0	0	1	1	0	0	0	0	1	0	1	1	0	0	3	1	0	0	0	0	0	0	1	1	0	0	0
95.2614	0	1	0	0	0	0	0	0	1	0	0	1	0	1	0	0	1	0	0	1	1	1	0	0	0	1	0	0	0	0	0	0	0	0	0	1	0	0	1	1	0	0	1	0	0	0	0	0	0
95.3709	0	0	1	1	0	0	0	0	0	0	1	0	0	0	1	0	0	0	0	0	0	0	1	0	1	0	0	0	0	1	2	0	0	0	0	0	0	0	0	0	1	0	0	0	0	0	2	1	0
95.4804	0	0	0	0	0	0	0	0	0	0	0	0	0	0	1	1	2	1	0	0	0	0	0	0	0	1	0	0	1	0	1	0	0	0	1	1	0	0	0	0	1	0	0	0	1	0	0	1	1
95.5899	0	2	0	0	0	0	1	0	1	0	1	0	0	1	0	0	1	0	0	1	0	0	0	1	0	0	0	1	0	0	0	0	0	0	0	1	1	0	0	1	1	1	0	0	2	1	2	1	1
95.6994	0	0	0	1	0	0	0	0	1	1	0	0	0	2	0	1	0	0	0	0	0	1	2	0	0	0	1	0	0	1	0	0	0	0	0	1	0	0	0	0	0	0	0	0	0	0	0	0	0
95.8089	0	0	0	0	0	0	0	0	0	0	0	0	0	0	0	1	0	0	0	1	0	0	0	0	0	0	0	1	1	0	0	0	2	0	0	0	0	0	0	0	0	0	0	0	0	0	1	0	0
95.9184	0	0	0	0	0	1	0	1	0	0	0	0	1	0	1	0	0	1	0	0	0	1	0	0	0	0	1	0	0	1	0	0	0	0	0	0	1	0	0	0	0	0	0	0	0	1	0	0	0
96.0279	1	1	0	1	1	0	0	0	1	0	0	0	1	0	0	0	1	0	0	0	0	0	0	0	1	0	0	0	1	0	1	0	0	0	0	0	0	2	0	0	0	0	0	0	1	0	0	0	0
96.1374	0	1	1	0	1	0	0	0	1	0	1	0	1	1	0	0	0	0	3	0	0	0	0	0	0	0	1	1	1	0	0	1	1	0	1	1	0	0	0	0	0	0	0	1	0	0	0	0	0
96.2469	0	1	0	0	0	1	0	1	0	0	0	0	0	1	0	2	0	0	0	0	0	0	0	0	0	0	0	1	0	0	1	1	0	0	1	0	0	0	0	1	0	0	0	0	0	0	0	0	0
96.3564	0	0	0	1	1	0	0	0	0	3	1	0	0	1	1	0	0	0	0	0	0	1	1	0	0	0	0	0	0	0	0	1	0	0	0	0	0	0	0	0	0	2	0	0	0	2	0	0	0
96.4659	0	0	0	0	0	0	0	0	0	0	1	1	0	0	0	0	0	2	0	0	2	1	1	0	0	0	0	1	0	0	0	2	0	0	1	0	0	0	0	0	0	1	0	1	0	1	0	0	1
96.5755	0	0	0	0	0	0	0	0	0	0	0	0	0	0	0	0	1	0	0	1	1	0	1	0	0	2	1	0	0	0	0	0	1	0	0	0	1	0	0	0	0	0	0	0	0	0	0	0	1
96.685	0	0	1	0	0	1	0	0	1	1	2	0	1	0	0	1	1	0	1	0	1	1	1	0	1	1	1	0	0	0	1	0	1	0	0	2	0	0	0	0	0	1	0	0	0	1	0	0	0
96.7945	1	0	1	0	0	1	0	0	0	0	1	0	0	0	0	0	0	0	0	0	0	0	0	1	0	0	0	0	1	0	1	1	0	0	0	1	0	0	0	0	0	0	0	0	0	0	1	0	0
96.904	1	2	1	0	0	0	1	0	0	0	0	0	0	0	0	0	0	0	1	0	0	0	1	1	0	0	0	0	0	1	0	0	0	1	0	0	0	0	0	0	0	0	0	0	0	1	1	1	0
97.0135	0	0	1	0	0	0	0	0	0	0	0	1	0	0	0	0	1	0	0	0	0	0	1	0	0	0	0	0	0	0	1	0	0	0	0	0	2	0	0	0	1	0	2	0	0	0	0	0	1
97.123	0	0	0	1	0	0	0	0	1	0	0	0	0	0	0	1	0	0	0	0	0	0	0	0	1	0	0	0	0	0	0	0	0	1	1	0	0	2	0	0	2	0	0	0	0	0	0	1	0
97.2325	0	0	0	0	0	0	0	0	0	0	1	0	0	0	0	1	1	2	2	0	2	0	1	0	0	0	0	0	0	0	1	0	1	1	0	0	0	2	0	1	0	0	1	0	0	3	1	0	0
97.342	0	0	0	0	0	0	0	0	0	0	0	0	0	0	0	0	0	1	1	1	0	0	0	0	0	0	0	0	1	0	0	0	0	1	0	1	0	0	1	0	0	0	0	0	0	0	0	0	2
97.4515	0	1	0	1	0	0	0	0	0	0	1	0	1	0	0	2	1	0	0	0	0	0	1	0	0	0	0	0	0	0	0	0	0	0	0	0	0	0	0	0	0	1	0	0	1	0	1	0	1
97.561	0	0	0	0	0	0	0	0	1	2	1	0	0	0	1	1	0	1	0	0	0	0	1	0	0	1	0	0	0	1	0	0	0	1	0	0	0	0	0	0	0	0	0	0	0	0	0	0	0
97.6705	1	0	0	2	1	0	0	0	1	0	0	0	0	0	0	0	1	1	0	0	0	0	2	0	0	2	0	0	1	2	0	0	0	1	0	1	1	0	0	0	0	0	0	0	0	0	0	0	1
97.78	0	0	0	0	0	0	1	0	0	0	0	0	0	0	0	1	0	1	1	0	0	0	0	0	0	0	0	0	2	0	0	0	0	0	0	0	1	1	0	0	1	0	0	1	0	0	0	0	0
97.8895	0	0	0	0	0	0	1	0	2	0	0	0	0	0	1	0	0	0	0	0	0	0	0	0	0	0	0	2	0	0	0	0	1	1	0	0	0	1	0	0	0	0	0	0	0	1	0	1	0
97.999	1	0	0	0	0	0	1	1	0	1	0	0	0	0	1	0	0	1	0	0	0	0	0	0	0	1	0	0	0	0	1	0	0	0	0	0	1	0	0	1	0	0	0	0	0	1	0	1	1
98.1085	0	0	0	0	0	0	0	0	0	0	1	0	0	1	0	1	0	1	0	2	0	0	0	1	1	1	0	0	1	0	0	0	1	0	0	0	0	0	0	1	0	0	0	0	0	2	0	1	1
98.218	0	1	0	0	0	0	0	0	1	0	0	0	1	2	1	1	0	1	0	0	0	1	2	1	0	0	0	0	1	0	1	1	0	0	0	1	0	0	0	0	0	0	0	0	0	0	0	0	0
98.3275	0	0	0	0	0	0	0	0	0	0	0	1	1	0	0	0	0	0	0	0	0	0	1	0	0	0	0	0	0	1	0	3	0	0	0	0	0	0	0	0	0	1	1	0	0	0	0	0	0
98.437	0	0	0	0	0	0	0	0	0	0	0	1	0	0	0	0	0	0	0	0	0	0	0	0	0	0	1	0	0	0	0	0	0	1	0	0	0	1	0	1	1	0	1	0	0	1	2	0	0
98.5465	0	0	0	0	0	0	0	1	0	0	0	0	0	0	3	0	0	0	0	1	1	0	0	0	0	0	0	0	0	0	0	0	0	1	0	0	0	0	1	1	0	0	0	1	0	0	1	1	0
98.656	0	0	0	0	0	0	2	0	0	0	0	1	0	0	0	0	0	0	0	0	0	1	0	0	1	0	1	0	0	0	0	0	0	0	0	0	0	0	0	0	0	1	0	0	1	2	1	0	0
98.7655	0	0	0	0	1	1	0	0	0	0	0	0	1	0	0	0	0	0	0	1	1	0	1	1	0	0	1	0	1	0	0	0	1	0	0	1	2	1	0	0	1	0	0	0	1	0	0	0	1
98.8751	0	0	0	0	0	0	1	0	1	0	0	0	1	0	0	0	0	0	0	0	0	0	0	0	0	0	0	2	1	1	0	0	0	1	0	1	1	0	0	1	0	2	0	0	1	0	0	0	0
98.9845	0	1	0	0	0	0	0	0	0	0	0	1	0	2	0	1	0	1	0	0	0	1	0	0	1	0	0	1	0	0	1	0	0	0	1	0	0	0	1	1	0	0	0	0	0	1	0	0	0
99.0941	0	0	2	2	1	0	1	0	0	0	0	0	0	0	0	0	1	0	0	0	1	0	1	0	0	0	0	0	0	0	1	0	0	1	1	1	1	1	2	1	0	0	0	0	0	0	0	0	0
99.2036	0	0	0	1	0	1	0	0	0	0	1	0	0	0	0	0	1	0	0	0	0	0	1	0	0	1	1	0	0	0	1	1	1	1	0	0	1	0	0	1	0	0	0	0	0	0	0	0	0
99.3131	0	0	0	0	0	1	0	0	0	1	1	1	1	0	0	0	2	0	0	0	0	0	0	1	0	0	0	1	0	0	0	0	0	0	0	0	0	1	0	0	0	0	0	0	0	0	0	1	0
99.4226	0	0	0	0	1	0	0	0	0	0	0	0	0	1	0	0	0	0	0	0	0	0	1	0	0	0	1	0	0	0	0	0	0	0	0	1	0	0	0	0	0	0	0	0	0	0	0	0	0
99.5321	0	0	0	1	0	0	1	2	0	0	0	0	1	1	0	0	0	0	0	1	0	0	0	0	0	0	0	1	0	2	0	0	0	1	0	1	1	0	1	1	0	0	0	0	0	0	1	0	1
99.6416	0	0	0	0	0	0	0	0	0	0	0	0	0	0	0	0	0	1	0	2	1	0	0	0	0	0	0	0	0	0	0	1	0	0	0	0	0	2	0	0	0	0	0	0	0	0	0	0	0
99.7511	0	1	1	0	0	0	0	0	0	1	0	0	0	1	0	0	0	0	0	0	0	0	0	1	1	0	0	0	1	0	2	0	0	0	0	1	0	0	0	0	0	0	0	0	0	1	0	0	0
99.8606	0	0	0	0	0	0	0	1	0	0	1	0	0	1	0	0	0	0	0	1	1	0	1	0	0	0	0	0	1	0	0	0	0	1	0	1	0	0	0	1	2	1	0	0	0	0	0	0	1
99.9701	1	1	0	0	0	0	0	0	0	0	0	0	0	1	1	0	0	0	0	0	0	0	0	0	0	1	0	1	0	1	0	0	0	0	2	0	0	0	1	1	0	0	0	0	0	0	0	1	2
100.08	1	1	0	0	0	1	0	1	1	0	2	0	1	0	1	0	0	0	1	1	0	0	0	0	0	0	0	0	0	1	0	1	0	0	0	0	0	1	0	0	0	0	0	0	0	1	0	1	0
[truncated: 102 more columns]

## Sheet: Figure 2b
	0	2	4	6	8	10	12	14	16	18	20	22	24	26	28	30	32	34	36	38	40	42	44	46	48	50	52	54	56	58	60	62	64	66	68	70	72	74	76	78	80	82	84	86	88	90	92	94	96
10.0665	0	0	2	0	0	5	0	1	0	1	2	1	1	0	1	1	2	1	0	1	0	0	1	3	2	2	0	1	3	0	0	3	1	1	1	2	3	1	0	0	2	2	0	2	0	1	0	1	3
10.1761	0	0	2	2	0	0	0	1	2	2	3	0	1	1	1	1	1	1	1	1	3	0	3	1	3	0	0	2	1	0	2	2	0	0	2	0	0	0	2	1	2	1	2	1	2	0	1	3	1
10.2856	1	1	1	2	1	3	1	2	1	3	1	1	0	0	0	0	0	2	0	3	0	3	0	0	1	3	2	0	2	0	1	1	1	2	1	2	0	1	1	4	0	0	3	1	2	1	0	2	0
10.3951	1	0	2	1	3	0	0	0	1	4	1	4	0	2	3	0	0	3	1	0	1	0	0	0	2	0	1	0	2	1	0	3	3	0	1	0	3	1	1	3	2	0	1	0	0	0	0	1	1
10.5046	1	0	0	1	0	0	0	2	1	1	0	0	1	1	2	1	0	0	2	1	0	0	0	1	0	0	1	0	2	0	1	1	0	1	0	1	1	0	1	1	0	0	0	0	0	0	1	0	0
10.6141	0	0	0	1	0	0	0	2	0	0	0	2	2	3	2	1	1	1	0	0	2	2	1	2	0	2	1	0	0	1	0	4	1	1	0	1	1	3	1	1	1	0	1	1	1	1	0	1	0
10.7236	3	1	0	0	1	0	1	0	1	1	1	2	3	0	0	1	1	0	1	4	0	2	0	2	1	3	2	0	2	3	2	2	1	1	1	1	2	0	0	2	1	1	2	0	1	2	2	1	1
10.8331	0	1	0	0	1	2	2	2	0	2	1	2	1	1	1	1	2	1	0	3	2	1	1	0	1	2	2	1	1	1	4	1	0	1	3	2	0	1	1	1	0	0	0	2	0	1	0	1	2
10.9426	2	1	1	1	0	2	0	1	0	0	0	1	2	0	0	1	1	1	0	0	0	3	2	1	0	1	2	1	3	2	1	0	0	1	0	1	0	2	1	0	1	2	0	2	2	2	5	2	0
11.0521	2	0	0	3	1	1	1	1	0	1	1	0	2	0	1	5	2	0	1	1	2	0	1	0	1	1	2	0	1	1	0	3	1	2	0	1	1	1	1	0	2	2	3	1	1	0	0	1	1
11.1616	1	0	0	0	1	2	1	2	0	0	0	0	2	0	5	2	1	1	2	2	2	0	0	1	1	3	0	1	3	0	0	1	0	1	1	1	2	0	3	1	2	1	3	0	0	1	1	3	0
11.2711	1	1	0	1	1	0	3	2	2	2	0	1	1	1	1	0	0	1	0	1	1	1	2	0	1	3	1	0	0	0	2	0	1	0	2	0	0	0	2	1	1	1	0	1	1	0	1	1	1
11.3806	2	2	1	1	2	1	0	0	1	0	0	2	1	1	1	0	2	1	1	1	2	1	1	0	2	1	1	1	1	1	1	1	2	1	3	1	0	1	0	0	1	0	1	0	1	0	1	1	1
11.4901	0	1	0	0	1	1	0	0	0	4	0	0	1	3	2	0	1	3	1	1	1	1	1	1	2	0	0	1	0	0	0	1	0	2	4	1	1	1	2	1	1	1	2	1	1	1	0	1	2
11.5996	2	0	0	2	2	1	0	3	1	0	1	3	2	1	3	0	0	1	2	0	5	1	3	1	0	0	0	2	0	1	0	2	2	1	2	3	1	0	0	4	0	1	1	1	0	1	1	1	1
11.7091	2	1	1	0	3	2	2	2	3	1	2	0	2	4	1	1	0	1	3	2	0	0	0	2	1	1	2	0	0	2	2	2	0	0	0	0	0	0	2	0	1	3	2	0	1	1	1	0	0
11.8186	1	4	0	2	1	1	0	0	2	1	1	1	2	1	1	0	1	0	1	0	0	0	1	1	0	0	1	0	1	1	1	1	0	2	1	1	0	2	0	1	0	0	1	1	2	1	2	1	0
11.9281	0	0	0	1	2	0	1	0	0	1	0	1	0	3	1	1	2	3	1	0	0	1	1	2	0	1	0	1	0	1	1	2	0	1	1	1	0	1	1	1	3	2	1	0	1	0	3	0	1
12.0376	0	0	1	1	0	0	0	2	2	1	0	1	0	0	2	2	1	3	1	1	0	0	2	0	1	1	0	0	1	2	1	1	1	0	2	2	1	1	2	1	3	1	1	2	1	0	1	4	2
12.1471	0	1	0	1	0	0	2	0	0	1	0	0	2	1	1	2	0	1	0	2	2	0	2	1	0	1	1	1	0	0	3	1	3	0	3	2	0	1	1	2	2	0	0	1	0	0	0	2	0
12.2566	1	1	0	0	2	0	0	1	0	3	0	1	1	0	1	2	1	2	0	0	0	1	0	1	2	2	1	1	0	2	1	1	1	2	3	0	0	3	0	1	1	1	2	0	1	0	2	0	2
12.3661	1	1	1	2	0	2	0	0	0	0	1	0	1	2	0	2	2	0	1	2	4	2	1	0	0	1	0	2	2	0	1	1	1	0	1	0	1	0	1	2	2	2	2	0	1	0	1	1	0
12.4756	0	1	0	1	0	2	0	0	0	0	1	1	1	2	1	2	1	0	2	1	3	1	1	1	1	1	0	1	0	0	0	1	2	0	0	0	1	1	6	1	2	1	1	3	0	2	0	1	2
12.5852	0	1	3	0	1	1	0	0	0	4	0	2	1	0	0	0	0	2	0	0	2	0	0	2	2	0	2	0	1	0	0	1	1	0	2	0	1	0	1	3	0	1	1	1	0	0	1	1	0
12.6947	0	0	1	0	0	0	1	0	1	0	0	0	0	2	1	1	1	0	0	2	0	2	0	1	0	0	1	0	0	2	2	0	2	0	5	2	1	0	2	1	0	4	1	1	0	2	0	1	0
12.8042	1	0	1	2	3	0	2	1	1	0	2	0	0	1	0	1	0	0	1	1	2	0	1	2	1	1	0	0	0	1	0	0	1	2	2	0	1	3	1	0	0	1	0	1	0	1	0	0	0
12.9137	2	0	0	1	1	1	0	1	0	0	0	1	1	0	2	3	1	2	1	0	3	1	0	1	1	1	1	0	0	2	2	0	1	0	0	1	0	2	1	0	1	2	1	2	0	2	0	0	0
13.0232	1	2	1	1	0	2	2	3	0	0	1	0	0	0	0	2	0	0	1	2	1	2	0	1	0	1	1	0	3	1	0	0	0	0	0	1	2	1	0	0	0	1	1	0	2	1	1	2	2
13.1327	0	2	3	1	0	2	2	1	0	3	0	1	4	0	1	1	1	2	1	2	1	2	0	0	0	1	0	1	2	0	1	0	1	1	0	1	0	1	1	0	1	0	1	2	0	0	1	0	0
13.2422	2	1	2	0	2	1	0	1	1	2	2	0	1	0	0	2	1	3	1	1	1	1	2	0	1	1	1	1	2	2	0	0	0	3	0	0	1	1	1	0	1	0	2	3	2	0	0	0	0
13.3517	2	0	0	1	1	2	0	3	1	3	1	2	2	1	2	1	1	4	1	0	0	1	1	1	2	0	0	1	0	0	1	0	1	2	1	2	0	0	1	1	0	4	1	3	0	0	0	0	2
13.4612	0	0	3	0	0	1	3	1	0	0	3	1	2	0	0	0	1	0	1	0	0	2	0	2	2	2	0	1	1	2	0	0	2	0	2	2	0	2	1	2	1	0	1	1	0	1	2	0	1
13.5707	0	1	0	0	0	1	0	0	0	0	2	0	4	0	0	1	3	0	3	1	0	2	1	1	0	0	4	2	2	0	0	2	1	0	0	1	2	2	2	0	1	2	0	2	0	1	2	1	2
13.6802	1	0	0	1	3	2	0	0	0	1	0	0	0	0	0	1	0	1	0	0	1	2	0	1	1	2	1	0	0	0	1	2	1	0	1	0	0	0	1	0	0	1	0	1	1	1	0	1	0
13.7897	2	2	1	1	1	1	2	1	2	0	1	1	2	2	2	0	2	0	1	2	2	0	2	0	2	1	1	0	0	0	1	1	0	1	1	2	1	1	2	0	0	1	0	3	0	1	0	1	1
13.8992	2	2	0	2	0	1	0	0	0	2	0	0	2	0	2	2	0	0	0	2	1	1	1	0	1	1	2	2	2	1	3	1	5	2	2	4	0	0	0	0	1	0	0	1	0	0	1	1	2
14.0087	1	0	0	0	0	1	1	1	0	2	2	0	2	0	0	0	0	0	0	0	2	0	0	1	2	1	1	0	2	0	0	2	1	0	0	2	3	0	1	0	0	1	1	1	0	2	1	2	3
14.1182	0	0	0	1	2	1	1	0	0	0	0	0	2	0	1	1	1	0	0	0	2	2	0	2	1	0	0	3	0	1	0	3	2	0	2	0	3	0	0	0	1	0	1	0	2	2	0	0	1
14.2277	1	0	0	1	4	1	0	0	1	1	1	0	1	3	0	1	2	1	0	2	0	2	0	2	0	1	1	1	2	0	0	3	0	1	0	0	2	1	2	1	0	2	0	1	2	1	0	1	0
14.3372	2	1	0	1	0	0	2	1	2	1	3	0	0	0	0	0	2	0	1	2	0	0	1	1	0	2	0	1	3	2	2	0	1	4	0	1	1	4	0	0	1	1	2	0	2	3	0	1	1
14.4467	2	1	0	2	0	1	0	2	1	1	0	2	0	0	0	1	0	0	0	0	0	1	0	1	0	3	3	2	1	2	0	0	1	0	0	2	0	1	3	0	2	2	2	0	0	0	2	3	1
14.5563	1	2	0	0	0	0	1	2	1	0	1	2	1	2	0	2	1	0	0	1	0	0	0	1	1	1	1	1	3	0	0	0	3	0	0	1	0	1	1	1	0	0	0	0	1	0	1	1	0
14.6657	2	0	0	0	1	1	1	2	0	1	1	1	0	0	2	1	0	0	0	2	1	2	2	1	2	1	0	0	0	1	1	0	0	1	0	1	0	2	0	1	2	1	2	1	0	1	1	1	1
14.7753	1	2	0	0	1	1	1	0	0	0	0	0	2	1	0	0	1	2	0	1	1	0	2	2	1	0	1	0	0	2	0	0	2	1	1	1	0	0	0	2	0	2	0	0	1	1	0	0	1
14.8848	0	0	1	1	1	2	1	2	1	0	1	0	1	0	1	0	0	1	1	0	0	2	2	2	2	1	0	1	1	1	0	1	0	0	0	1	0	0	1	1	1	1	1	1	0	3	1	2	4
14.9943	0	1	0	0	2	2	3	1	0	0	0	1	0	3	1	2	2	0	2	3	0	2	1	0	0	1	1	0	0	1	1	3	0	0	1	0	1	0	0	1	0	1	2	0	0	1	2	0	0
15.1038	1	0	0	2	1	1	2	0	1	2	2	1	1	2	1	1	1	1	0	1	1	1	1	0	1	0	2	1	1	1	2	0	2	1	0	0	1	2	0	1	0	1	2	1	2	0	1	2	1
15.2133	1	1	0	1	0	2	0	1	0	1	0	1	0	1	1	3	0	0	1	0	3	1	0	3	1	2	2	1	2	1	1	0	0	0	0	0	0	2	1	1	1	0	0	3	2	0	1	2	1
15.3228	0	0	0	0	1	1	0	0	2	1	0	2	2	0	1	1	0	0	0	1	4	1	1	0	0	1	5	1	3	1	4	1	1	0	0	1	1	1	0	0	1	1	2	0	0	2	0	2	0
15.4323	1	0	1	1	0	0	3	1	0	0	1	0	1	1	0	0	0	0	3	3	0	1	0	2	0	0	0	2	1	0	1	0	1	0	1	1	2	1	0	2	0	1	1	2	2	0	1	0	0
15.5418	0	0	1	0	0	0	1	1	0	0	1	1	0	2	2	2	1	0	2	1	0	1	0	2	1	1	0	0	2	0	3	3	0	0	2	1	1	1	1	1	2	0	1	0	1	1	0	0	0
15.6513	0	1	0	0	0	0	0	1	3	1	1	1	2	0	1	1	1	0	0	1	0	1	0	0	3	1	1	5	1	1	0	2	1	0	0	1	4	0	1	0	0	5	0	0	2	3	0	1	1
15.7608	0	3	1	0	0	1	2	1	0	1	1	1	1	1	2	0	0	0	0	0	1	0	1	1	2	1	1	0	1	1	0	1	0	1	0	1	3	2	1	2	2	1	0	1	0	0	0	1	2
15.8703	0	0	2	2	1	2	2	1	0	1	1	0	1	1	1	1	1	1	1	3	1	0	2	2	1	1	1	0	4	0	0	3	2	3	1	1	1	0	1	1	1	2	0	1	1	0	1	6	1
15.9798	1	1	0	4	0	1	0	0	1	1	1	0	1	3	1	0	1	0	1	1	1	0	0	0	0	1	2	1	1	2	1	1	0	0	0	1	0	2	0	2	0	1	0	0	0	1	1	0	0
16.0893	0	2	0	0	1	1	0	1	0	2	3	0	2	0	1	0	0	0	4	2	1	0	0	0	0	1	0	1	2	0	0	2	3	4	0	0	0	1	0	1	0	1	1	1	1	2	1	3	1
16.1988	0	0	1	1	0	1	0	1	0	0	3	0	1	1	1	0	0	1	1	0	1	1	1	0	0	2	1	0	2	2	2	1	1	1	2	0	1	0	0	1	0	1	0	1	1	1	0	2	3
16.3083	0	0	1	1	1	0	1	1	1	1	1	0	0	0	4	0	0	2	0	2	1	2	2	0	1	2	0	1	0	2	0	1	0	1	0	0	1	3	0	1	3	0	0	3	0	1	0	0	1
16.4178	0	0	1	0	0	0	0	1	0	0	2	0	0	0	1	0	0	1	1	0	2	2	0	2	0	0	0	0	1	1	0	1	1	1	0	3	1	2	1	1	1	0	1	1	1	0	0	2	0
16.5273	1	1	0	0	1	2	0	0	0	0	1	1	1	0	2	0	0	1	0	0	0	3	1	1	0	0	0	1	1	2	1	0	1	1	0	0	1	1	0	0	3	0	3	3	2	1	0	1	0
16.6368	2	0	0	0	0	1	1	0	0	1	0	0	1	1	0	1	2	2	0	0	0	1	0	1	0	0	0	1	2	0	1	1	0	0	1	2	0	3	2	0	0	3	0	1	3	2	1	1	1
16.7463	0	2	2	1	2	1	1	1	2	1	0	1	0	0	2	1	0	0	0	0	1	0	0	0	1	1	0	1	0	1	0	0	0	0	0	1	2	0	0	2	3	2	1	2	0	0	1	1	1
16.8559	2	3	0	0	2	0	0	0	0	0	0	0	3	1	1	3	0	2	0	1	1	1	0	0	0	1	1	0	2	0	0	1	0	1	1	0	3	0	1	0	1	0	2	1	0	1	0	1	4
16.9654	0	0	0	2	3	2	1	0	2	0	0	2	2	1	1	2	0	0	0	0	1	0	0	0	1	1	3	1	0	2	0	0	0	3	1	1	2	0	2	1	0	1	1	0	0	1	0	2	4
17.0749	1	3	4	31	26	8	1	1	4	4	6	7	1	1	1	0	5	5	3	5	4	6	3	7	4	7	10	9	15	20	14	21	27	33	35	52	65	52	65	95	104	132	164	253	400	615	1111	1868	2697
17.1844	1	2	0	9	10	2	1	2	0	2	5	3	2	2	5	2	5	4	6	7	5	8	3	7	5	12	12	17	23	28	39	39	57	63	69	87	77	102	124	148	200	259	318	471	704	1090	1596	1910	1656
17.2939	0	0	1	0	0	0	2	0	2	2	1	2	1	1	1	0	2	1	1	0	1	0	2	0	1	0	2	2	1	0	0	0	1	1	1	1	1	1	3	0	1	0	2	2	1	4	20	35	44
17.4034	0	0	1	1	1	1	1	2	0	1	0	1	2	1	1	3	2	1	0	0	0	0	1	1	1	1	1	1	2	0	2	1	0	2	0	1	3	1	1	0	2	0	2	1	1	4	3	3	8
17.5129	2	1	0	1	0	0	0	0	0	0	0	2	2	0	1	1	2	1	0	0	1	0	0	0	0	2	1	3	1	0	2	0	1	0	0	0	0	0	2	0	4	2	3	1	2	2	5	4	7
17.6224	0	1	0	0	1	1	0	1	1	0	1	0	1	0	1	0	1	0	1	1	2	0	1	0	0	0	0	1	2	3	2	1	1	1	0	0	1	0	1	1	0	0	4	0	4	0	0	8	4
17.7319	0	0	1	0	1	1	0	1	1	0	2	1	1	0	0	0	2	1	0	0	0	0	1	3	0	0	3	0	0	0	2	1	0	0	0	1	3	1	0	1	0	1	1	1	0	1	2	3	7
17.8414	0	0	2	3	1	3	0	1	0	0	1	1	0	0	0	1	1	1	1	0	1	2	2	0	1	0	1	1	0	0	1	1	1	1	0	1	0	2	0	2	0	0	0	1	0	1	2	5	9
17.9509	0	0	1	0	1	1	1	0	0	0	2	2	0	0	1	3	0	0	0	3	0	0	0	0	1	2	0	0	1	1	0	1	1	0	0	1	1	0	2	0	1	0	1	0	1	0	0	4	1
18.0604	1	2	0	2	1	2	1	0	0	1	2	0	1	0	0	0	0	1	1	1	1	1	1	1	1	0	1	0	1	0	3	0	1	0	2	1	1	2	1	3	2	4	7	6	10	20	34	69	107
18.1699	1	0	1	0	2	0	0	1	0	0	0	1	2	1	0	1	1	0	0	1	1	3	0	2	2	0	1	0	0	0	1	1	2	1	0	2	0	2	0	1	5	6	5	8	11	11	17	46	90
18.2794	1	0	1	1	0	0	1	1	0	2	2	2	1	0	1	1	0	0	0	0	1	1	0	0	0	0	1	0	1	1	2	1	1	0	1	3	1	0	2	0	1	1	2	1	0	0	1	4	6
18.3889	0	1	0	1	0	1	0	0	0	2	0	1	2	1	1	2	0	2	0	1	1	1	2	1	0	0	1	0	0	1	2	1	1	0	0	1	0	3	1	0	0	1	3	0	1	1	0	2	3
18.4984	0	0	1	0	2	1	0	2	2	0	1	0	1	0	4	1	0	0	0	0	2	0	1	0	2	1	0	1	1	1	1	2	0	0	1	0	0	3	2	0	0	0	0	1	0	1	2	2	0
18.6079	1	1	4	0	1	0	0	0	3	0	1	0	0	0	0	1	1	0	1	0	0	2	1	0	1	1	3	1	0	1	2	1	2	0	0	2	2	1	0	1	0	0	2	1	1	1	0	2	2
18.7174	0	2	1	1	0	1	0	1	1	2	0	0	0	2	0	1	0	2	0	1	0	1	1	0	1	1	1	0	0	0	1	0	1	2	2	1	0	2	1	1	0	1	1	2	1	1	1	0	1
18.8269	0	1	0	0	0	1	0	0	0	1	0	0	3	1	1	4	1	0	0	4	0	0	0	2	1	1	0	1	1	0	2	1	0	0	0	1	1	0	1	0	0	1	2	0	1	1	1	0	1
18.9364	0	0	1	0	0	2	0	2	3	0	0	0	0	0	0	1	1	1	1	0	0	0	2	0	2	1	0	0	0	0	1	1	0	2	1	1	0	1	1	1	1	0	3	3	2	1	4	0	1
19.046	1	0	0	0	0	2	0	0	0	1	3	1	0	3	3	3	1	0	1	0	1	1	1	0	0	1	1	2	0	1	2	0	0	0	0	0	1	1	1	0	1	2	1	0	0	1	2	0	3
19.1554	0	1	1	0	1	0	0	1	1	1	1	2	1	0	2	1	0	0	1	0	0	1	0	0	2	1	0	2	0	0	0	0	1	0	1	0	1	0	4	1	0	1	0	0	1	2	0	2	1
19.265	0	0	1	0	0	0	1	1	0	1	0	0	0	0	2	1	0	2	1	1	2	0	1	2	1	2	0	2	0	1	0	0	0	1	1	0	1	1	0	1	2	1	0	0	0	1	1	2	0
19.3745	1	0	2	2	0	1	0	0	1	0	0	1	0	2	1	0	1	1	1	2	0	0	1	2	0	1	0	1	1	0	0	0	0	1	1	1	1	0	1	0	0	1	1	1	1	1	0	1	0
19.484	0	1	1	0	0	1	0	0	2	3	0	0	2	1	0	2	1	0	0	0	1	0	0	1	0	1	0	0	1	3	1	1	0	0	1	0	1	0	1	1	1	4	0	1	2	0	1	0	1
19.5935	1	1	2	1	1	0	1	0	0	0	0	1	0	0	0	0	1	0	0	1	1	0	1	0	1	0	1	1	0	4	3	1	4	2	0	2	0	0	0	1	0	0	0	0	1	1	0	1	3
19.703	0	1	2	1	1	1	0	1	0	0	0	1	0	1	1	0	2	1	1	2	1	2	0	2	0	2	2	2	0	1	0	2	1	0	1	0	2	0	0	0	0	0	1	0	4	0	1	1	1
19.8125	1	1	1	0	1	0	1	1	0	1	1	0	2	0	1	0	1	0	1	1	1	1	0	0	1	0	0	0	1	2	0	2	0	0	1	0	0	0	2	2	0	1	1	1	0	0	1	1	3
19.922	0	1	1	2	0	1	3	1	2	0	1	1	1	0	0	0	0	3	0	0	1	2	1	1	0	2	4	0	1	3	1	0	2	1	0	1	0	1	1	1	1	0	2	1	1	1	0	2	2
20.0315	1	0	0	0	0	2	0	0	0	1	3	0	1	0	1	0	1	0	0	1	1	0	0	0	0	1	0	1	0	0	0	1	1	0	0	0	1	0	0	1	1	0	0	1	0	2	0	0	2
20.141	0	1	1	0	0	1	2	1	2	0	1	1	1	1	2	0	1	2	0	1	2	0	0	0	1	1	1	2	1	1	1	1	1	0	2	1	1	1	0	0	1	0	1	0	0	1	1	1	2
20.2505	1	3	1	2	2	0	2	0	1	2	3	1	0	0	2	1	1	0	0	1	0	2	0	0	1	0	0	0	0	0	1	2	0	1	2	0	0	3	0	0	0	1	1	0	0	1	0	0	0
20.36	0	1	1	1	0	2	0	1	1	0	1	0	3	1	0	0	1	2	0	1	1	1	2	1	2	0	1	0	6	0	0	0	3	0	2	1	1	1	0	0	2	1	2	0	0	1	0	0	0
20.4695	0	1	0	0	1	0	1	0	0	0	0	3	0	1	1	3	1	3	0	1	1	3	0	1	0	1	1	1	0	1	0	2	0	1	0	0	0	1	0	0	0	0	0	2	2	1	0	0	1
20.579	1	0	1	2	0	0	1	2	1	0	2	1	2	2	1	0	0	0	1	0	0	0	0	0	2	0	2	0	0	1	0	1	0	1	1	0	1	1	1	1	0	0	1	1	1	0	1	1	0
20.6885	0	1	1	0	0	0	2	0	0	0	1	0	0	0	1	0	0	2	2	3	0	1	2	1	1	0	1	1	1	0	0	1	0	2	0	1	0	2	0	0	1	0	1	2	1	0	0	1	0
20.798	0	0	0	0	1	1	0	0	1	1	1	0	1	0	1	1	3	1	0	0	1	1	0	2	2	1	0	1	3	0	2	0	1	2	1	1	1	2	0	1	1	0	3	0	0	0	2	2	4
20.9075	0	0	2	2	0	3	0	1	1	0	0	2	0	1	2	1	1	0	0	2	0	1	1	1	3	0	1	0	0	1	2	0	1	0	2	1	1	0	0	3	2	0	0	0	0	1	0	1	2
21.017	0	1	2	1	1	0	1	2	1	1	0	1	1	1	2	0	0	2	0	0	2	1	2	0	2	1	0	2	1	0	1	1	2	0	1	1	0	1	4	0	0	0	0	1	0	1	1	0	0
21.1265	2	1	1	0	1	1	1	0	2	1	1	0	0	0	1	0	1	0	0	0	1	1	0	1	0	0	1	1	2	0	0	1	0	1	0	1	0	2	1	0	1	0	2	1	1	2	2	0	1
21.236	2	0	1	0	1	3	0	0	0	1	2	0	1	0	1	0	1	1	1	0	0	0	1	1	0	0	0	1	0	0	0	3	1	0	1	0	0	0	0	1	1	1	2	0	0	1	0	0	1
21.3455	0	2	1	1	0	2	3	0	1	0	0	0	2	1	0	2	2	1	1	1	1	1	1	0	1	0	0	0	1	0	0	0	1	0	0	2	1	0	0	0	0	1	0	0	0	2	1	0	0
21.4551	0	0	1	0	1	0	0	0	0	0	0	0	0	0	3	0	1	0	1	1	0	0	0	0	1	0	0	0	1	2	0	0	3	2	1	1	0	2	0	0	0	1	4	1	0	2	2	3	1
21.5646	1	3	0	1	0	1	0	0	0	1	0	0	0	1	1	2	3	1	0	1	1	1	0	2	1	0	0	2	1	2	0	0	1	0	0	1	2	2	0	0	0	0	0	0	1	0	1	0	1
21.6741	0	0	0	0	1	2	0	1	1	1	0	1	0	0	1	0	1	0	0	0	0	0	0	1	2	0	0	0	0	2	1	0	1	3	0	1	0	1	1	0	1	0	1	2	1	0	0	2	1
[truncated: 716 more rows]
[truncated: 142 more columns]

## Sheet: Figure 2c
mass	0	2	4	6	8	10	12	14	16	18	20	22	24	26	28	30	32	34	36	38	40	42	44	46	48	50	52	54	56	58	60	62	64	66	68	70	72	74	76	78	80	82	84	86	88	90	92	94	96
[truncated: 823 more rows]
[truncated: 132 more columns]

[truncated: 15 more sheets: Figure 2d, Figure 2e, Figure 2f, Figure 3, Figure 4a, Figure 4b, Figure 4c, Figure 4d, SI Figure 7, SI Figure 8, SI Figure 9, SI Figure 10, SI Figure 11, SI Figure 12, SI Figure 13]
